# Supplementary material for: Efficient CRISPR/Cas9-mediated genome modification of the glassy-winged sharpshooter Homalodisca vitripennis (Germar)
Source: Sci Rep. 2022 Apr 19;12:6428. doi: 10.1038/s41598-022-09990-4 (PMC9018754; doi:10.1038/s41598-022-09990-4)
Supplement: Supplementary file 7 — Supplementary Information 7. [file 41598_2022_9990_MOESM7_ESM.xlsx]

## Sheet: Table S2a. CnA
Supplementary Table 2a. Sanger sequencing of the cn target region from the GWSS G0 mutant CnA A.
Alleles	cn clone sequence	mutation type
Wild-type	AAGTGGGTGTGGAAGAAGTTGAGGAGGCGGACAGGAGAATCAAGAGCGGAGAA	WT
cn1	AAGTGGGTGTGGAAGAAG-----GAGGCGGACAGGAGAATCAAGAGCGGAGAA	del
cn1	AAGTGGGTGTGGAAGAAG-----GAGGCGGACAGGAGAATCAAGAGCGGAGAA	del
cn1	AAGTGGGTGTGGAAGAAG-----GAGGCGGACAGGAGAATCAAGAGCGGAGAA	del
cn1	AAGTGGGTGTGGAAGAAG-----GAGGCGGACAGGAGAATCAAGAGCGGAGAA	del
A Sequences of PCR products using cn target region primers. PAM (red), sgRNA (bold), deletions (-), insertions (green), and substitutions (underlined).

## Sheet: Table S2b.CnB
Supplementary Table 2b. Sanger sequencing of the cn target region from the GWSS G0 mutant CnB A.
Alleles	cn clone sequence	mutation type
Wild-type	AAGTGGGTGTGGAAGAAGTTGAGGAGGCGGACAGGAGAATCAAGAGCGGAGAA	WT
cn2	AAGTGGGTGTGGAAGAAGTT-----GGCGGACAGGAGAATCAAGAGCGGAGAA	del
cn3	AAGTGGGTGTGGAATAACTT-----GGCGGACAGGAGAATCAAGAGCGGAGAA	del
cn2	AAGTGGGTGTGGAAGAAGTT-----GGCGGACAGGAGAATCAAGAGCGGAGAA	del
cn2	AAGTGGGTGTGGAAGAAGTT-----GGCGGACAGGAGAATCAAGAGCGGAGAA	del
A Sequences of PCR products using cn target region primers. PAM (red), sgRNA (bold), deletions (-), insertions (green), and substitutions (underlined).

## Sheet: Table S2c.CnC
Supplementary Table 2c. Sanger sequencing of the cn target region from the GWSS G0 mutant CnC A.
Alleles	cn clone sequence	mutation type
Wild-type	AAGTGGGTGTGGAAGAAGTTGAGGAGGCGGACAGGAGAATCAAGAGCGGAGAA	WT
cn1	AAGTGGGTGTGGAAGAAG-----GAGGCGGACAGGAGAATCAAGAGCGGAGAA	del
cn1	AAGTGGGTGTGGAAGAAG-----GAGGCGGACAGGAGAATCAAGAGCGGAGAA	del
cn2	AAGTGGGTGTGGAAGAAGTT-----GGCGGACAGGAGAATCAAGAGCGGAGAA	del
cn4	AAGTGGGTGTGGAAGAAGTT--GGAGGCGGACAGGAGAATCAAGAGCGGAGAA	del
A Sequences of PCR products using cn target region primers. PAM (red), sgRNA (bold), deletions (-), insertions (green), and substitutions (underlined).

## Sheet: Table S2d. CnD
Supplementary Table 2d. Sanger sequencing of the cn target region from the GWSS G0 mutant CnD A.
Alleles	cn clone sequence	mutation type
Wild-type	AAGTGGGTGTGGAAGAAGTTGAGGAGGCGGACAGGAGAATCAAGAGCGGAGAA	WT
cn4	AAGTGGGTGTGGAAGAAGTT--GGAGGCGGACAGGAGAATCAAGAGCGGAGAA	del
cn4	AAGTGGGTGTGGAAGAAGTT--GGAGGCGGACAGGAGAATCAAGAGCGGAGAA	del
cn4	AAGTGGGTGTGGAAGAAGTT--GGAGGCGGACAGGAGAATCAAGAGCGGAGAA	del
cn1	AAGTGGGTGTGGAAGAAG-----GAGGCGGACAGGAGAATCAAGAGCGGAGAA	del
A Sequences of PCR products using cn target region primers. PAM (red), sgRNA (bold), deletions (-), insertions (green), and substitutions (underlined).

## Sheet: Table S2e. CnE
Supplementary Table 2e. Sanger sequencing of the cn target region from the GWSS G0 mutant CnE A.
Alleles	cn clone sequence	mutation type
wild-type	AAGTGGGTGTGGAAGAAGTTGAGGAGGCGGACAGGAGAATCAAGAGCGGAGAA	WT
cn5	AAGTGGGTGTGGAAGAAGTT------GCGGACAGGAGAATCAAGAGCGGAGAA	del
cn5	AAGTGGGTGTGGAAGAAGTT------GCGGACAGGAGAATCAAGAGCGGAGAA	del
cn5	AAGTGGGTGTGGAAGAAGTT------GCGGACAGGAGAATCAAGAGCGGAGAA	del
cn6	AAGTGGGTGTGGAAGAAG----------------GAGAATCAAGAGCGGANAA	del
A Sequences of PCR products using cn target region primers. PAM (red), sgRNA (bold), deletions (-), insertions (green), and substitutions (underlined).

## Sheet: Table S2f.CnF
Supplementary Table 2f. Sanger sequencing of the cn target region from the GWSS G0 mutant CnF A.
Alleles	cn clone sequence	mutation type
wild-type	AAGTGGGTGTGGAAGAAGTTGAGGAGGCGGACAGGAGAATCAAGAGCGGAGAA
cn2	AAGTGGGTGTGGAAGAAGTT-----GGCGGACAGGAGAATCAAGAGCGGAGAA	del
cn2	AAGTGGGTGTGGAAGAAGTT-----GGCGGACAGGAGAATCAAGAGCGGAGAA	del
cn2	AAGTGGGTGTGGAAGAAGTT-----GGCGGACAGGAGAATCAAGAGCGGAGAA	del
cn2	AAGTGGGTGTGGAAGAAGTT-----GGCGGACAGGAGAATCAAGAGCGGAGAA	del
A Sequences of PCR products using cn target region primers. PAM (red), sgRNA (bold), deletions (-), insertions (green), and substitutions (underlined).
