# Supplementary material for: Efficient CRISPR/Cas9-mediated genome modification of the glassy-winged sharpshooter Homalodisca vitripennis (Germar)
Source: Sci Rep. 2022 Apr 19;12:6428. doi: 10.1038/s41598-022-09990-4 (PMC9018754; doi:10.1038/s41598-022-09990-4)
Supplement: Supplementary file 8 — Supplementary Information 8. [file 41598_2022_9990_MOESM8_ESM.xlsx]

## Sheet: Table S3a-c. Summary Tables
Supplementary Table 3a. Total reads of recovered w mutations from G0 adults
G0 GWSS	Total Reads	Total wild-type reads	Total w mutant reads	% Mutant readsA
wild-type	69564	68697	867	1.24633
WhA female	33750	295	33455	99.1259
WhA male	71824	49717	22107	30.7794
WhB	60630	188	60442	99.6899
WhC	60114	54046	6068	10.0942
WhD	71742	40	71702	99.9442
A The number of reads with w mutations at the target sites (sgRNAw6-1 and sgRNAw6-2) was divided by the total number of WT reads (X100) yields the % of mutant reads. These data indicate that the G0 adults were genetic mosaics. Only those animals with mutations in germline cells will be inherited. The WT control is a non-injected female. Total reads are found in Supplemental Table 2d-i.
Supplementary Table 3b. Frequencies of recovered w mutations from G0 adults.
G0 GWSS	Number and percentage of readsA
	wild-type		Insertion		Deletion		Substitution		Total Reads
	number	%	number	%	number	%	number	%
wild-type	68697	98.7537	8	0.0115002	19	0.027313	843	1.21183	69564
WhA female	295	0.874074	9922	29.3985	22118	65.5348	1545	4.57778	33750
WhA male	49717	69.2206	22497	31.3224	48758	67.8854	569	0.792214	71824
WhB	188	0.310078	18116	29.8796	42257	69.6965	246	0.40574	60630
WhC	54046	89.9058	925	1.53874	4056	6.74718	5143	8.55541	60114
WhD	40	0.0557553	30713	42.8103	40526	56.4885	463	0.645368	71742
A The number and percentage of reads matching the wild-type sequence or with insertions, deletions or substitutions in the w target regions are shown. These data indicate that the G0 adults were genetic mosaics. The wild-type control is a non-injected female. Total reads are found in Supplemental Table 2d-i.
Supplementary Table 3c. Numbers and frequencies of unique w alleles from G0 adults based on mutation type.
G0 GWSS	Number and percentage of readsA						Total number of unique alleles
	Insertion		Deletion		Substitution
	number	%	number	%	number	%
wild-type	4	3.7037	5	4.62963	99	91.6667	108
WhA Female	223	31.7212	456	64.8649	24	3.41394	703
WhA Male	343	30.8176	722	64.8697	48	4.31267	1113
WhB	359	35.2652	653	64.1454	6	0.589391	1018
WhC	24	10.5727	54	23.7885	149	65.6388	227
WhD	305	37.5154	494	60.7626	14	1.72202	813
A The w mutant alleles at the target sites (sgRNAw6-1 and sgRNAw6-2) were categorized as deletions, insertions and nucleotide substitutions. The number of unique alleles (based on nucleotide sequence) in each category was determined. The WT control is a non-injected female. Total reads are found in Supplemental Table 2d-i.

## Sheet: Table S3d. Wildtype
Supplementary Table 3d. Ampilcon reads spanning the sgRNAw6-1 and sgRNAw6-2 regions from a non-injected wild-type female
#ID	Inherited Alleles	Length	Count	Type	Sequence
Total number of reads			69567
1	WT	140	68697	WT	GATGGAGTTCCAAGGAATGCCACACGACCCTCTGCCATGAGCAAGATCTTGTCGAACATGGAGAATACCTCGGAGGATGGCTGGTGGATTGTGCACACTATGGTCTTTCCCTTCTCTGCCAGAGACTTGAGCACAGTAAC
8		140	39	Sub	GATGGAGTTCCAAGGAATGCCACACGACCCTCTGCCATGAGCAAGATCTTGTCGAACATGGAGAAGACCTCGGAGGATGGCTGGTGGATTGTGCACACTATGGTCTTTCCCTTCTCTGCCAGAGACTTGAGCACAGTAAC
9		140	37	Sub	GATGGAGTTCCAAGGAATGCCACACGACCCTCTGCCATGAGCAAGATCTTGTCGAACATTGAGAATACCTCGGAGGATGGCTGGTGGATTGTGCACACTATGGTCTTTCCCTTCTCTGCCAGAGACTTGAGCACAGTAAC
14		140	29	Sub	GATGGAGTTCCAAGGAATGCCACACGACCCTCTGCCATGAGCAAGATCTTGTCGAACATGGAGAATACCTCTGAGGATGGCTGGTGGATTGTGCACACTATGGTCTTTCCCTTCTCTGCCAGAGACTTGAGCACAGTAAC
15		140	29	Sub	GATGGAGTTCCAAGGAATGCCACACGACCCTCTGCCATGAGCAAGATCTTGTCGAACATGGAGAATACCTCGGAGGATTGCTGGTGGATTGTGCACACTATGGTCTTTCCCTTCTCTGCCAGAGACTTGAGCACAGTAAC
16		140	29	Sub	GATGGAGTTCCAAGGAATGCCACACGACCCTCTGCCATGAGCAAGATCTTGTCGAACATGGAGAATACCTCGGAGGATGGATGGTGGATTGTGCACACTATGGTCTTTCCCTTCTCTGCCAGAGACTTGAGCACAGTAAC
17		140	28	Sub	GATGGAGTTCCAAGGAATGCCACACGACCCTCTGCCATGAGCAAGATCTTGTCGAACATGGAGAATACCTCGGAGGATGGCTGGTTGATTGTGCACACTATGGTCTTTCCCTTCTCTGCCAGAGACTTGAGCACAGTAAC
21		140	26	Sub	GATGGAGTTCCAAGGAATGCCACACGACCCTCTGCCATGAGCAAGATCTTGTCGAACATGGAGAATACCTAGGAGGATGGCTGGTGGATTGTGCACACTATGGTCTTTCCCTTCTCTGCCAGAGACTTGAGCACAGTAAC
25		140	25	Sub	GATGGAGTTCCAAGGAATGCCACACGACCCTCTGCCATGAGCAAGATCTTGTCGAACATGGAGAATACCTCGGATGATGGCTGGTGGATTGTGCACACTATGGTCTTTCCCTTCTCTGCCAGAGACTTGAGCACAGTAAC
26		140	28	Sub	GATGGAGTTCCAAGGAATGCCACACGACCCTCTGCCATGAGCAAGATCTTGTCGAACATGGAGAATACCTCGGAGGATGGCTTGTGGATTGTGCACACTATGGTCTTTCCCTTCTCTGCCAGAGACTTGAGCACAGTAAC
34		140	22	Sub	GATGGAGTTCCAAGGAATGCCACACGACCCTCTGCCATGAGCAAGATCTTGTCGAACATGTAGAATACCTCGGAGGATGGCTGGTGGATTGTGCACACTATGGTCTTTCCCTTCTCTGCCAGAGACTTGAGCACAGTAAC
40		140	18	Sub	GATGGAGTTCCAAGGAATGCCACACGACCCTCTGCCATGAGCAAGATCTTGTCGAACATGGAGAATACCTCGGAGGAGGGCTGGTGGATTGTGCACACTATGGTCTTTCCCTTCTCTGCCAGAGACTTGAGCACAGTAAC
41		140	18	Sub	GATGGAGTTCCAAGGAATGCCACACGACCCTCTGCCATGAGCAAGATCTTGTCGAACATGGAGAATACCTCGGAGGATGGCTGTTGGATTGTGCACACTATGGTCTTTCCCTTCTCTGCCAGAGACTTGAGCACAGTAAC
46		140	17	Sub	GATGGAGTTCCAAGGAATGCCACACGACCCTCTGCCATGAGCAAGATCTTGTCGAACATGGAGAATACCTCGGAGGATGGCTGGTGTATTGTGCACACTATGGTCTTTCCCTTCTCTGCCAGAGACTTGAGCACAGTAAC
47		140	17	Sub	GATGGAGTTCCAAGGAATGCCACACGACCCTCTGCCATGAGCAAGATCTTGTCGAACATGGAGAATACCTCGGAGGATGGCTGGTGGATTGTGCACACTATGTTCTTTCCCTTCTCTGCCAGAGACTTGAGCACAGTAAC
54		140	15	Sub	GATGGAGTTCCAAGGAATGCCACACGACCCTCTGCCATGAGCAAGATCTTGTCGAACATGGAGAATACCTCGGAGGATGTCTGGTGGATTGTGCACACTATGGTCTTTCCCTTCTCTGCCAGAGACTTGAGCACAGTAAC
55		140	15	Sub	GATGGAGTTCCAAGGAATGCCACACGACCCTCTGCCATGAGCAAGATCTTGTCGAACATGGATAATACCTCGGAGGATGGCTGGTGGATTGTGCACACTATGGTCTTTCCCTTCTCTGCCAGAGACTTGAGCACAGTAAC
56		140	17	Sub	GATGGAGTTCCAAGGAATGCCACACGACCCTCTGCCATGAGCAAGATCTTGTCGAACATGGAGAATACATCGGAGGATGGCTGGTGGATTGTGCACACTATGGTCTTTCCCTTCTCTGCCAGAGACTTGAGCACAGTAAC
59		140	14	Sub	GATGGAGTTCCAAGGAATGCCACACGACCCTCTGCCATGAGCAAGATCTTGTCGAACATGGTGAATACCTCGGAGGATGGCTGGTGGATTGTGCACACTATGGTCTTTCCCTTCTCTGCCAGAGACTTGAGCACAGTAAC
64		140	13	Sub	GATGGAGTTCCAAGGAATGCCACACGACCCTCTGCCATGAGCAAGATCTTGTCGAACATGGAGAATACCTCGGAGGTTGGCTGGTGGATTGTGCACACTATGGTCTTTCCCTTCTCTGCCAGAGACTTGAGCACAGTAAC
65		140	13	Sub	GATGGAGTTCCAAGGAATGCCACACGACCCTCTGCCATGAGCAAGATCTTGTCGAACATGGAGAATACCTCGGAGGATGGCTGGTGGTTTGTGCACACTATGGTCTTTCCCTTCTCTGCCAGAGACTTGAGCACAGTAAC
67		140	13	Sub	GATGGAGTTCCAAGGAATGCCACACGACCCTCTGCCATGAGCAAGATCTTGTCGATCATGGAGAATACCTCGGAGGATGGCTGGTGGATTGTGCACACTATGGTCTTTCCCTTCTCTGCCAGAGACTTGAGCACAGTAAC
71		140	12	Sub	GATGGAGTTCCAAGGAATGCCACACGACCCTCTGCCATGAGCAAGATCTTGTCGAACATGGAGAATACCTCGGAGGATGGCTGGTGGATTGTGCAAACTATGGTCTTTCCCTTCTCTGCCAGAGACTTGAGCACAGTAAC
72		140	12	Sub	GATGGAGTTCCAAGGAATGCCACACGACCCTCTGCCATGAGCAAGATCTTGTCGAACATGGAGTATACCTCGGAGGATGGCTGGTGGATTGTGCACACTATGGTCTTTCCCTTCTCTGCCAGAGACTTGAGCACAGTAAC
75		140	11	Sub	GATGGAGTTCCAAGGAATGCCACACGACCCTCTGCCATGAGCAAGATCTTGTCGAACATGGAGAATACCTCGGAGGATGGCTGGTGGATTGTTCACACTATGGTCTTTCCCTTCTCTGCCAGAGACTTGAGCACAGTAAC
81		140	10	Sub	GATGGAGTTCCAAGGAATGCCACACGACCCTCTGCCATGAGCAAGATCTTGTCGAACATGGAGAATACCTCGGAGGATGGCTGGTGGATTGTGCACACTTTGGTCTTTCCCTTCTCTGCCAGAGACTTGAGCACAGTAAC
88		140	10	Sub	GATGGAGTTCCAAGGAATGCCACACGACCCTCTGCCATGAGCAAGATCTTGTCGAACATGGAGAATACCTCGGAGGATGGCTGGTGGATTGTGAACACTATGGTCTTTCCCTTCTCTGCCAGAGACTTGAGCACAGTAAC
89		140	10	Sub	GATGGAGTTCCAAGGAATGCCACACGACCCTCTGCCATGAGCAAGATCTTGTCGAACATGGAGAATACCTCGGAGGATGGCTGGTGGATTGTGCGCACTATGGTCTTTCCCTTCTCTGCCAGAGACTTGAGCACAGTAAC
91		140	9	Sub	GATGGAGTTCCAAGGAATGCCACACGACCCTCTGCCATGAGCAAGATCTTGTCGAACATGGAGAATACCTCGGAGGATGGCCGGTGGATTGTGCACACTATGGTCTTTCCCTTCTCTGCCAGAGACTTGAGCACAGTAAC
93		140	9	Sub	GATGGAGTTCCAAGGAATGCCACACGACCCTCTGCCATGAGCAAGATCTTGTCGAACATGGAGAATACCTCGGAGGATGGCTGGTGGATTGCGCACACTATGGTCTTTCCCTTCTCTGCCAGAGACTTGAGCACAGTAAC
97		140	9	Sub	GATGGAGTTCCAAGGAATGCCACACGACCCTCTGCCATGAGCAAGATCTTGTCGAACATGGAGAATACCTCGGGGGATGGCTGGTGGATTGTGCACACTATGGTCTTTCCCTTCTCTGCCAGAGACTTGAGCACAGTAAC
98		140	9	Sub	GATGGAGTTCCAAGGAATGCCACACGACCCTCTGCCATGAGCAAGATCTTGTCGAACATGGAGAATACCTCGGAGGATGGCTGGTGGATCGTGCACACTATGGTCTTTCCCTTCTCTGCCAGAGACTTGAGCACAGTAAC
101		140	9	Sub	GATGGAGTTCCAAGGAATGCCACACGACCCTCTGCCATGAGCAAGATCTTGTCGAACATGGAGAATACCTCGGAGGATGGCTGGCGGATTGTGCACACTATGGTCTTTCCCTTCTCTGCCAGAGACTTGAGCACAGTAAC
102		140	8	Sub	GATGGAGTTCCAAGGAATGCCACACGACCCTCTGCCATGAGCAAGATCTTGTCGAAGATGGAGAATACCTCGGAGGATGGCTGGTGGATTGTGCACACTATGGTCTTTCCCTTCTCTGCCAGAGACTTGAGCACAGTAAC
104		140	8	Sub	GATGGAGTTCCAAGGAATGCCACACGACCCTCTGCCATGAGCAAGATCTTGTCGAACATGGAGAATACCTCGGAGGATGGCTGGTGGATTGTGCACTCTATGGTCTTTCCCTTCTCTGCCAGAGACTTGAGCACAGTAAC
107		140	12	Sub	GATGGAGTTCCAAGGAATGCCACACGACCCTCTGCCATGAGCAAGATCTTGTCGAACATGGAGAATACCTCGGAGGATGGCTGGTGGATTGTGCACACTCTGGTCTTTCCCTTCTCTGCCAGAGACTTGAGCACAGTAAC
108		140	8	Sub	GATGGAGTTCCAAGGAATGCCACACGACCCTCTGCCATGAGCAAGATCTTGTCGAACATGGAGAATACCTCGGAGGGTGGCTGGTGGATTGTGCACACTATGGTCTTTCCCTTCTCTGCCAGAGACTTGAGCACAGTAAC
109		140	8	Sub	GATGGAGTTCCAAGGAATGCCACACGACCCTCTGCCATGAGCAAGATCTTGTCGAACATGGAGAATACCTCGGAGTATGGCTGGTGGATTGTGCACACTATGGTCTTTCCCTTCTCTGCCAGAGACTTGAGCACAGTAAC
110		140	8	Sub	GATGGAGTTCCAAGGAATGCCACACGACCCTCTGCCATGAGCAAGATCTTGTCGAACATGGAGAATACCTCAGAGGATGGCTGGTGGATTGTGCACACTATGGTCTTTCCCTTCTCTGCCAGAGACTTGAGCACAGTAAC
113		140	8	Sub	GATGGAGTTCCAAGGAATGCCACACGACCCTCTGCCATGAGCAAGATCTTGTCGAACATGGAGAATACCTCGGAGGATGGCTGGTGGAGTGTGCACACTATGGTCTTTCCCTTCTCTGCCAGAGACTTGAGCACAGTAAC
119		140	7	Sub	GATGGAGTTCCAAGGAATGCCACACGACCCTCTGCCATGAGCAAGATCTTGTCGAACATGGAGAATACCTCGGAGGATGGCTGGTGGATTGTGCACAATATGGTCTTTCCCTTCTCTGCCAGAGACTTGAGCACAGTAAC
121		140	7	Sub	GATGGAGTTCCAAGGAATGCCACACGACCCTCTGCCATGAGCAAGATCTTGTCGAACATGGAGAATACCTCGGAGGATGGCTGGTGGATTGTACACACTATGGTCTTTCCCTTCTCTGCCAGAGACTTGAGCACAGTAAC
124		140	7	Sub	GATGGAGTTCCAAGGAATGCCACACGACCCTCTGCCATGAGCAAGATCTTGTCGAACATGGGGAATACCTCGGAGGATGGCTGGTGGATTGTGCACACTATGGTCTTTCCCTTCTCTGCCAGAGACTTGAGCACAGTAAC
126		140	7	Sub	GATGGAGTTCCAAGGAATGCCACACGACCCTCTGCCATGAGCAAGATCTTGTCGAACATGGAGAATACCTCGTAGGATGGCTGGTGGATTGTGCACACTATGGTCTTTCCCTTCTCTGCCAGAGACTTGAGCACAGTAAC
127		140	7	Sub	GATGGAGTTCCAAGGAATGCCACACGACCCTCTGCCATGAGCAAGATCTTGTCGAACATGGAGAATAACTCGGAGGATGGCTGGTGGATTGTGCACACTATGGTCTTTCCCTTCTCTGCCAGAGACTTGAGCACAGTAAC
131		140	7	Sub	GATGGAGTTCCAAGGAATGCCACACGACCCTCTGCCATGAGCAAGATCTTGTCGAACATGGAGAATACCTCGGAGGATGGCTGGTGGATTGTGCACACTGTGGTCTTTCCCTTCTCTGCCAGAGACTTGAGCACAGTAAC
133		140	7	Sub	GATGGAGTTCCAAGGAATGCCACACGACCCTCTGCCATGAGCAAGATCTTGTCGAACATGGAGATTACCTCGGAGGATGGCTGGTGGATTGTGCACACTATGGTCTTTCCCTTCTCTGCCAGAGACTTGAGCACAGTAAC
136		140	6	Sub	GATGGAGTTCCAAGGAATGCCACACGACCCTCTGCCATGAGCAAGATCTTGTCGAACATGGAGAATACCTCGGAGGATGGCGGGTGGATTGTGCACACTATGGTCTTTCCCTTCTCTGCCAGAGACTTGAGCACAGTAAC
138		140	6	Sub	GATGGAGTTCCAAGGAATGCCACACGACCCTCTGCCATGAGCAAGATCTTGTCGAACATGGAGAATACCTCGGAGGACGGCTGGTGGATTGTGCACACTATGGTCTTTCCCTTCTCTGCCAGAGACTTGAGCACAGTAAC
144		140	6	Sub	GATGGAGTTCCAAGGAATGCCACACGACCCTCTGCCATGAGCAAGATCTTGTCGAACATGGAGAATACCTCGGAGGATGGCTGGTGGATTGTGTACACTATGGTCTTTCCCTTCTCTGCCAGAGACTTGAGCACAGTAAC
148		140	5	Sub	GATGGAGTTCCAAGGAATGCCACACGACCCTCTGCCATGAGCAAGATCTTGTCGAACATGGAGAGTACCTCGGAGGATGGCTGGTGGATTGTGCACACTATGGTCTTTCCCTTCTCTGCCAGAGACTTGAGCACAGTAAC
149		140	5	Sub	GATGGAGTTCCAAGGAATGCCACACGACCCTCTGCCATGAGCAAGATCTTGTCGAACTTGGAGAATACCTCGGAGGATGGCTGGTGGATTGTGCACACTATGGTCTTTCCCTTCTCTGCCAGAGACTTGAGCACAGTAAC
172		140	5	Sub	GATGGAGTTCCAAGGAATGCCACACGACCCTCTGCCATGAGCAAGATCTTGTCGAACATGGAGAATACCCCGGAGGATGGCTGGTGGATTGTGCACACTATGGTCTTTCCCTTCTCTGCCAGAGACTTGAGCACAGTAAC
175		140	4	Sub	GATGGAGTTCCAAGGAATGCCACACGACCCTCTGCCATGAGCAAGATCTTGTCGAACATGGAGAATACCTCGGAGGATGGCTGGTGGATTGTGCACACGATGGTCTTTCCCTTCTCTGCCAGAGACTTGAGCACAGTAAC
176		140	4	Sub	GATGGAGTTCCAAGGAATGCCACACGACCCTCTGCCATGAGCAAGATCTTGTCGAACACGGAGAATACCTCGGAGGATGGCTGGTGGATTGTGCACACTATGGTCTTTCCCTTCTCTGCCAGAGACTTGAGCACAGTAAC
179		140	4	Sub	GATGGAGTTCCAAGGAATGCCACACGACCCTCTGCCATGAGCAAGATCTTGTCGAAAATGGAGAATACCTCGGAGGATGGCTGGTGGATTGTGCACACTATGGTCTTTCCCTTCTCTGCCAGAGACTTGAGCACAGTAAC
180		140	4	Sub	GATGGAGTTCCAAGGAATGCCACACGACCCTCTGCCATGAGCAAGATCTTGTCGAACATGGAGAATACCTCGGAGGATGGCTAGTGGATTGTGCACACTATGGTCTTTCCCTTCTCTGCCAGAGACTTGAGCACAGTAAC
181		140	4	Sub	GATGGAGTTCCAAGGAATGCCACACGACCCTCTGCCATGAGCAAGATCTTGTCGAACATGGAGAATTCCTCGGAGGATGGCTGGTGGATTGTGCACACTATGGTCTTTCCCTTCTCTGCCAGAGACTTGAGCACAGTAAC
185		140	4	Sub	GATGGAGTTCCAAGGAATGCCACACGACCCTCTGCCATGAGCAAGATCTTGTCGAACATGGAGAATACCTCGAAGGATGGCTGGTGGATTGTGCACACTATGGTCTTTCCCTTCTCTGCCAGAGACTTGAGCACAGTAAC
192		140	4	Sub	GATGGAGTTCCAAGGAATGCCACACGACCCTCTGCCATGAGCAAGATCTTGTCGAACATGGAGAATACCTCGGAGGATGGCTGGTAGATTGTGCACACTATGGTCTTTCCCTTCTCTGCCAGAGACTTGAGCACAGTAAC
196		140	4	Sub	GATGGAGTTCCAAGGAATGCCACACGACCCTCTGCCATGAGCAAGATCTTGTCGAACATGGAGAACACCTCGGAGGATGGCTGGTGGATTGTGCACACTATGGTCTTTCCCTTCTCTGCCAGAGACTTGAGCACAGTAAC
199		140	4	Sub	GATGGAGTTCCAAGGAATGCCACACGACCCTCTGCCATGAGCAAGATCTTGTCGACCATGGAGAATACCTCGGAGGATGGCTGGTGGATTGTGCACACTATGGTCTTTCCCTTCTCTGCCAGAGACTTGAGCACAGTAAC
202		140	4	Sub	GATGGAGTTCCAAGGAATGCCACACGACCCTCTGCCATGAGCAAGATCTTGTCGAACATGGAGAATACCTCGGTGGATGGCTGGTGGATTGTGCACACTATGGTCTTTCCCTTCTCTGCCAGAGACTTGAGCACAGTAAC
205		140	4	Sub	GATGGAGTTCCAAGGAATGCCACACGACCCTCTGCCATGAGCAAGATCTTGTCGAACATGGAGAATACCTCGGAGGATGGCTGGTGGATTGTGCAGACTATGGTCTTTCCCTTCTCTGCCAGAGACTTGAGCACAGTAAC
207		140	4	Sub	GATGGAGTTCCAAGGAATGCCACACGACCCTCTGCCATGAGCAAGATCTTGTCGAACATGGAGAATACCTTGGAGGATGGCTGGTGGATTGTGCACACTATGGTCTTTCCCTTCTCTGCCAGAGACTTGAGCACAGTAAC
208		140	4	Sub	GATGGAGTTCCAAGGAATGCCACACGACCCTCTGCCATGAGCAAGATCTTGTCGAACATGGAGAATACCTCGGAGGATGGCTGGTGGATTATGCACACTATGGTCTTTCCCTTCTCTGCCAGAGACTTGAGCACAGTAAC
213		140	3	Sub	GATGGAGTTCCAAGGAATGCCACACGACCCTCTGCCATGAGCAAGATCTTGTCGAACATGGAGACTACCTCGGAGGATGGCTGGTGGATTGTGCACACTATGGTCTTTCCCTTCTCTGCCAGAGACTTGAGCACAGTAAC
217		140	3	Sub	GATGGAGTTCCAAGGAATGCCACACGACCCTCTGCCATGAGCAAGATCTTGTCGAACATGGAGAATACCTCGGAGGATGGCTGGTGGACTGTGCACACTATGGTCTTTCCCTTCTCTGCCAGAGACTTGAGCACAGTAAC
219		140	3	Sub	GATGGAGTTCCAAGGAATGCCACACGACCCTCTGCCATGAGCAAGATCTTGTCGAACATGGAGAATACCTGGGAGGATGGCTGGTGGATTGTGCACACTATGGTCTTTCCCTTCTCTGCCAGAGACTTGAGCACAGTAAC
226		140	3	Sub	GATGGAGTTCCAAGGAATGCCACACGACCCTCTGCCATGAGCAAGATCTTGTCGAACATGGAGAATACCTCGGAGGATAGCTGGTGGATTGTGCACACTATGGTCTTTCCCTTCTCTGCCAGAGACTTGAGCACAGTAAC
231		140	3	Sub	GATGGAGTTCCAAGGAATGCCACACGACCCTCTGCCATGAGCAAGATCTTGTCGAACATGGAGAATACCTCGGAGGATGGCTGGTGGATTGTGCACACCATGGTCTTTCCCTTCTCTGCCAGAGACTTGAGCACAGTAAC
232		140	3	Sub	GATGGAGTTCCAAGGAATGCCACACGACCCTCTGCCATGAGCAAGATCTTGTCGAACATGGAGAATACCTCGGAGGATGGCTGGTGGATTGTGCTCACTATGGTCTTTCCCTTCTCTGCCAGAGACTTGAGCACAGTAAC
233		140	3	Sub	GATGGAGTTCCAAGGAATGCCACACGACCCTCTGCCATGAGCAAGATCTTGTCGAACATGGAGGATACCTCGGAGGATGGCTGGTGGATTGTGCACACTATGGTCTTTCCCTTCTCTGCCAGAGACTTGAGCACAGTAAC
236		140	3	Sub	GATGGAGTTCCAAGGAATGCCACACGACCCTCTGCCATGAGCAAGATCTTGTCGAACATGGAGAATACCTCGGAGGATGGCTGGTGGATTGTGCACACTAGGGTCTTTCCCTTCTCTGCCAGAGACTTGAGCACAGTAAC
238		140	3	Sub	GATGGAGTTCCAAGGAATGCCACACGACCCTCTGCCATGAGCAAGATCTTGTCGAACATGGAGAATACCTCGGAGGATGGCTGGTGGGTTGTGCACACTATGGTCTTTCCCTTCTCTGCCAGAGACTTGAGCACAGTAAC
243		140	2	Sub	GATGGAGTTCCAAGGAATGCCACACGACCCTCTGCCATGAGCAAGATCTTGTCGAACATGGAGAATACCTCGGAGGATGGTTGGTGGATTGTGCACACTATGGTCTTTCCCTTCTCTGCCAGAGACTTGAGCACAGTAAC
250		140	2	Sub	GATGGAGTTCCAAGGAATGCCACACGACCCTCTGCCATGAGCAAGATCTTGTCGAACATGGAGAATACCTCGGAGGATGACTGGTGGATTGTGCACACTATGGTCTTTCCCTTCTCTGCCAGAGACTTGAGCACAGTAAC
251		140	2	Sub	GATGGAGTTCCAAGGAATGCCACACGACCCTCTGCCATGAGCAAGATCTTGTCGAACATGGAGAATAGCTCGGAGGATGGCTGGTGGATTGTGCACACTATGGTCTTTCCCTTCTCTGCCAGAGACTTGAGCACAGTAAC
252		140	2	Sub	GATGGAGTTCCAAGGAATGCCACACGACCCTCTGCCATGAGCAAGATCTTGTCGAACAGGGAGAATACCTCGGAGGATGGCTGGTGGATTGTGCACACTATGGTCTTTCCCTTCTCTGCCAGAGACTTGAGCACAGTAAC
254		140	2	Sub	GATGGAGTTCCAAGGAATGCCACACGACCCTCTGCCATGAGCAAGATCTTGTCGAACATGGAGAATACCGCGGAGGATGGCTGGTGGATTGTGCACACTATGGTCTTTCCCTTCTCTGCCAGAGACTTGAGCACAGTAAC
255		140	2	Sub	GATGGAGTTCCAAGGAATGCCACACGACCCTCTGCCATGAGCAAGATCTTGTCGAACATGGAGAATACCTCGGAAGATGGCTGGTGGATTGTGCACACTATGGTCTTTCCCTTCTCTGCCAGAGACTTGAGCACAGTAAC
256		140	2	Sub	GATGGAGTTCCAAGGAATGCCACACGACCCTCTGCCATGAGCAAGATCTTGTCGAACATGGAGAATACCTCGGAGGATGGCTGATGGATTGTGCACACTATGGTCTTTCCCTTCTCTGCCAGAGACTTGAGCACAGTAAC
257		140	2	Sub	GATGGAGTTCCAAGGAATGCCACACGACCCTCTGCCATGAGCAAGATCTTGTCGAACATGGAGAATACCTCGGAGGATGCCTGGTGGATTGTGCACACTATGGTCTTTCCCTTCTCTGCCAGAGACTTGAGCACAGTAAC
259		140	2	Sub	GATGGAGTTCCAAGGAATGCCACACGACCCTCTGCCATGAGCAAGATCTTGTCGAACATGAAGAATACCTCGGAGGATGGCTGGTGGATTGTGCACACTATGGTCTTTCCCTTCTCTGCCAGAGACTTGAGCACAGTAAC
260		140	2	Sub	GATGGAGTTCCAAGGAATGCCACACGACCCTCTGCCATGAGCAAGATCTTGTCGAACATGGAGAATACCTCGGAGGATGGCTGGTGGATTGTGCATACTATGGTCTTTCCCTTCTCTGCCAGAGACTTGAGCACAGTAAC
264		140	2	Sub	GATGGAGTTCCAAGGAATGCCACACGACCCTCTGCCATGAGCAAGATCTTGTCGAACATGGAGAATACCTCGGAGGATGGCTGGTGGATTGTGCACCCTATGGTCTTTCCCTTCTCTGCCAGAGACTTGAGCACAGTAAC
267		140	2	Sub	GATGGAGTTCCAAGGAATGCCACACGACCCTCTGCCATGAGCAAGATCTTGTCGAACATAGAGAATACCTCGGAGGATGGCTGGTGGATTGTGCACACTATGGTCTTTCCCTTCTCTGCCAGAGACTTGAGCACAGTAAC
268		140	2	Sub	GATGGAGTTCCAAGGAATGCCACACGACCCTCTGCCATGAGCAAGATCTTGTCGAACATGGAGAATACCTCCGAGGATGGCTGGTGGATTGTGCACACTATGGTCTTTCCCTTCTCTGCCAGAGACTTGAGCACAGTAAC
271		140	2	Sub	GATGGAGTTCCAAGGAATGCCACACGACCCTCTGCCATGAGCAAGATCTTGTCGAACATGGAGAATACCTCGGAGGATGGCTGGAGGATTGTGCACACTATGGTCTTTCCCTTCTCTGCCAGAGACTTGAGCACAGTAAC
273		140	2	Sub	GATGGAGTTCCAAGGAATGCCACACGACCCTCTGCCATGAGCAAGATCTTGTCGAACATGGAGAATACCTCGGAGGATGGCTGGTGGATTGAGCACACTATGGTCTTTCCCTTCTCTGCCAGAGACTTGAGCACAGTAAC
275		140	2	Sub	GATGGAGTTCCAAGGAATGCCACACGACCCTCTGCCATGAGCAAGATCTTGTCGAACATGGAGAATACCTCGGAGGATGGCTGGTGGATTGTGCACATTATGGTCTTTCCCTTCTCTGCCAGAGACTTGAGCACAGTAAC
276		140	2	Sub	GATGGAGTTACAAGGAATGCCACACGACCCTCTGCCATGAGCAAGATCTTGTCGAACATGGAGAATACCTCGGAGGATGGCTGGTGGATTGTGCTCACTATGGTCTTTCCCTTCTCTGCCAGAGACTTGAGCACAGTAAC
278		140	2	Sub	GATGGAGTTCCAAGGAATGCCACACGACCCTCTGCCATGAGCAAGATCTTGTCGAACATGGAAAATACCTCGGAGGATGGCTGGTGGATTGTGCACACTATGGTCTTTCCCTTCTCTGCCAGAGACTTGAGCACAGTAAC
280		140	2	Sub	GATGGAGTTCCAAGGAATGCCACACGACCCTCTGCCATGAGCAAGATCTTGTCGAACATGGAGAATCCCTCGGAGGATGGCTGGTGGATTGTGCACACTATGGTCTTTCCCTTCTCTGCCAGAGACTTGAGCACAGTAAC
281		140	2	Sub	GATGGAGTTCCAAGGAATGCCACACGACCCTCTGCCATGAGCAAGATCTTGTCGAACATGGAGAATACCTCGGAGGATGGCTGGTGGATTGTGCACGCTATGGTCTTTCCCTTCTCTGCCAGAGACTTGAGCACAGTAAC
282		140	2	Sub	GATGGAGTTCCAAGGAATGCCACACGACCCTCTGCCATGAGCAAGATCTTGTCGAACATGGAGAATACCTCGGAGGATGGCTGGTGGATTGTGCACACTATAGTCTTTCCCTTCTCTGCCAGAGACTTGAGCACAGTAAC
284		140	2	Sub	GATGGAGTTCCAAGGAATGCCACACGACCCTCTGCCATGAGCAAGATCTTGTCGAACATGGAGAATACCTCGGAGAATGGCTGGTGGATTGTGCACACTATGGTCTTTCCCTTCTCTGCCAGAGACTTGAGCACAGTAAC
285		140	2	Sub	GATGGAGTTCCAAGGAATGCCACACGACACTCTGCCATGAGCAAGATCTTGTCGAACATGGAGAATACCTCGGAGGATGGCTGGTGGATTGTGCACACTATTGTCTTTCCCTTCTCTGCCAGAGACTTGAGCACAGTAAC
294		140	2	Sub	GATGGAGTTCCAAGGAATGCCACACGACCCTCTGCCATGAGCAAGATCTTGTCGAACATTGAGAATACCTCGGAGGATGTCTGGTGGATTGTGCACACTATGGTCTTTCCCTTCTCTGCCAGAGACTTGAGCACAGTAAC
310		140	2	Sub	GATGGAGTTCCAAGGAATGCCACACGACCCTCTGCCATGAGCAAGATCTTGTCGAACATGGAGAATACCTCGGAGGATGGCTGGTGGATTTTGCACACTATGGTCTTTCCCTTCTCTGCCAGAGACTTGAGCACAGTAAC
244		146	2	Ins	GATGGAGTTCCAAGGAATGCCACACGACCCTCTGCCATGAGCAAGATCTTGTCGAACATGGAGAATACCTGGTGATTAGAGGATGGCTGGTGGATTGTGCACACTATGGTCTTTCCCTTCTCTGCCAGAGACTTGAGCACAGTAAC
266		142	2	Ins	GATGGAGTTCCAAGGAATGCCACACGACCCTCTGCCATGAGCAAGATCTTGTCGAACATGGAGAATACCTGGTGGAGGATGGCTGGTGGATTGTGCACACTATGGTCTTTCCCTTCTCTGCCAGAGACTTGAGCACAGTAAC
292		146	2	Ins	GATGGAGTTCCAAGGAATGCCACACGACCCTCTGCCATGAGCAAGATCTTGTCGAACATGGAGAATACCTGGTGGTAACACGGAGGATGGCTGGTGGATTGTG----CTATGGTCTTTCCCTTCTCTGCCAGAGACTTGAGCACAGTAAC
300		146	2	Ins	GATGGAGTTCCAAGGAATGCCACACGACCCTCTGCCATGAGCAAGATCTTGTCGAACATGGAGAATACCATGGAGCCGGAGGATGGCTGGTGGATTGTGCACACTATGGTCTTTCCCTTCTCTGCCAGAGACTTGAGCACAGTAAC
140		137	6	del	GATGGAGTTCCAAGGAATGCCACACGACCCTCTGCCATGAGCAAGATCTTGTCGAACATGGAGAATA---CGGAGGATGGCTGGTGGATTGTGCACACTATGGTCTTTCCCTTCTCTGCCAGAGACTTGAGCACAGTAAC
161		138	5	del	GATGGAGTTCCAAGGAATGCCACACGACCCTCTGCCATGAGCAAGATCTTGTCGAACATGGAGAATAC--CGGAGGATGGCTGGTGGATTGTGCACACTATGGTCTTTCCCTTCTCTGCCAGAGACTTGAGCACAGTAAC
191		139	4	del	GATGGAGTTCCAAGGAATGCCACACGACCCTCTGCCATGAGCAAGATCTTGTCGAACATGGAGAATACCT-GGATGATGGCTGGTGGATTGTGCACACTATGGTCTTTCCCTTCTCTGCCAGAGACTTGAGCACAGTAAC
302		136	2	del	GATGGAGTTCCAAGGAATGCCACACGACCCTCTGCCATGAGCAAGATCTTGTCGAACATGGAGAATACC----AGGATGGCTGGTGGATTGTGCACACTATGGTCTTTCCCTTCTCTGCCAGAGACTTGAGCACAGTAAC
306		127	2	del	GATGGAGTTCCAAGGAATGCCACACGACCCTCTGCCATGAGCAAGATCTTGTCGAACATGGAGAATACGCT----GGATGGCTGGTGGATTGT----------GTCTTTCCCTTCTCTGCCAGAGACTTGAGCACAGTAAC
			69567
			208701

## Sheet: Table S3e. WhA-Female
Supplementary Table 3e. Ampilcon reads spanning the sgRNAw6-1 and sgRNAw6-2 regions from the WhA female
#ID	Inherited Alleles	Length	Count	Type	Sequence
Total number of reads			33750
37	WT	295	165	WT	GATGGAGTTCCAAGGAATGCCACACGACCCTCTGCCATGAGCAAGATCTTGTCGAACATGGAGAATACCTCGGAGGATGGCTGGTGGATTGTGCACACTATGGTCTTTCCCTTCTCTGCCAGAGACTTGAGCACAGTAAC
25	w1	377	406	Ins	GATGGAGTTCCAAGGAATGCCACACGACCCTCTGCCATGAGCAAGATCTTGTCGAACATGGAGAATACCGCTTAACACGCTCTCTGTACAAGTCTTATATGCAGTACAGATTGTCAGCTTAACACGCTCTCTGTACAAGTCTTATATGCATACGGAGGATGGCTGGTGGATTGTGCACACTATGGTCTTTCCCTTCTCTGCCAGAGACTTGAGCACAGTAAC
59	w2	296	80	Ins	GATGGAGTTCCAAGGAATGCCACACGACCCTCTGCCATGAGCAAGATCTTGTCGAACATGGAGAATACCT------ATGGTCTTTGGTGCACATATGGTGCACACTATGGTCTTTCCCTTCTCTGCCAGAGACTTGAGCACAGTAAC
8		295	1450	Sub	GATGGAGTTCCAAGGAATGCCACACGACCCTCTGCCATGAGCAAGATCTTGTCGAACATGGAGATCTTGTCGGAGGATGGCTGGTGGATTGTGCACACTATGGTCTTTCCCTTCTCTGCCAGAGACTTGAGCACAGTAAC
172		295	14	Sub	GATGGAGTTCCAAGGAATGCCACACGACCCTCTGCCATGAGCAAGATCTTGTCGAACATGGAGAAGTGTTGGCTGTGCACGGAGGATGGCTGGTGGATTG---------TGGTCTTTCCCTTCTCTGCCAGAGACTTGAGCACAGTAAC
183		295	13	Sub	GATGGAGTTCCAAGGAATGCCACACGACCCTCTGCCATGAGCAAGATCTTGTCGAACATGGAGAATACCTCTCGGAGGATGGCTGGTGGATTGTGCACA--ATGGTCTTTCCCTTCTCTGCCAGAGACTTGAGCACAGTAAC
201		295	11	Sub	GATGGAGTTCCAAGGAATGCCACACGACCCTCTGCCATGAGCAAGATCTTGTCGAACATGGAGAATA---CGGAGGATGGCTGGTGGATTGTG--CACTGGTGGATGGTCTTTCCCTTCTCTGCCAGAGACTTGAGCACAGTAAC
270		295	6	Sub	GATGGAGTTCCAAGGAATGCCACACGACCCTCTGCCATGAGCAAGATCTTGTCGAACATGGAGATCTTGTCGGAGGATGGCTTGTGGATTGTGCACACTATGGTCTTTCCCTTCTCTGCCAGAGACTTGAGCACAGTAAC
307		295	5	Sub	GATGGAGTTCCAAGGAATGCCACACGACCCTCTGCCATGAGCAAGATCTTGTCGAACATGGAGATCTTTTCGGAGGATGGCTGGTGGATTGTGCACACTATGGTCTTTCCCTTCTCTGCCAGAGACTTGAGCACAGTAAC
349		295	4	Sub	GATGGAGTTCCAAGGAATGCCACACGACCCTCTGCCATGAGCAAGATCTTGTCGAACATGTAGATCTTGTCGGAGGATGGCTGGTGGATTGTGCACACTATGGTCTTTCCCTTCTCTGCCAGAGACTTGAGCACAGTAAC
378		295	4	Sub	GATGGAGTTCCAAGGAATGCCACACGACCCTCTGCCATGAGCAAGATCTTGTCGAACATGGAG-ATATTGTCGGAGGATGGCTGGTGGATTGTGCACACTATGGTCTTTCCCTTCTCTGCCAGAGACTTGAGCACAGTAAC
401		295	3	Sub	GATGGAGTTCCAAGGAATGCCACACGACCCTCTGCCATGAGCAAGATCTTGTCGAACATGGAGATCTTGTCTGAGGATGGCTGGTGGATTGTGCACACTATGGTCTTTCCCTTCTCTGCCAGAGACTTGAGCACAGTAAC
418		295	3	Sub	GATGGAGTTCCAAGGAATGCCACACGACCCTCTGCCATGAGCAAGATCTTGTCGAACATGGAGATCTTGTCGGAGAATGGCTGGTGGATTGTGCACACTATGGTCTTTCCCTTCTCTGCCAGAGACTTGAGCACAGTAAC
424		295	3	Sub	GATGGAGTTCCAAGGAATGCCACACGACCCTCTGCCATGAGCAAGATCTTGTCGAACATGGAGAATACCACGGAGGATGTCTGGTGGATTGTGCACACTATGGTCTTTCCCTTCTCTGCCAGAGACTTGAGCACAGTAAC
425		295	3	Sub	GATGGAGTTCCAAGGAATGCCACACGACCCTCTGCCATGAGCAAGATCTTGTCGAACATGGAGAATACCT-GGTGGATGGCTTGTGGATTGTGCACACTATGGTCTTTCCCTTCTCTGCCAGAGACTTGAGCACAGTAACTACATTCTGGGCCATGAACGAGTCCAGACCAGAAGTTGGTTCATCACAGAACATCAGAGGTGGGTTTGTTAACACCTATTCATCAAAAAACAATTGAAGAAAAAGTTC
472		295	3	Sub	GATGGAGTTCCAAGGAATGCCACACGACCCTCTGCCATGAGCAAGATCTTGTCGAACATGGAGATCTTGTCGGAGGATTGCTGGTGGATTGTGCACACTATGGTCTTTCCCTTCTCTGCCAGAGACTTGAGCACAGTAAC
516		295	3	Sub	GATGGAGTTCCAAGGAATGCCACACGACCATCTGCCATGAGCAAGATCTTGTCGAACATGGAGAATACCACGGAGGATGGCTGGTGGATTGTGCACACTATGGTCTTTCCCTTCTCTGCCAGAGACTTGAGCACAGTAAC
586		295	2	Sub	GATGGAGTTCCAAGGAATGCCACACGACCCTCTGCCATGAGCAAGATCTTGTCGAACATGGAGAATACCT-GGTGGATGGCTTGTGGATTGTGCACACTATGGTCTTTCCCTTCTCTGCCAGAGACTTGAGCACAGTAACTACATTCTGGGCCATGAACGAGTCCAGACCAGAAGTTGGTTCATCACAGAACATCAGAGGTGGGTTTGTTAACACCTATTCATCAAAAACAATTTGAAGAAAAAGTTC
629		295	2	Sub	GATGGAGTTCCAAGTAATGCCACACGACCCTCTGCCATGAGCAAGATCTTGTCGAACATGGAGAATACCACGGAGGATGGCTGGTGGATTGTGCACACTATGGTCTTTCCCTTCTCTGCCAGAGACTTGAGCACAGTAAC
649		295	2	Sub	GATGGAGTTCCAAGGAATGCCACACGACCCTCTGCCATGAGCAAGATCTTGTCGAACATGGAGATCTTGTCGGAGGATGGCTGGTGTATTGTGCACACTATGGTCTTTCCCTTCTCTGCCAGAGACTTGAGCACAGTAAC
662		295	2	Sub	GATGGAGTTCCAAGGAATGCCACACGACCCTCTGCCATGAGCAAGATCTTGTCGAACATGGAGAATGAGAACAT----GGATGGCTTGTGGATTGTGCACACTATGGTCTTTCCCTTCTCTGCCAGAGACTTGAGCACAGTAAC
689		295	2	Sub	GATGGAGTTCCAAGGAATGCCACACGACCCTCTGCCATGAGCAAGATCTTGTCGAACATGTAGAATGAGAACAT----GGATGGCTGGTGGATTGTGCACACTATGGTCTTTCCCTTCTCTGCCAGAGACTTGAGCACAGTAAC
772		295	2	Sub	GATGGAGTTCCAAGGAATGCCACACGACCCTCTGCCATGAGCAAGATCTTGTCGAACATGGAGAATACCT-GGTGGATGGCTTGTGGATTGTGCACACTATGGTCTTTCCCTTCTCTGCCAGAGACTTGAGCACAGTAACTACATTCTGGGCCATGAACGAGTCCAGACCAGAAGTTGGTTCATCACAGAACATCAGAGGTGGGTTTGTTAACACCTATTCATCAAAAACCAATTGAAGAAAAAGTTC
803		295	2	Sub	GATGGAGTTCCAAGGAATGCCACACGACCCTCTGCCATGAGCAAGATCTTGTCGAACATTGAGAATACCTCGGAGGATGGCTGGTGGATTGTGCACACTATGGTCTTTCCCTTCTCTGCCAGAGACTTGAGCACAGTAAC
891		295	2	Sub	GATGGAGTTCCAAGGAATGCCACACGACCCTCTGCCATGAGCAAGATCTTGTCGAACATGGAGAATACCACGGAGGATGGCTTGTGGATTGTGCACACTATGGTCTTTCCCTTCTCTGCCAGAGACTTGAGCACAGTAAC
898		295	2	Sub	GATGGAGTTCCAAGGAATGCCACACGACCCTCTGCCATGAGCAAGATCTTGTCGAACATGGAGAATACCACTGAGGATGGCTGGTGGATTGTGCACACTATGGTCTTTCCCTTCTCTGCCAGAGACTTGAGCACAGTAAC
970		295	2	Sub	GATGGAGTTCCAAGGAATGCCACACGACCCTCTGCCATGAGCAAGATCTTGTCGAACATGGAGAATACCT-GGTGGATGGCTTGTGGATTGTGCACACTATGGTCTTTCCCTTCTCTGCCAGAGACTTGAGCACAGTAACTACATTCTGGGCCATGAACGAGTCCAGACCAGAAGTTGGTTCATCACAGAACATCAGAGGTGGGTTTGTTAACACCTATTCATCCAAAAACAATTGAAGAAAAAGTTC
4		307	1685	Ins	GATGGAGTTCCAAGGAATGCCACACGACCCTCTGCCATGAGCAAGATCTTGTCGAACATGGAGAATACCTGGTGGATTGTGGTGGAGGATGGCTGGTGGATTGTGCACACTATGGTCTTTCCCTTCTCTGCCAGAGACTTGAGCACAGTAAC
14		300	837	Ins	GATGGAGTTCCAAGGAATGCCACACGACCCTCTGCCATGAGCAAGATCTTGTCGAACATGGAGAATACAAAGTAGTATCCATTGGCTGGTGGATTGTGCACACTATGGTCTTTCCCTTCTCTGCCAGAGACTTGAGCACAGTAAC
16		303	777	Ins	GATGGAGTTCCAAGGAATGCCACACGACCCTCTGCCATGAGCAAGATCTTGTCGAACATGGAGAATACCTGGAGAACACGGAGGATGGCTGGTGGATTGTGCACACTATGGTCTTTCCCTTCTCTGCCAGAGACTTGAGCACAGTAAC
17		318	741	Ins	GATGGAGTTCCAAGGAATGCCACACGACCCTCTGCCATGAGCAAGATCTTGTCGAACATGGAGAATACACGTGTATTATACAGAGAGAATACACGGAGGATGGCTGGTGGATTGTGCACACTATGGTCTTTCCCTTCTCTGCCAGAGACTTGAGCACAGTAAC
20		300	572	Ins	GATGGAGTTCCAAGGAATGCCACACGACCCTCTGCCATGAGCAAGATCTTGTCGAACATGGAATATCCTGGAATA---CGGAGGATGGCTGGTGGATTGTGCACACTATGGTCTTTCCCTTCTCTGCCAGAGACTTGAGCACAGTAAC
21		297	544	Ins	GATGGAGTTCCAAGGAATGCCACACGACCCTCTGCCATGAGCAAGATCTTGTCGAACATGGAGAATACCTGGTGGAGGATGGCTGGTGGATTGTGCACACTATGGTCTTTCCCTTCTCTGCCAGAGACTTGAGCACAGTAAC
22		320	515	Ins	GATGGAGTTCCAAGGAATGCCACACGACCCTCTGCCATGAGCAAGATCTTGTCGAACATGGAGAATACCTATATATATAGTACTAAACAGTCCATAGGAGGATGGCTGGTGGATTGTGCACACTATGGTCTTTCCCTTCTCTGCCAGAGACTTGAGCACAGTAAC
23		299	490	Ins	GATGGAGTTCCAAGGAATGCCACACGACCCTCTGCCATGAGCAAGATCTTGTCGAACATGGAGAATACCAGCCACGGAGGATGGCTGGTGGATTGTGCACACTATGGTCTTTCCCTTCTCTGCCAGAGACTTGAGCACAGTAAC
29		299	274	Ins	GATGGAGTTCCAAGGAATGCCACACGACCCTCTGCCATGAGCAAGATCTTGTCGAACATGGAGAATACCGAACAT-GGAGGATGGCTGGTGGATTGTGCACACTATGGTCTTTCCCTTCTCTGCCAGAGACTTGAGCACAGTAAC
32		304	213	Ins	GATGGAGTTCCAAGGAATGCCACACGACCCTCTGCCATGAGCAAGATCTTGTCGAACATGGAGAAGTGTTGGCTGTGCACGGAGGATGGCTGGTGGATTGTGCACACTATGGTCTTTCCCTTCTCTGCCAGAGACTTGAGCACAGTAAC
34		299	180	Ins	GATGGAGTTCCAAGGAATGCCACACGACCCTCTGCCATGAGCAAGATCTTGTCGAACATGGAGAATAC----GAGCGAATAAGGATGGCTGGTGGATTGTGCACACTATGGTCTTTCCCTTCTCTGCCAGAGACTTGAGCACAGTAAC
36		310	172	Ins	GATGGAGTTCCAAGGAATGCCACACGACCCTCTGCCATGAGCAAGATCTTGTCGAACATGGAGAATACCTTGTTGGCTCAATACACGGAGGATGGCTGGTGGATTGTGCACACTATGGTCTTTCCCTTCTCTGCCAGAGACTTGAGCACAGTAAC
46		304	136	Ins	GATGGAGTTCCAAGGAATGCCACACGACCCTCTGCCATGAGCAAGATCTTGTCGAACATGGAGAATACCATTCCTTGTTCGGAGGATGGCTGGTGGATTGTGCACACTATGGTCTTTCCCTTCTCTGCCAGAGACTTGAGCACAGTAAC
47		313	130	Ins	GATGGAGTTCCAAGGAATGCCACACGACCCTCTGCCATGAGCAAGATCTTGTCGAACATGGAGAATGGAGGATTTACGGAGGATATTACGGAGGATGGCTGGTGGATTGTGCACACTATGGTCTTTCCCTTCTCTGCCAGAGACTTGAGCACAGTAAC
48		307	129	Ins	GATGGAGTTCCAAGGAATGCCACACGACCCTCTGCCATGAGCAAGATCTTGTCGAACATGGAGAATACCTGGTGATGATACACGGAGGATGGCTGGTGGATTGTGCACACTATGGTCTTTCCCTTCTCTGCCAGAGACTTGAGCACAGTAAC
50		320	125	Ins	GATGGAGTTCCAAGGAATGCCACACGACCCTCTGCCATGAGCAAGATCTTGTCGAACATGGAGAATACCTGGGAATACCTGGTTCATACAGACCACGGAGGATGGCTGGTGGATTGTGCACACTATGGTCTTTCCCTTCTCTGCCAGAGACTTGAGCACAGTAAC
51		306	120	Ins	GATGGAGTTCCAAGGAATGCCACACGACCCTCTGCCATGAGCAAGATCTTGTCGAACATGGAGAATGGAGGATTTACGGAGGATATTACGGAGGATGGCTGGTGGAT-------ACTATGGTCTTTCCCTTCTCTGCCAGAGACTTGAGCACAGTAAC
57		313	100	Ins	GATGGAGTTCCAAGGAATGCCACACGACCCTCTGCCATGAGCAAGATCTTGTCGAACATGGAGAATA-CTGGTGGATTGTGGATGGAACCGGAGGATGGCTGGTGGATTGTGCACACTATGGTCTTTCCCTTCTCTGCCAGAGACTTGAGCACAGTAAC
64		305	65	Ins	GATGGAGTTCCAAGGAATGCCACACGACCCTCTGCCATGAGCAAGATCTTGTCGAACATGGAGAATACCTGGTGGATTGTGGTGGAGGATGGCTGGTGGATTTT--AGGCTATGGTCTTTCCCTTCTCTGCCAGAGACTTGAGCACAGTAAC
65		307	62	Ins	GATGGAGTTCCAAGGAATGCCACACGACCCTCTGCCATGAGCAAGATCTTGTCGAACATGGAGAATAC------------CTGGTGGATTGTGCACATGGTATTCCCCTTATGGTATCCCCCTATGGTCTTTCCCTTCTCTGCCAGAGACTTGAGCACAGTAAC
67		315	63	Ins	GATGGAGTTCCAAGGAATGCCACACGACCCTCTGCCATGAGCAAGATCTTGTCGAACATGGAGAATATTAAGAATATTAAGAATAACCATCGGAGGATGGCTGGTGGATTGTGCACACTATGGTCTTTCCCTTCTCTGCCAGAGACTTGAGCACAGTAAC
69		304	62	Ins	GATGGAGTTCCAAGGAATGCCACACGACCCTCTGCCATGAGCAAGATCTTGTCGAACATGGAGAATACCTGGAGAACACGGAGGATGGCTGGTGGATTGTGCACAACTATGGTCTTTCCCTTCTCTGCCAGAGACTTGAGCACAGTAAC
80		303	45	Ins	GATGGAGTTCCAAGGAATGCCACACGACCCTCTGCCATGAGCAAGATCTTGTCGAACATGGAGAATACCTGGAGAATACGGAGGATGGCTGGTGGATTGTGCACACTATGGTCTTTCCCTTCTCTGCCAGAGACTTGAGCACAGTAAC
85		316	40	Ins	GATGGAGTTCCAAGGAATGCCACACGACCCTCTGCCATGAGCAAGATCTTGTCGAACATGGAGAATACTCGACAAGTATCCGGAGAATACTCGGAGGATGGCTGGTGGATTGTGCACACTATGGTCTTTCCCTTCTCTGCCAGAGACTTGAGCACAGTAAC
86		311	40	Ins	GATGGAGTTCCAAGGAATGCCACACGACCCTCTGCCATGAGCAAGATCTTGTCGAACATGGAGAATACACGTGTATTATACAGAGAGAATACACGGAGGATGGCTGGTGGAT-------ACTATGGTCTTTCCCTTCTCTGCCAGAGACTTGAGCACAGTAAC
87		320	42	Ins	GATGGAGTTCCAAGGAATGCCACACGACCCTCTGCCATGAGCAAGATCTTGTCGAACATGGAGAATACCTGGTGGATGGCTGAATACGGAGAATACGGAGGATGGCTGGTGGATTGTGCACACTATGGTCTTTCCCTTCTCTGCCAGAGACTTGAGCACAGTAAC
88		305	40	Ins	GATGGAGTTCCAAGGAATGCCACACGACCCTCTGCCATGAGCAAGATCTTGTCGAACATGGAGAATACCTGGTGGATTGTGGTGGAGGATGGCTGGTGGATTGTG--CACTATGGTCTTTCCCTTCTCTGCCAGAGACTTGAGCACAGTAAC
95		304	36	Ins	GATGGAGTTCCAAGGAATGCCACACGACCCTCTGCCATGAGCAAGATCTTGTCGAACATGGAGAATACAAAGTAGTATCCATTGGCTGGTGGATTGTGCACATTGGCTATGGTCTTTCCCTTCTCTGCCAGAGACTTGAGCACAGTAAC
101		309	33	Ins	GATGGAGTTCCAAGGAATGCCACACGACCCTCTGCCATGAGCAAGATCTTGTCGAACATGGAGAATACCTATATATATAGTACTAAACAGTCCATAGGAGGATGGCTGGTG-----------CTATGGTCTTTCCCTTCTCTGCCAGAGACTTGAGCACAGTAAC
104		302	32	Ins	GATGGAGTTCCAAGGAATGCCACACGACCCTCTGCCATGAGCAAGATCTTGTCGAACATGGAGAATACCTGGTGGATTGTGGTGGAGGATGGCTGGTGGATTG-----ACTATGGTCTTTCCCTTCTCTGCCAGAGACTTGAGCACAGTAAC
105		310	32	Ins	GATGGAGTTCCAAGGAATGCCACACGACCCTCTGCCATGAGCAAGATCTTGTCGAACATGGAGAATACCTGGATTGTGTCGAACACGGAGGATGGCTGGTGGATTGTGCACACTATGGTCTTTCCCTTCTCTGCCAGAGACTTGAGCACAGTAAC
106		301	31	Ins	GATGGAGTTCCAAGGAATGCCACACGACCCTCTGCCATGAGCAAGATCTTGTCGAACATGGAGAATACAAAGTAGTATCCATTGGCTGGTGGATTGTGCACAACTATGGTCTTTCCCTTCTCTGCCAGAGACTTGAGCACAGTAAC
111		304	29	Ins	GATGGAGTTCCAAGGAATGCCACACGACCCTCTGCCATGAGCAAGATCTTGTCGAACATGGAGAATACCTGGTGGATTGTGGTGGAGGATGGCTGGTGGATTGTGCAC---ATGGTCTTTCCCTTCTCTGCCAGAGACTTGAGCACAGTAAC
112		316	31	Ins	GATGGAGTTCCAAGGAATGCCACACGACCCTCTGCCATGAGCAAGATCTTGTCGAACATGGAGAATACACGTGTATTATACAGAGAGAATACACGGAGGATGGCTGGTGGATTGTG--CACTATGGTCTTTCCCTTCTCTGCCAGAGACTTGAGCACAGTAAC
114		296	28	Ins	GATGGAGTTCCAAGGAATGCCACACGACCCTCTGCCATGAGCAAGATCTTGTCGAACATGGAGATCTTGTCGGAGGATGGCTGGTGGATTGTGGATGGCTATGGTCTTTCCCTTCTCTGCCAGAGACTTGAGCACAGTAAC
115		309	28	Ins	GATGGAGTTCCAAGGAATGCCACACGACCCTCTGCCATGAGCAAGATCTTGTCGAACATGGAGAATACCTGGTGGATTGTGGTGGAGGATGGCTGGTGGATTGTGCACCAGCCATGGTCTTTCCCTTCTCTGCCAGAGACTTGAGCACAGTAAC
116		321	28	Ins	GATGGAGTTCCAAGGAATGCCACACGACCCTCTGCCATGAGCAAGATCTTGTCGAACATGGAGAATACCTGGTGGAGGATACACACGAGGAATACACGGAGGATGGCTGGTGGATTGTGCACACTATGGTCTTTCCCTTCTCTGCCAGAGACTTGAGCACAGTAAC
117		298	27	Ins	GATGGAGTTCCAAGGAATGCCACACGACCCTCTGCCATGAGCAAGATCTTGTCGAACATGGAGAATACCTGGTGGATTGTGGTGGAGGATGGCTGGTGG---------ACTATGGTCTTTCCCTTCTCTGCCAGAGACTTGAGCACAGTAAC
130		298	23	Ins	GATGGAGTTCCAAGGAATGCCACACGACCCTCTGCCATGAGCAAGATCTTGTCGAACATGGAGAATACCCATGTTCTC----CATGGCTGGTGGATTGTGCACACTATGGTCTTTCCCTTCTCTGCCAGAGACTTGAGCACAGTAAC
131		318	23	Ins	GATGGAGTTCCAAGGAATGCCACACGACCCTCTGCCATGAGCAAGATCTTGTCGAACATGGAGAATACCTATATATATAGTACTAAACAGTCCATAGGAGGATGGCTGGTGGATTGTG--CACTATGGTCTTTCCCTTCTCTGCCAGAGACTTGAGCACAGTAAC
138		306	20	Ins	GATGGAGTTCCAAGGAATGCCACACGACCCTCTGCCATGAGCAAGATCTTGTCGAACATGGAGAATA-CTGGTGGATTGTGGATGGAACCGGAGGATGGCTGGTGGATTG-------TATGGTCTTTCCCTTCTCTGCCAGAGACTTGAGCACAGTAAC
140		299	23	Ins	GATGGAGTTCCAAGGAATGCCACACGACCCTCTGCCATGAGCAAGATCTTGTCGAACATGGAGAATACCATGTTCGGAGGATGGCTGGTGGATTGTGCACACTATGGTCTTTCCCTTCTCTGCCAGAGACTTGAGCACAGTAAC
147		304	19	Ins	GATGGAGTTCCAAGGAATGCCACACGACCCTCTGCCATGAGCAAGATCTTGTCGAACATGGAGAATACCTGGTGGATTGTGGAGGATGGCTGGTGGATTGTGCACACTATGGTCTTTCCCTTCTCTGCCAGAGACTTGAGCACAGTAAC
151		300	17	Ins	GATGGAGTTCCAAGGAATGCCACACGACCCTCTGCCATGAGCAAGATCTTGTCGAACATGGAGAATA-CTGGAATACGGAGGATGGCTGGTGGATTGTGCACACTATGGTCTTTCCCTTCTCTGCCAGAGACTTGAGCACAGTAAC
155		296	17	Ins	GATGGAGTTCCAAGGAATGCCACACGACCCTCTGCCATGAGCAAGATCTTGTCGAACATGGAATATCCTGGAATA---CGGAGGATGGCTGGTGGATTGTG----CTATGGTCTTTCCCTTCTCTGCCAGAGACTTGAGCACAGTAAC
156		308	17	Ins	GATGGAGTTCCAAGGAATGCCACACGACCCTCTGCCATGAGCAAGATCTTGTCGAACATGGAGAATACCAGCCACGGAGGATGGCTGGTGGATTGTGCACCTTTGTGCACCTATGGTCTTTCCCTTCTCTGCCAGAGACTTGAGCACAGTAAC
159		297	16	Ins	GATGGAGTTCCAAGGAATGCCACACGACCCTCTGCCATGAGCAAGATCTTGTCGAACATGGAGAATA-CTTGTCGAGGATGGCTGGTGGATTGTGCACAACTATGGTCTTTCCCTTCTCTGCCAGAGACTTGAGCACAGTAAC
160		302	16	Ins	GATGGAGTTCCAAGGAATGCCACACGACCCTCTGCCATGAGCAAGATCTTGTCGAACATGGAGAATACCTGGAGAACACGGAGGATGGCTGGTGGATTGTGCA-ACTATGGTCTTTCCCTTCTCTGCCAGAGACTTGAGCACAGTAAC
161		301	16	Ins	GATGGAGTTCCAAGGAATGCCACACGACCCTCTGCCATGAGCAAGATCTTGTCGAACATGGAGAATAC----GAGCGAATAAGGATGGCTGGTGGATTGTGCACAGGCTATGGTCTTTCCCTTCTCTGCCAGAGACTTGAGCACAGTAAC
163		297	15	Ins	GATGGAGTTCCAAGGAATGCCACACGACCCTCTGCCATGAGCAAGATCTTGTCGAACATGGAGAATACCGAACAT-GGAGGATGGCTGGTGGATTGTG--CACTATGGTCTTTCCCTTCTCTGCCAGAGACTTGAGCACAGTAAC
166		316	15	Ins	GATGGAGTTCCAAGGAATGCCACACGACCCTCTGCCATGAGCAAGATCTTGTCGAACATGGAGAATACCTGGGAATACCTGGTTCATACAGACCACGGAGGATGGCTGGTGGATTGT----ACTATGGTCTTTCCCTTCTCTGCCAGAGACTTGAGCACAGTAAC
167		298	15	Ins	GATGGAGTTCCAAGGAATGCCACACGACCCTCTGCCATGAGCAAGATCTTGTCGAACATGGAGAATACCTGGAGAACACGGAGGATGGCTGGTGGATTG-----ACTATGGTCTTTCCCTTCTCTGCCAGAGACTTGAGCACAGTAAC
169		296	14	Ins	GATGGAGTTCCAAGGAATGCCACACGACCCTCTGCCATGAGCAAGATCTTGTCGAACATGGAGAATA---CGGAGGATGGCTGGTGGATTGTGCACATTGGCTATGGTCTTTCCCTTCTCTGCCAGAGACTTGAGCACAGTAAC
171		401	14	Ins	GATGGAGTTCCAAGGAATGCCACACGACCCTCTGCCATGAGCAAGATCTTGTCGAACATGAACTGAATGATACTGGACAATGACAAGTTCAGACACTAATACCAAACTACACACCAGCAAGCAGTTCAAAACAAGTTATCCTCCTACAATCTTGAACAGGAAAACTGACAGTCAAATTAGGAGGATGGCTGGTGGATTGTGCACA--ATGGTCTTTCCCTTCTCTGCCAGAGACTTGAGCACAGTAAC
173		303	14	Ins	GATGGAGTTCCAAGGAATGCCACACGACCCTCTGCCATGAGCAAGATCTTGTCGAACATGGAGAATACATGGAGAATACGGAGGATGGCTGGTGGATTGTGCACACTATGGTCTTTCCCTTCTCTGCCAGAGACTTGAGCACAGTAAC
180		296	14	Ins	GATGGAGTTCCAAGGAATGCCACACGACCCTCTGCCATGAGCAAGATCTTGTCGAACATGGAGATCTTGTCGGAGGATGGCTGGTGGATTGTGCACAACTATGGTCTTTCCCTTCTCTGCCAGAGACTTGAGCACAGTAAC
182		305	13	Ins	GATGGAGTTCCAAGGAATGCCACACGACCCTCTGCCATGAGCAAGATCTTGTCGAACATGGAGAATACTCTGGTGGAATACGGAGGATGGCTGGTGGATTGTGCACACTATGGTCTTTCCCTTCTCTGCCAGAGACTTGAGCACAGTAAC
185		297	13	Ins	GATGGAGTTCCAAGGAATGCCACACGACCCTCTGCCATGAGCAAGATCTTGTCGAACATGGAGATCTTGTCGGAGGATGGCTGGTGGATTGTGCACCAGCCATGGTCTTTCCCTTCTCTGCCAGAGACTTGAGCACAGTAAC
186		296	13	Ins	GATGGAGTTCCAAGGAATGCCACACGACCCTCTGCCATGAGCAAGATCTTGTCGAACATGGAGAATACCTGGAGAACACGGAGGATGGCTGGTGGAT-------ACTATGGTCTTTCCCTTCTCTGCCAGAGACTTGAGCACAGTAAC
188		303	12	Ins	GATGGAGTTCCAAGGAATGCCACACGACCCTCTGCCATGAGCAAGATCTTGTCGAACATGGAGAATACCTGGTGGATTGTGGTGGAGGATGGCTGGTGGATTGTG----CTATGGTCTTTCCCTTCTCTGCCAGAGACTTGAGCACAGTAAC
190		305	14	Ins	GATGGAGTTCCAAGGAATGCCACACGACCCTCTGCCATGAGCAAGATCTTGTCGAACATGGAGAAGTGTTGGCTGTGCACGGAGGATGGCTGGTGGATTGTGCACAACTATGGTCTTTCCCTTCTCTGCCAGAGACTTGAGCACAGTAAC
193		297	12	Ins	GATGGAGTTCCAAGGAATGCCACACGACCCTCTGCCATGAGCAAGATCTTGTCGAACATGGAGAATACCAGCCACGGAGGATGGCTGGTGGATTGTG--CACTATGGTCTTTCCCTTCTCTGCCAGAGACTTGAGCACAGTAAC
195		310	12	Ins	GATGGAGTTCCAAGGAATGCCACACGACCCTCTGCCATGAGCAAGATCTTGTCGAACATGGAGAATACCTGGATTGGCTGGAACACGGAGGATGGCTGGTGGATTGTGCACACTATGGTCTTTCCCTTCTCTGCCAGAGACTTGAGCACAGTAAC
197		302	11	Ins	GATGGAGTTCCAAGGAATGCCACACGACCCTCTGCCATGAGCAAGATCTTGTCGAACATGGAGAATACCATGAATAACGGAGGATGGCTGGTGGATTGTGCACACTATGGTCTTTCCCTTCTCTGCCAGAGACTTGAGCACAGTAAC
199		358	11	Ins	GATGGAGTTCCAAGGAATGCCACACGACCCTCTGCCATGAGCAAGATCTTGTCGAACATGGAGAATACCGCTTAACACGCTCTCTGTACAAGTCTTATATGCAGTACAGATTGTCAGCTTAACACGCTCTCTGTACAAGTCTTATATGCATACGGAGGATGGCTATG--CTTTCCCTTCTCTGCCAGAGACTTGAGCACAGTAAC
200		308	11	Ins	GATGGAGTTCCAAGGAATGCCACACGACCCTCTGCCATGAGCAAGATCTTGTCGAACATGGAGAATACCTGGTGGATTGTGGTGGAGGATGGCTGGTGGATTGTGCACAACTATGGTCTTTCCCTTCTCTGCCAGAGACTTGAGCACAGTAAC
202		298	11	Ins	GATGGAGTTCCAAGGAATGCCACACGACCCTCTGCCATGAGCAAGATCTTGTCGAACATGGAGAATAGGATGTCGGAGGATGGCTGGTGGATTGTGCACACTATGGTCTTTCCCTTCTCTGCCAGAGACTTGAGCACAGTAAC
217		301	10	Ins	GATGGAGTTCCAAGGAATGCCACACGACCCTCTGCCATGAGCAAGATCTTGTCGAACATGGAGAATACCTGGAGAACACGGAGGATGGCTGGTGGATTGTG--CACTATGGTCTTTCCCTTCTCTGCCAGAGACTTGAGCACAGTAAC
218		299	10	Ins	GATGGAGTTCCAAGGAATGCCACACGACCCTCTGCCATGAGCAAGATCTTGTCGAACATGGAGAATACCAGACACGGAGGATGGCTGGTGGATTGTGCACACTATGGTCTTTCCCTTCTCTGCCAGAGACTTGAGCACAGTAAC
240		371	8	Ins	GATGGAGTTCCAAGGAATGCCACACGACCCTCTGCCATGAGCAAGATCTTGTCGAACATGGAGAATACCGCTTAACACGCTCTCTGTACAAGTCTTATATGCAGTACAGATTGTCAGCTTAACACGCTCTCTGTACAAGTCTTATATGCATACGGAGGATGGCTGGTGGATT------ACTATGGTCTTTCCCTTCTCTGCCAGAGACTTGAGCACAGTAAC
245		307	8	Ins	GATGGAGTTCCAAGGAATGCCACACGACCCTCTGCCATGAGCAAGATCTTGTCGAACATGGAGAATACCTGGTGGATTGTGGTGGAGGATGGCTTGTGGATTGTGCACACTATGGTCTTTCCCTTCTCTGCCAGAGACTTGAGCACAGTAAC
250		320	8	Ins	GATGGAGTTCCAAGGAATGCCACACGACCCTCTGCCATGAGCAAGATCTTGTCGAACATGGAGAATACCTGGTGGAGGATGGCTGGTGGATTGTGCACACTATGGTCTTTCCCTTCTCTGCCAGAGACTTGAGCACAGTAAC
252		296	8	Ins	GATGGAGTTCCAAGGAATGCCACACGACCCTCTGCCATGAGCAAGATCTTGTCGAACATGGAGAATACCACGGAGGATGGCTGGTGGATTGTGCACAACTATGGTCTTTCCCTTCTCTGCCAGAGACTTGAGCACAGTAAC
255		297	7	Ins	GATGGAGTTCCAAGGAATGCCACACGACCCTCTGCCATGAGCAAGATCTTGTCGAACATGGAGAATACAAAGTAGTATCCATTGGCTGGTGGATTGTGCAC---ATGGTCTTTCCCTTCTCTGCCAGAGACTTGAGCACAGTAAC
262		307	7	Ins	GATGGAGTTCCAAGGAATGCCACACGACCCTCTGCCATGAGCAAGATCTTGTCGAACATGGAGAATACATGGTGGATTGTGGTGGAGGATGGCTGGTGGATTGTGCACACTATGGTCTTTCCCTTCTCTGCCAGAGACTTGAGCACAGTAAC
269		319	6	Ins	GATGGAGTTCCAAGGAATGCCACACGACCCTCTGCCATGAGCAAGATCTTGTCGAACTT-----ATACCTTTCAGATTCTGTTTAACTGAGCTAAGTTACGGAGGATGGCTGGTGGATTGTGCACACTATGGTCTTTCCCTTCTCTGCCAGAGACTTGAGCACAGTAAC
275		307	6	Ins	GATGGAGTTCCAAGGAATGCCACACGACCCTCTGCCATGAGCAAGATCTTGTCGAACATTGAGAATACCTGGTGGATTGTGGTGGAGGATGGCTGGTGGATTGTGCACACTATGGTCTTTCCCTTCTCTGCCAGAGACTTGAGCACAGTAAC
284		370	6	Ins	GATGGAGTTCCAAGGAATGCCACACGACCCTCTGCCATGAGCAAGATCTTGTCGAACATGGAGAATACCGCTTAACACGCTCTCTGTACAAGTCTTATATGCAGTACAGATTGTCAGCTTAACACGCTCTCTGTACAAGTCTTATATGCATACGGAGGATGGCTGGTGGATT-------CTATGGTCTTTCCCTTCTCTGCCAGAGACTTGAGCACAGTAAC
286		316	6	Ins	GATGGAGTTCCAAGGAATGCCACACGACCCTCTGCCATGAGCAAGATCTTGTCGAACATGGAGAATACCTGGTGGATGGCTGAATACGGAGAATACGGAGGATGGCTGGTGGATTGT----ACTATGGTCTTTCCCTTCTCTGCCAGAGACTTGAGCACAGTAAC
290		304	6	Ins	GATGGAGTTCCAAGGAATGCCACACGACCCTCTGCCATGAGCAAGATCTTGTCGAACATGGAGAATAC--TGGAGGATGGCTGGTGGATTGTGCACCAGCCAATCCACCTATGGTCTTTCCCTTCTCTGCCAGAGACTTGAGCACAGTAAC
291		307	6	Ins	GATGGAGTTCCAAGGAATGCCACACGACCCTCTGCCATGAGCAAGATCTTGTCGAACATGGAGAATACCTGGTTGATTGTGGTGGAGGATGGCTGGTGGATTGTGCACACTATGGTCTTTCCCTTCTCTGCCAGAGACTTGAGCACAGTAAC
302		307	5	Ins	GATGGAGTTCCAAGGAATGCCACACGACCCTCTGCCATGAGCAAGATCTTGTCGAACATGGAGAATACCTGGTGGATTGTTGTGGAGGATGGCTGGTGGATTGTGCACACTATGGTCTTTCCCTTCTCTGCCAGAGACTTGAGCACAGTAAC
309		300	5	Ins	GATGGAGTTCCAAGGAATGCCACACGACCCTCTGCCATGAGCAAGATCTTGTCGAACATGGAGAATACCAGCCACGGAGGATGGCTGGTGGATTGTGCACAACTATGGTCTTTCCCTTCTCTGCCAGAGACTTGAGCACAGTAAC
316		373	5	Ins	GATGGAGTTCCAAGGAATGCCACACGACCCTCTGCCATGAGCAAGATCTTGTCGAACATGGAGAATACCGCTTAACACGCTCTCTGTACAAGTCTTATATGCAGTACAGATTGTCAGCTTAACACGCTCTCTGTACAAGTCTTATATGCATACGGAGGATGGCTGGTGGATTGTG----CTATGGTCTTTCCCTTCTCTGCCAGAGACTTGAGCACAGTAAC
318		297	5	Ins	GATGGAGTTCCAAGGAATGCCACACGACCCTCTGCCATGAGCAAGATCTTGTCGAACATGGAGAATACCTCTCGGAGGATGGCTGGTGGATTGTGCACACTATGGTCTTTCCCTTCTCTGCCAGAGACTTGAGCACAGTAAC
321		304	5	Ins	GATGGAGTTCCAAGGAATGCCACACGACCCTCTGCCATGAGCAAGATCTTGTCGAACATGGAGAATA-CTGGTGGAATAACGGAGGATGGCTGGTGGATTGTGCACACTATGGTCTTTCCCTTCTCTGCCAGAGACTTGAGCACAGTAAC
322		303	5	Ins	GATGGAGTTCCAAGGAATGCCACACGACCCTCTGCCATGAGCAAGATCTTGTCGAACATGGAGAATACCTGGAGAACACGGAGGATGGATGGTGGATTGTGCACACTATGGTCTTTCCCTTCTCTGCCAGAGACTTGAGCACAGTAAC
325		307	5	Ins	GATGGAGTTCCAAGGACTGCCACACGACCCTCTGCCATGAGCAAGATCTTGTCGAACATGGAGAATACCTGGTGGATTGTGGTGGAGGATGGCTGGTGGATTGTGCACACTATGGTCTTTCCCTTCTCTGCCAGAGACTTGAGCACAGTAAC
329		298	4	Ins	GATGGAGTTCCAAGGAATGCCACACGACCCTCTGCCATGAGCAAGATCTTGTCGAACATGGAGAATAC--TGGATTGCTGGATGGCTGGTGGATTGTGCACACTATGGTCTTTCCCTTCTCTGCCAGAGACTTGAGCACAGTAAC
331		307	4	Ins	GATGGAGTTCCAATGAATGCCACACGACCCTCTGCCATGAGCAAGATCTTGTCGAACATGGAGAATACCTGGTGGATTGTGGTGGAGGATGGCTGGTGGATTGTGCACACTATGGTCTTTCCCTTCTCTGCCAGAGACTTGAGCACAGTAAC
335		303	4	Ins	GATGGAGTTCCAAGGAATGCCACACGACCCTCTGCCATGAGCAAGATCTTGTCGAACATGGAGAATACCTTGAGAACACGGAGGATGGCTGGTGGATTGTGCACACTATGGTCTTTCCCTTCTCTGCCAGAGACTTGAGCACAGTAAC
344		318	4	Ins	GATGGAGTTCCAAGGAATGCCACACGACCCTCTGCCATGAGCAAGATCTTGTCGAACATGGAGAATACCACGGAGGATGGCTGGTGGATTGTGCACACTATGGTCTTTCCCTTCTCTGCCAGAGACTTGAGCACAGTAAC
352		300	4	Ins	GATGGAGTTCCAAGGAATGCCACACGACCCTCTGCCATGAGCAAGATCTTGTCGAACATGGAATATCCTGGAATA---CGGAGGATGGCTTGTGGATTGTGCACACTATGGTCTTTCCCTTCTCTGCCAGAGACTTGAGCACAGTAAC
354		300	4	Ins	GATGGAGTTCCAAGGAATGCCACACGACCCTCTGCCATGAGCAAGATCTTGTCGAACATGGAGAATACAAAGTAGTATCCATTGGCTGGTGGATTGTGCACACTATGGTCTTTCCCTTCTCTTCCAGAGACTTGAGCACAGTAAC
359		308	4	Ins	GATGGAGTTCCAAGGAATGCCACACGACCCTCTGCCATGAGCAAGATCTTGTCGAACATGGAGAATACATGGAGAATACGGAGGATGGCTGGTGGATTGTGCACTTTGACATATGGTCTTTCCCTTCTCTGCCAGAGACTTGAGCACAGTAAC
362		296	4	Ins	GATGGAGTTCCAAGGAATGCCACACGACCCTCTGCCATGAGCAAGATCTTGTCGAACATGGAGAATACCTTCGGAGGATGGCTGGTGGATTGTGCACACTATGGTCTTTCCCTTCTCTGCCAGAGACTTGAGCACAGTAAC
364		365	4	Ins	GATGGAGTTCCAAGGAATGCCACACGACCCTCTGCCATGAGCAAGATCTTGTCGAACATGGAGAATACCGCTTAACACGCTCTCTGTACAAGTCTTATATGCAGTACAGATTGTCAGCTTAACACGCTCTCTGTACAAGTCTTATATGCATACGGAGGATGGCTGGT------------CTATGGTCTTTCCCTTCTCTGCCAGAGACTTGAGCACAGTAAC
370		297	4	Ins	GATGGAGTTCCAAGGAATGCCACACGACCCTCTGCCATGAGCAAGATCTTGTCGAACATGGAGAATAC----GAGCGAATAAGGATGGCTGGTGGATTGTG--CACTATGGTCTTTCCCTTCTCTGCCAGAGACTTGAGCACAGTAAC
376		297	4	Ins	GATGGAGTTCCAAGGAATGCCACACGACCCTCTGCCATGAGCAAGATCTTGTCGAACATGGAGAATACCAGCCACGGAGGATGGCTGGTGGATTGTGCACA--ATGGTCTTTCCCTTCTCTGCCAGAGACTTGAGCACAGTAAC
381		318	4	Ins	GATGGAGTTCCAAGGAATGCCACACGACCCTCTGCCATGAGCAAGATCTTGTCGAACATGGAGAATACACGTGTATTATACAGAGAGAATACACTGAGGATGGCTGGTGGATTGTGCACACTATGGTCTTTCCCTTCTCTGCCAGAGACTTGAGCACAGTAAC
385		303	4	Ins	GATGGAGTTCCAAGGAATGCCACACGACCCTCTGCCATGAGCAAGATCTTGTCGAACATGGAGAATACCTGGAGAACACTGAGGATGGCTGGTGGATTGTGCACACTATGGTCTTTCCCTTCTCTGCCAGAGACTTGAGCACAGTAAC
386		343	4	Ins	TAAAGAAGTCAATGGCTTCTGATGGAGTTCCAAGGAATGCCACACGACCCTCTGCCATGAGCAAGATCTTGTCGAACATGGAGAATACCTATATATATAGTACTAAACAGTCCATAGGAGGATGGCTGGTGGATTGTGCACACTATGGTCTTTCCCTTCTCTGCCAGAGACTTGAGCACAGTAAC
389		307	3	Ins	GATGGAGTTCCAAGGAATGCCACACGACCCTCTGCCATGAGCAAGATCTTGTCGAACATGGAGAATA-CTGGATTGGAGGATACGGAGGATGGCTGGTGGATTGTGCACACTATGGTCTTTCCCTTCTCTGCCAGAGACTTGAGCACAGTAAC
395		318	3	Ins	GATGGAGTTCCAAGGAATGCCACACGACCCTCTGCCATGAGCAAGATCTTGTCGAACATGGAGAATACACGTGTATTATAAAGAGAGAATACACGGAGGATGGCTGGTGGATTGTGCACACTATGGTCTTTCCCTTCTCTGCCAGAGACTTGAGCACAGTAAC
403		307	3	Ins	GATGGAGTTCCAAGGAATGCCACACGACCCTCTGCCATGAGCAAGATCTTGTCGAACATGGAGAATACCTGGTGGATTTTGGTGGAGGATGGCTGGTGGATTGTGCACACTATGGTCTTTCCCTTCTCTGCCAGAGACTTGAGCACAGTAAC
404		403	3	Ins	GATGGAGTTCCAAGGAATGCCACACGACCCTCTGCCATGAGCAAGATCTTGTCGAACATGAACTGAATGATACTGGACAATGACAAGTTCAGACACTAATACCAAACTACACACCAGCAAGCAGTTCAAAACAAGTTATCCTCCTACAATCTTGAACAGGAAAACTGACAGTCAAATTAGGAGGATGGCTGGTGGATTGTGCACACTATGGTCTTTCCCTTCTCTGCCAGAGACTTGAGCACAGTAAC
412		315	3	Ins	GATGGAGTTCCAAGGAATGCCACACGACCCTCTGCCATGAGCAAGATCTTGTCGAACATGGAGAATACACGTGTATTATACAGAGAGAATACACGGAGGATGGCTGGTGGATTGTGCAC---ATGGTCTTTCCCTTCTCTGCCAGAGACTTGAGCACAGTAAC
417		299	3	Ins	GATGGAGTTCCAAGGAATGCCACACGACCCTCTGCCATGAGCAAGATCTTGTCGAACATGGAGAATACCACGGAGGATGGCTGGTGGATTGTGCACATTGGCTATGGTCTTTCCCTTCTCTGCCAGAGACTTGAGCACAGTAAC
427		320	3	Ins	GATGGAGTTCCAAGGAATGCCACACGAACCTCTGCCATGAGCAAGATCTTGTCGAACATGGAGAATACCTATATATATAGTACTAAACAGTCCATAGGAGGATGGCTGGTGGATTGTGCACACTATGGTCTTTCCCTTCTCTGCCAGAGACTTGAGCACAGTAAC
433		307	3	Ins	GATGGAGTTCCAAGGAATGCCACACGACCCTCTGCCATGAGCAAGATCTTGTCGAACATGGAGAATACCTGGTGGATTGTGGTGGAGGATGGCTGGTGGATTGTGCACACTATGGTCTTTCCCTTCTCTTCCAGAGACTTGAGCACAGTAAC
444		363	3	Ins	GATGGAGTTCCAAGGAATGCCACACGACCCTCTGCCATGAGCAAGATCTTGTCGAACAT------------GGAGGATGGCTGGTGGATAAGCAAATACAGACTCTGTATATTTAAAAATTTAATATAAATATTAACAAAAATAATGCTGATTAGACCAAAAAGTTTCATGTTTAGTATTAT--TCTCTGCCCTTCTCTGCCAGAGACTTGAGCACAGTAAC
447		307	3	Ins	GATGGAGTTCCAAGGAATGCCACACGACCCTCTGCCATGAGCAAGATCTTGTCGAACATGGAGAATACCTGGTGGATTGTGTTGGAGGATGGCTGGTGGATTGTGCACACTATGGTCTTTCCCTTCTCTGCCAGAGACTTGAGCACAGTAAC
449		375	3	Ins	GATGGAGTTCCAAGGAATGCCACACGACCCTCTGCCATGAGCAAGATCTTGTCGAACATGGAGAATACCGCTTAACACGCTCTCTGTACAAGTCTTATATGCAGTACAGATTGTCAGCTTAACACGCTCTCTGTACAAGTCTTATATGCATACGGAGGATGGCTGGTGGATTGTGCACA--ATGGTCTTTCCCTTCTCTGCCAGAGACTTGAGCACAGTAAC
473		297	3	Ins	GATGGAGTTCCAAGGAATGCCACACGACCCTCTGCCATGAGCAAGATCTTGTCGAACATGGAGAATAGCTTCCGGAGGATGGCTGGTGGATTGTGCACACTATGGTCTTTCCCTTCTCTGCCAGAGACTTGAGCACAGTAAC
474		297	3	Ins	GATGGAGTTCCAAGGAATGCAACACGACCCTCTGCCATGAGCAAGATCTTGTCGAACATGGAGAATACCTGGTGGAGGATGGCTGGTGGATTGTGCACACTATGGTCTTTCCCTTCTCTGCCAGAGACTTGAGCACAGTAAC
480		300	3	Ins	GATGGAGTTCCAAGGAATGCCACACGACCCTCTGCCATGAGCAAGATCTTGTCGAACATGGAGAAGTGTTGGCTGTGCACGGAGGATGGCTGGTGGATTGT----ACTATGGTCTTTCCCTTCTCTGCCAGAGACTTGAGCACAGTAAC
482		311	3	Ins	GATGGAGTTCCAAGGAATGCCACACGACCCTCTGCCATGAGCAAGATCTTGTCGAACATGGAGAATACCTCCATACATGGAGAATACGGAGGATGGCTGGTGGATTGTGCACACTATGGTCTTTCCCTTCTCTGCCAGAGACTTGAGCACAGTAAC
486		307	3	Ins	GATGGAGTTCCAAGGAATGCCACACGACCCTCTGCCATGAGCAAGATCTTGTCGAACATGGAGAATACCTGGTGGATTGTGGTGGATGATGGCTGGTGGATTGTGCACACTATGGTCTTTCCCTTCTCTGCCAGAGACTTGAGCACAGTAAC
487		375	3	Ins	GATGGAGTTCCAAGGAATGCCACACGACCCTCTGCCATGAGCAAGATCTTGTCGAACATGGAGAATACCGCTTAACACGCTCTCTGTACAAGTCTTATATGCAGTACAGATTGTCAGCTTAACACGCTCTCTGTACAAGTCTTATATGCATACGGAGGATGGCTGGTGGATTGTG--CACTATGGTCTTTCCCTTCTCTGCCAGAGACTTGAGCACAGTAAC
491		320	3	Ins	GATGGAGTTCCAAGGAATGCCACACGACCCTCTGCCATGAGCAAGATCTTGTCGAACATGGAGAATACCTATATATATAGTACTAAACAGTCCATAGGAGGATGGCTGGTGGATTGTGCACACTATGGTCTTTCCCTTCTCTGCCAGAGACTTGAGCACAGTAAC
493		307	3	Ins	GATGGAGTTCCAAGGAATGCCACACGACCCTCTGCCATGAGCAAGATCTTGTCGAACATGGAGAATACCTGGTGGATTGTGGTGGAGGATGGCTGGTGGATTGTGCACACTATGGTCTTTCCCTTCTCTGCCAGAGACTTGAGCACAGTAACTACATTCTGGGCCATGAACGAGTCCAGACCAGAAGTTGGTTCATCACAGAACATCAGAGGTGGGTTTGTTAACACATATTCATCAAAAACAATTGAAGAAAAAGTTC
502		307	3	Ins	GATGGAGTTCCAAGGAATGCCACACGACCCTCTGCCATGAGCAAGATCTTGTCGAACATGGAGAATAACTGGTGGATTGTGGTGGAGGATGGCTGGTGGATTGTGCACACTATGGTCTTTCCCTTCTCTGCCAGAGACTTGAGCACAGTAAC
504		318	3	Ins	GATGGAGTTCCAAGGAATGCCACACGACCCTCTGCCATGAGCAAGATCTTGTCGAACATGGAGAATACAAGTGTATTATACAGAGAGAATACACGGAGGATGGCTGGTGGATTGTGCACACTATGGTCTTTCCCTTCTCTGCCAGAGACTTGAGCACAGTAAC
512		318	3	Ins	GATGGAGTTCCAAGGAATGCCACACGACCCTCTGCCATGAGCAAGATCTTGTCGAACATGGAGAATGAGAACAT----GGATGGCTGGTGGATTGTGCACACTATGGTCTTTCCCTTCTCTGCCAGAGACTTGAGCACAGTAAC
517		308	3	Ins	GATGGAGTTCCAAGGAATGCCACACGACCCTCTGCCATGAGCAAGATCTTGTCGAACATGGAGAATACCTGGTGGATTGTGGTGGAGGATGGCTGGTGGATTGTGCACACTATGGTCTTTCCCTTCTCTGCCAGAGACTTGAGCACAGTAACTACATTCTGGGCCATGAACGAGTCCAGACCAGAAGTTGGTTCATCACAGAACATCAGAGGTGGGTTTGTTAACACCTATTCATCAAAAACAATTTGAAGAAAAAGTTC
520		300	3	Ins	GATGGAGTTCCAAGGAATGCCACACGACCCTCTGCCATGAGCAAGATCTTGTCGAACATGGAATATACTGGAATA---CGGAGGATGGCTGGTGGATTGTGCACACTATGGTCTTTCCCTTCTCTGCCAGAGACTTGAGCACAGTAAC
522		306	3	Ins	GATGGAGTTCCAAGGAATGCCACACGACCCTCTGCCATGAGCAAGATCTTGTCGAACATGGAGAATA-CTGGAGGATTGTGGTGGAGGATGGCTGGTGGATTGTGCACACTATGGTCTTTCCCTTCTCTGCCAGAGACTTGAGCACAGTAAC
525		314	3	Ins	GATGGAGTTCCAAGGAATGCCACACGACCCTCTGCCATGAGCAAGATCTTGTCGAACATGGAGAATACCTGGTGGATTGTGGATGGAACCGGAGGATGGCTGGTGGATTGTGCACACTATGGTCTTTCCCTTCTCTGCCAGAGACTTGAGCACAGTAAC
530		300	3	Ins	GATGGAGTTCCAAGGAATGCCACACGACCCTCTGCCATGAGCAAGATCTTGTCGAACATGGAATATCCTTGAATA---CGGAGGATGGCTGGTGGATTGTGCACACTATGGTCTTTCCCTTCTCTGCCAGAGACTTGAGCACAGTAAC
533		307	3	Ins	GATGGAGTTCCAAGGAATGCCACACGACCCTCTGCCATGAGCAAGATCTTGTCGAACATGGAGAATACCTGGTGGATTGTGGTGGAGGATGGCTGGTGGATTGTGCACACTATGGTATTTCCCTTCTCTGCCAGAGACTTGAGCACAGTAAC
539		377	3	Ins	GATGGAGTTCCAAGGAATGCCACACGACCCTCTGCCATGAGCAAGATCTTGTCGAACATGGAGAATACCGCTTAACACGCTCTCTGCACAAGTCTTATATGCAGTACAGATTGTCAGCTTAACACGCTCTCTGTACAAGTCTTATATGCATACGGAGGATGGCTGGTGGATTGTGCACACTATGGTCTTTCCCTTCTCTGCCAGAGACTTGAGCACAGTAAC
543		303	3	Ins	GATGGAGTTCCAAGGAATGCCACACGACCCTCTGCCATGAGCAAGATCTTGTCGAACATGGAGAATACCTGGAGAACACGGAGTATGGCTGGTGGATTGTGCACACTATGGTCTTTCCCTTCTCTGCCAGAGACTTGAGCACAGTAAC
562		318	2	Ins	GATGGAGTTCCAAGGAATGCCACACGACCCTCTGCCATGAGCAAGATCTTGTCGAACATGGAGAATACACGTTTATTATACAGAGAGAATACACGGAGGATGGCTGGTGGATTGTGCACACTATGGTCTTTCCCTTCTCTGCCAGAGACTTGAGCACAGTAAC
566		300	2	Ins	GATGGAGTTCCAAGGAATGCCACACGACCCTCTGCCATGAGCAAGATCTTGTCGAACATGGAGAATACAAAGTAGTATCCATTGGCTGGTGGATTGTGCACACTATGGTCTTTCCCTTCTCTGCCAGAGACTTGAGCACAGTAACTACATTCTGGGCCATGAACGAGTCCAGACCAGACGTTGGTTCATCACAGAACATCAGAGGTGGGTTTGTTAACACCTATTCATCAAAAACAATTGAAGAAAAAGTTC
574		297	2	Ins	GATGGAGTTCCAAGGAATGCCACACGACCCTCTGCCATGAGCAAGATCTTGTCGAACATGGAGAATACCTGGTGGAGGATGGCTGGTGGATTGTGCACACTATGGTCTTTCCCTTCTCTGCCAGAGACTTGAGCACAGTAAC
576		303	2	Ins	GATGGAGTTCCAAGGAATGCCACACGACCCTCTGCCATGAGCAAGATCTTGTCGAACATGGAGAATACATGGAGAATACTGAGGATGGCTGGTGGATTGTGCACACTATGGTCTTTCCCTTCTCTGCCAGAGACTTGAGCACAGTAAC
577		307	2	Ins	GATGGAGTTCCAAGGAATGCCACACGACCCTCTGCCATGAGCAAGATCTTGTCGAACATGGAGAATACCTGGTGGATTATGGTGGAGGATGGCTGGTGGATTGTGCACACTATGGTCTTTCCCTTCTCTGCCAGAGACTTGAGCACAGTAAC
594		313	2	Ins	GATGGAGTTCCAAGGAATGCCACACGACCCTCTGCCATGAGCAAGATCTTGTCGAACATGGAGAATGGAGGATTTACGGAGGATATTACGGAGGATGGCTGGTGGATTGTGCACACTATGGTCTTTCCCTTCTCTGCCAGAGACTTGAGCACAGTAACTACATTCTGGTCCATGAACGAGTCCAGACCAGAAGTTGGTTCATCACAGAACATCAGAGGTGGGTTTGTTAACACCTATTCATCAAAAACAATTGAAGAAAAAGTTC
605		297	2	Ins	GATGGAGTTCCAAGGAATGCCACACGACCCTCTGCCATGAGCAAGATCTTGTCGAACATGGAGAATACCTGGTGGAGGATGGCTGGTGGATTGTGCACACTATGGTCTTTCCCTTCTCTGCCAGAGACTTGAGCACAGTAAC
612		299	2	Ins	GATGGAGTTCCAAGGAATGCCACACGACCCTCTGCCATGAGCAAGATCTTGTCGAACATGGAGAATACAAAGTAGTATCCATTGGCTGGTGGATTGTGCACACTATGGTCTTTCCCTTCTCTGCCAGAGACTTGAGCACAGTAACTACATTCTGGGCCATGAACGAGTCCAGACCAGAAGTTGGTTCATCACAGAACATCAGAGGTGGGTTTGTTAACACCTATTCATC-AAAACAATTGAAGAAAAAGTTC
613		300	2	Ins	GATGGAGTTCCAAGGAATGCCACACGACCCTCTGCCATGAGCAAGATCTTGTCGAACATG--GAATATCCTGTAATACGGAGGATGGCTGGTGGATTGTGCACACTATGGTCTTTCCCTTCTCTGCCAGAGACTTGAGCACAGTAAC
616		320	2	Ins	GATGGAGTTCCAAGGAATGCCACACGACCCTCTGCCATGAGCAAGATCTTGTCGAACATGGAGAATACCTATATATATAGTACTAAACAGTCAATAGGAGGATGGCTGGTGGATTGTGCACACTATGGTCTTTCCCTTCTCTGCCAGAGACTTGAGCACAGTAAC
618		299	2	Ins	GATGGAGTTCCAAGGAATGCCACACGACCCTCTGCCATGAGCAAGATCTTGTCGAACATGGAGAATACAAGCCACGGAGGATGGCTGGTGGATTGTGCACACTATGGTCTTTCCCTTCTCTGCCAGAGACTTGAGCACAGTAAC
619		307	2	Ins	GATGGAGTTCCAAGGAATGCCACACGACCCTCTGCCATGAGCAAGATCTTGTCGAACATGGAGAATACCT-GGTGGATTGTGGTGTAGGATGGCTGGTGGATTGTGCACACTATGGTCTTTCCCTTCTCTGCCAGAGACTTGAGCACAGTAAC
622		320	2	Ins	GATGGAGTTCCAAGGAATGCCACACGACCCTCTGCCATGAGCAAGATCTTGTCGAACATGGAGAATACCTATATATATAGTACTAAACATTCCATAGGAGGATGGCTGGTGGATTGTGCACACTATGGTCTTTCCCTTCTCTGCCAGAGACTTGAGCACAGTAAC
627		315	2	Ins	GATGGAGTTCCAAGGAATGCCACACGACCCTCTGCCATGAGCAAGATCTTGTCGAACATGGAGAATATTAAGAATATTAAGAATAACCATCGGAGGATGGCTGGTGGATTGTGCACACTATGGTCTTTCCCTTCTCTGCCAGAGACTTGAGCACAGTAAC
631		377	2	Ins	GATGGAGTTCCAAGGAATGCCACACGACCCTCTGCCATGAGCAAGATCTTGTCGAACATGGAGAATACCGCTTAACACGCTCTCTGTACAAGTCTTATATGCAGTACAGATTGTCAGCTTAACACTCTCTCTGTACAAGTCTTATATGCATACGGAGGATGGCTGGTGGATTGTGCACACTATGGTCTTTCCCTTCTCTGCCAGAGACTTGAGCACAGTAAC
632		320	2	Ins	GATGGAGTTCCAAGGAATGCCACACGACCCTCTGCCATGAGCAAGATCTTGTCGAACATGGAGAATACCTGGGAATACCTGGTTCATACATACCACGGAGGATGGCTGGTGGATTGTGCACACTATGGTCTTTCCCTTCTCTGCCAGAGACTTGAGCACAGTAAC
637		307	2	Ins	GATGGAGTTCCAAGGAATGCCACACGACCCTCTGCCATGAGCAAGATCTTGTCGAACATGGAGAATACCTGGTGGATTGTGGTGGAGGATGGCTGGTGGATTGTGCACACTATGGTCTTTCCCTTCTCTGCCAGAGACTTGAGCACAGTAACTACATTCTGGGCCATGAACGAGTCCAGACCAGAAGTTGGTTCATCACAGAACATCAGAGGTGGGTTTGTTAACACCTATTCATCTAAAACAATTGAAGAAAAAGTTC
643		303	2	Ins	GATGGAGTTCCAAGGAATGCCACACGACCCTCTGCCATGAGCAAGATCTTGTCGAACATGGAGAATACCTGGAGAACACGGAGGATGGCTTGTGGATTGTGCACACTATGGTCTTTCCCTTCTCTGCCAGAGACTTGAGCACAGTAAC
653		321	2	Ins	GATGGAGTTCCAAGGAATGCCACACGACCCTCTGCCATGAGCAAGATCTTGTCGAACATGGAGAATACCTGGTGGAGGATACACACGAGGAATACACGGAGGATGGCTGGTGGATTGTGCACACTATGGTCTTTCCCTTCTCTGCCAGAGGCTTGAGCACAGTAAC
658		296	2	Ins	GATGGAGTTCCAAGGAATGCCACACGACCCTCTGCCATGAGCAAGATCTTGTCGAACATGGAGAATA-CTGGCGGAGGATGGCTGGTGGATTGTGCACACTATGGTCTTTCCCTTCTCTGCCAGAGACTTGAGCACAGTAAC
661		306	2	Ins	GATGGAGTTCCAAGGAATGCCACACGACCCTCTGCCATGAGCAAGATCTTGTCGAACATGGAGAATACCTGGTGGATTGTGGTGGAGGATGGCTGGTGGATTGTGCACACTATGGTCTTTCCCTTCTCTGCCAGAGACTTGAGCACAGTAACTACATTCTGGGCCATGAACGAGTCCAGACCAGAAGTTGGTTCATCACAGAACATCAGAGGTGGGTTTGTTAACACCTATTCATC-AAAACAATTGAAGAAAAAGTTC
685		302	2	Ins	GATGGAGTTCCAAGGAATGCCACACGACCCTCTGCCATGAGCAAGATCTTGTCGAACATGGAGAATACCATGTTGGACGGAGGATGGCTGGTGGATTGTGCACACTATGGTCTTTCCCTTCTCTGCCAGAGACTTGAGCACAGTAAC
692		307	2	Ins	GATGGAGTTCCAAGGAATGCCACACGACCCTCTGCCATGAGCAAGATCTTGTCGAACATGGAGAATACCTGGTGGATTGTGGTTGAGGATGGCTGGTGGATTGTGCACACTATGGTCTTTCCCTTCTCTGCCAGAGACTTGAGCACAGTAAC
694		307	2	Ins	GATGGAGTTCCAAGGAATGCCACACGACCCTCTGCCATGAGCTAGATCTTGTCGAACATGGAGAATACCTGGTGGATTGTGGTGGAGGATGGCTGGTGGATTGTGCACACTATGGTCTTTCCCTTCTCTGCCAGAGACTTGAGCACAGTAAC
707		377	2	Ins	GATGGAGTTCCAAGGAATGCCACACGACCCTCTGCCATGAGCAAGATCTTGTCGAACATGGAGAATACCGCTTAACACGCTCTCTGTACAAGTATTATATGCAGTACAGATTGTCAGCTTAACACGCTCTCTGTACAAGTCTTATATGCATACGGAGGATGGCTGGTGGATTGTGCACACTATGGTCTTTCCCTTCTCTGCCAGAGACTTGAGCACAGTAAC
708		300	2	Ins	GATGGAGTTCCAAGGAATGCCACACGACCCTCTGCCATGAGCAAGATCTTGTCGAACATGGAATATCCTGGAATA---CGGAGGATGGCTGGTGGATTGTGAACACTATGGTCTTTCCCTTCTCTGCCAGAGACTTGAGCACAGTAAC
709		324	2	Ins	GATGGAGTTCCAAGGAATGCCACACGACCCTCTGCCATGAGCAAGATCTTGTCGAACATGGAGAATAC----GAGCGAATAAGGATGGCTGGTGGATTGTGCACAGGCTATGGTCTTTCCCTTCTCTGCCAGAGACTTGAGCACAGTAAC
710		307	2	Ins	GATGGAGTTCCAAGGAATGCCACGCGACCCTCTGCCATGAGCAAGATCTTGTCGAACATGGAGAATACCTGGTGGATTGTGGTGGAGGATGGCTGGTGGATTGTGCACACTATGGTCTTTCCCTTCTCTGCCAGAGACTTGAGCACAGTAAC
713		305	2	Ins	GATGGAGTTCCAAGGAATGCCACACGACCCTCTGCCATGAGCAAGATCTTGTCGAACATGGAGAATACCTGGTGGATTGTGGTGGAGGATGGCTGGTGGATTGTGCACA--ATGGTCTTTCCCTTCTCTGCCAGAGACTTGAGCACAGTAAC
717		315	2	Ins	GATGGAGTTCCAAGGAATGCCACACGACCCTCTGCCATGAGCAAGATCTTGTCGAACATGGAGAATACCTATATATATAGTACTAAACAGTCCATAGGAGGATGGCTGGTGGATTG-----ACTATGGTCTTTCCCTTCTCTGCCAGAGACTTGAGCACAGTAAC
728		315	2	Ins	GATGGAGTTCCAAGGAATGCCACACGACACTCTGCCATGAGCAAGATCTTGTCGAACATGGAGAATATTAAGAATATTAAGAATAACCATCGGAGGATGGCTGGTGGATTGTGCACACTATGGTCTTTCCCTTCTCTGCCAGAGACTTGAGCACAGTAAC
734		307	2	Ins	GATGGAGTTCCAAGGAATGCCACACGACCCTCTGCCATGAGCAAGATCTTGTCGAACATGTAGAATACCTGGTGGATTGTGGTGGAGGATGGCTGGTGGATTGTGCACACTATGGTCTTTCCCTTCTCTGCCAGAGACTTGAGCACAGTAAC
736		300	2	Ins	GATGGAGTTCCAAGGAATGCCACACGACCCTCTGCCATGAGCAAGATCTTGTCGAACATGGAATATCCTGGAATA---CGGAGGATGGCTGGTGGATTGTGCACACTATGGTCTTTCCCTTCTCTGCCAGAGACTTGAGCACAGTAACTACATTCTGGGCCATGAACGAGTCCAGACCAGAAGTTGGTTCATCACAGAACATCAGAGGTTGGTTTGTTAACACCTATTCATCAAAAACAATTGAAGAAAAAGTTC
744		299	2	Ins	GATGGAGTTCCAAGGAATGCCACACGACCCTCTGCCATGAGCAAGATCTTGTCGAACATGGAGAATACCAGCCACGGAGGATGGCTGGTGGATTGTGCACACTATGGTCTTTCCCTTCTCTGCCAGAGACTTGAGCACAGTAACTACATTCTGGGCCATGAACGAGTCCAGACCAGAAGTTGGTTCATCACAGACCATCAGAGGTGGGTTTGTTAACACCTATTCATCAAAAACAATTGAAGAAAAAGTTC
755		300	2	Ins	GATGGAGTTCCAAGGAATGCCACACGACCCTCTGCCATGAGCAAGATCTTGTCGAACATGGAGAATACAAAGTAGTATCCATTGGCTGGTGGATTGTGCACACTATGGTATTTCCCTTCTCTGCCAGAGACTTGAGCACAGTAAC
767		367	2	Ins	GATGGAGTTCCAAGGAATGCCACACGACCCTCTGCCATGAGCAAGATCTTGTCGAACATGGAGAATACCGCTTAACACGCTCTCTGTACAAGTCTTATATGCAGTACAGATTGTCAGCTTAACACGCTCTCTGTACAAGTCTTATATGCATACGGAGGATGGCTGGTGG----------CTATGGTCTTTCCCTTCTCTGCCAGAGACTTGAGCACAGTAAC
774		296	2	Ins	GATGGAGTTCCAAGGAATGCCACACGACCCTCTGCCATGAGCAAGATCTTGTCGAACATGGAGAATACCACGGAGGATGGCTGGTGGATTGTGCACACTATGGTCTTTCCCTTCTCTGCCAGAGACTTGAGCACAGTAACTACATTCTGGGCCATGAACGAGTCCAGACCAGAAGTTGGTTCATCACAGAACATCAGAGGTGGGTTTGTTAACACCTATTCATCAAAAAACAATTGAAGAAAAAGTTC
777		312	2	Ins	GATGGAGTTCCAAGGAATGCCACACGACCCTCTGCCATGAGCAAGATCTTGTCGAACATGGAGAATACTCGACAAGTATCCGGAGAATACTCGGAGGATGGCTGGTGGATTGTGCACA----GGTCTTTCCCTTCTCTGCCAGAGACTTGAGCACAGTAAC
779		300	2	Ins	GATGGAGTTCCAAGGAATGCCACACGACCCTCTGCCATGAGCAAGATCTTGTCGAACATG--GAATATCCTGGAGTACGGAGGATGGCTGGTGGATTGTGCACACTATGGTCTTTCCCTTCTCTGCCAGAGACTTGAGCACAGTAAC
787		297	2	Ins	GATGGAGTTCCAAGGAATGCCACACGACCCTCTGCCATGAGCAAGATCTTGTCGAACATGGAGAATACCTGGTGGAGGATGGCTGGTGGATTGTGCACACTATGGTCTTTCCCTTCTCTGCCAGAGACTTGAGCACAGTAAC
792		377	2	Ins	GATGGAGTTCCAAGGAATGCCACACGACCCTCTGCCATGAGCAAGATCTTGTCGAACATGGAGAATACCGCTTAACACGCTCTCTGTACAAGTCTTATATGCAGTACAGATTGTCAGCTTAACAAGCTCTCTGTACAAGTCTTATATGCATACGGAGGATGGCTGGTGGATTGTGCACACTATGGTCTTTCCCTTCTCTGCCAGAGACTTGAGCACAGTAAC
795		307	2	Ins	GATGGAGTTCCAAGGAATGCCACACGACCCTCTGCCATGAGCAAGATCTTGTCGAACATGGAGAATACCTGGTGGATTGTGGTGGAGGATGGCTGGTGGATTGTGCACACTATGGTCTTTACCTTCTCTGCCAGAGACTTGAGCACAGTAAC
796		307	2	Ins	GATGGAGTTCCAAGGAATGCCACACGACCCTCTGCCATGAGCAAGATCTTGTCGAACATGGAGAATACCTGGTGGATTGTGGTGGAGGATGGCTGGTGGATTGTGCACACTATGGTCTTTCCCTTCTCTGCCAGAGACTTGAGCACAGTAACTACATTCTGGGCCATGAACGAGTCCAGACCAGAAGTTGGTTCATCACAGAACATCAGAGGTGGGTTTGTTAACTCCTATTCATCAAAAACAATTGAAGAAAAAGTTC
801		300	2	Ins	GATGGAGTTCCAAGGAATGCCACACGACCCTCTGCCATGAGCAAGATCTTGTCGAACATGGAGAATACAAAGTAGTATCCATTGGCTGGTGGATTGTGCACACTATGGTCTTTCCCTTCTCTGCCAGAGACTTTAGCACAGTAAC
806		307	2	Ins	GATGGAGTTCCAAGGAATGCCACACGACCCTCTGCCATGAGCAAGATCTTGTCGAACATGGAGAATACCTGGTGGATTGTGGTGGAGGATGGCTGGTGGATTGTGCACACTATGGTCTTTCCCTTCTCTGCCAGAGACTTGAGCACAGTAACTACATTCTGGGCCATGAACGAGTCCAGACCAGAAGTTGGTTCATCACAGAACATCAGAGGTGGGTTTGTTAACACCTATTCATCAAAAACAATTGACGAAAAAGTTC
810		307	2	Ins	GATGGAGTTCCAAGGAATGCCACACGACCCTCTGCCATGAGAAAGATCTTGTCGAACATGGAGAATACCTGGTGGATTGTGGTGGAGGATGGCTGGTGGATTGTGCACACTATGGTCTTTCCCTTCTCTGCCAGAGACTTGAGCACAGTAAC
815		296	2	Ins	GATGGAGTTCCAAGGAATGCCACACGACCCTCTGCCATGAGCAAGATCTTGTCGAACATGGAGAATA-CTTGTCGAGGATGGCTGGTGGATTGTGCACACTATGGTCTTTCCCTTCTCTGCCAGAGACTTGAGCACAGTAAC
816		299	2	Ins	GATGGAGTTCCAAGGAATGCCACACGACCCTCTGCCATGAGCAAGATCTTGTCGAACATGGAGAATAC----GAGCGAATAAGGATGGCTGGTTGATTGTGCACACTATGGTCTTTCCCTTCTCTGCCAGAGACTTGAGCACAGTAAC
819		296	2	Ins	GATGGAGTTCCAAGGAATGCCACACGACCCTCTGCCATGAGCAAGATCTTGTCGAACATGGAGAATACCTGGTGGAGGATGGCTGGTGGATTGTGCAC-CTATGGTCTTTCCCTTCTCTGCCAGAGACTTGAGCACAGTAAC
822		300	2	Ins	GATGGAGTTCCAAGGAATGCCACACGACCCTCTGCCATGAGCAAGATCTTGTCGAACATGGAGAATACAAAGTAGTATCCATTGGCTGGTGGATTGTGCACACTATGGTCTTTCCCTTCTCTGCCAGAGACTTGAGCACAGTAACTACATTCTGGGCCATGAACGAGTCCAGACCAGAAGTTGGTTCATCACAGAACATCAGAGGTGGGTTTGTTAACACCTATTCATCAAAAACATTTGAAGAAAAAGTTC
832		297	2	Ins	GATGGAGTTCCAAGGAATGCCACACGACCCTCTGCCATGAGCAAGATCTTGTCGAACATGGAGAATACCTGGTGGATGATGGCTGGTGGATTGTGCACACTATGGTCTTTCCCTTCTCTGCCAGAGACTTGAGCACAGTAAC
838		300	2	Ins	GATGGAGTTCCAAGGAATGCCACACGACCCTCTGCCATGAGCAAGATCTTGTCGAACATGGAGAATACAAAGTAGTATCCATTGGCTGGTGGATTGTGCACACTATGGTCTTTCCCTTCTCTGACAGAGACTTGAGCACAGTAAC
849		299	2	Ins	GATGGAGTTCCAAGGAATGCCACACGACCCTCTGCCATGAGCAAGATCTTGTCGAACATGGAGAATACCAGCAACGGAGGATGGCTGGTGGATTGTGCACACTATGGTCTTTCCCTTCTCTGCCAGAGACTTGAGCACAGTAAC
853		297	2	Ins	GATGGAGTTCCAAGGAATGCCACACGACCCTCTGCCATGAGCAAGATCTTGTCGAACATGGAGAATACAAAGTATTATCCATTGGCTGGTGGATTGTGCAC---ATGGTCTTTCCCTTCTCTGCCAGAGACTTGAGCACAGTAAC
855		316	2	Ins	GATGGAGTTCCAAGGAATGCCACACGACCCTCTGCCATGAGCAAGATCTTGTCGAACATGGAGAATACACGTGTATTATACAGAGAGAATACACGGAGGATGGCTGGTGGATTGTGCACA--ATGGTCTTTCCCTTCTCTGCCAGAGACTTGAGCACAGTAAC
857		301	2	Ins	GATGGAGTTCCAAGGAATGCCACACGACCCTCTGCCATGAGCAAGATCTTGTCGAACATGGAGAATACAAAGTAGTATCCATTGGCTGGTGGATTGTGCACAACTATGGTCTTTCCCTTCTCTGCCAGAGACTTGAGCACAGTAACTACATTCTGGGCCATGAACGAGTCCAGACCAGAAGTTGGTTCATCACATAACATCAGAGGTGGGTTTGTTAACACCTATTCATCAAAAACAATTGAAGAAAAAGTTC
858		303	2	Ins	GATGGAGTTCCAAGGAATGCCACACGACCCTCTGCCATGAGCAAGATCTTGTCGAACATGGAGAATACCTGGAGAACACGGAGGATGGCTGGTGGATTGTGAACACTATGGTCTTTCCCTTCTCTGCCAGAGACTTGAGCACAGTAAC
861		314	2	Ins	GATGGAGTTCCAAGGAATGCCACACGACCCTCTGCCATGAGCAAGATCTTGTCGAACATGGAGAATA-----GATGGATGGCTGGTGGATTGTGCACACTATGGTCTTTCCCTTCTCTGCCAGAGACTTGAGCACAGTAAC
865		298	2	Ins	GATGGAGTTCCAAGGAATGCCACACGACCCTCTGCCATGAGCAAGATCTTGTCGAACATGGAGAATACCTGGTGGATTGTGGTGGAGGATGGCTGGTGG---GTGC------TGTGCTTTCCCTTCTCTGCCAGAGACTTGAGCACAGTAAC
866		311	2	Ins	GATGGAGTTCCAAGGAATGCCACACGACCCTCTGCCATGAGCAAGATCTTGTCGAACATGGAGAATACACGTGTATTATACAGAGAGAATACACTGAGGATGGCTGGTGGAT-------ACTATGGTCTTTCCCTTCTCTGCCAGAGACTTGAGCACAGTAAC
867		307	2	Ins	GATGGAGTTCCAAGGAATGCCACACGACCCTCTGCCATGAGCAAGATCTTGTCGAACATGGAGAATACCTGGTGGATTGTGGTGGAGGATGGATGGTGGATTGTGCACACTATGGTCTTTCCCTTCTCTGCCAGAGACTTGAGCACAGTAAC
870		300	2	Ins	GATGGAGTTCCAAGGAATGCCACACGACCCTCTGCCATGAGCAAGATCTTGTCGAACATGGAGAATACAAAGTAGTATCCATTGGCTGGTGGATTGTGCACACTATGGTCTTTCCCTTCTCTGCCAGAGACTTGAGCACAGTAACTACATTCTGGGCCATGAACGAGTCCAGACCAGAAGTTGGTTCATCAAAGAACATCAGAGGTGGGTTTGTTAACACCTATTCATCAAAAACAATTGAAGAAAAAGTTC
877		300	2	Ins	GATGGAGTTCCAAGGAATGCCACACGACCCTCTGCCATGAGCAAGATCTTGTCGAACATGGAGAATACAAAGTAGTATCCATTGGCTGGTGGATTGTGCACACTATGGTCTTTCCCTTCTCTGCCAGAGACTTGAGCACAGTAACTACATTCTGGGCCATGAACGAGTACAGACCAGAAGTTGGTTCATCACAGAACATCAGAGGTGGGTTTGTTAACACCTATTCATCAAAAACAATTGAAGAAAAAGTTC
878		300	2	Ins	GATGGAGTTCCAAGGAATGCCACACGACCCTCTGCCATGAGCAAGATCTTGTCTAACATGGAGAATACAAAGTAGTATCCATTGGCTGGTGGATTGTGCACACTATGGTCTTTCCCTTCTCTGCCAGAGACTTGAGCACAGTAAC
880		307	2	Ins	GATGGAGTTCCAAGGAATGCCACACGACCCTCTGCCATGAGCAAGATCTTGTCGAACATGGAGAATACCTGGTGGATTGTGGTGGAGGATGGCTGGTGGATTGTGCACACTATGGTCTTTCCCTTCTCTGCCAGAGACTTGAGCACAGTAACTACATTCTGGGCCATGAACTAGTCCAGACCAGAAGTTGGTTCATCACAGAACATCAGAGGTGGGTTTGTTAACACCTATTCATCAAAAACAATTGAAGAAAAAGTTC
887		308	2	Ins	GATGGAGTTCCAAGGAATGCCACACGACCCTCTGCCATGAGCAAGATCTTGTCGAACATGGAGAATACCAGCCACGGAGGATGGCTGGTGGATTGTGCACCTTTGTGCACCTATGGTCTTTCCCTTCTCTGCCAGAGACTTGGGCACAGTAAC
896		315	2	Ins	GATTGAGTTCCAAGGAATGCCACACGACCCTCTGCCATGAGCAAGATCTTGTCGAACATGGAGAATATTAAGAATATTAAGAATAACCATCGGAGGATGGCTGGTGGATTGTGCACACTATGGTCTTTCCCTTCTCTGCCAGAGACTTGAGCACAGTAAC
902		307	2	Ins	GATGGAGTTCCAAGGAATGCCACACGACCCTCTGCCATGAGCAAGATCTTGTCGAACATGGAGAATACCTGGTGGATTGTGGTGGAGGATGGCTGGTGGATTGTGCACACTATGGTCTTTCCCTTCTCTGCCAGAGACTTGAGCACAGTAACTACATTCTGTGCCATGAACGAGTCCAGACCAGAAGTTGGTTCATCACAGAACATCAGAGGTGGGTTTGTTAACACCTATTCATCAAAAACAATTGAAGAAAAAGTTC
904		306	2	Ins	GATGGAGTTCCAAGGAATGCCACACGACCCTCTGCCATGAGCAAGATCTTGTCGAACATGGAGAATA-CTGGTGGATTGTGGTGGAGGATGGCTGGTGGATTGTGCACACTATGGTCTTTCCCTTCTCTGCCAGAGACTTGAGCACAGTAAC
927		339	2	Ins	GATGGAGTTCCAAGGAATGCCACACGACCCTCTGCCATGAGCAAGATCTTGTCGAACATGGAGAATACACGTGTATTATACAGAGAGAATACACGGAGGATGGCTGGTGGATTGTG--CACTATGGTCTTTCCCTTCTCTGCCAGAGACTTGAGCACAGTAAC
930		307	2	Ins	GATGGAGTTCCAAGGAATGCCACACGACCCTCTGCCATGAGCAAGATCTTGTCGAACATGGAGAATACCTGGTGGATTGTGGTGGAGGATGGCTGGTGGATTGTGCACACTATGGTCTTTCCCTTCTCTGCCAGAGACTTGAGCACAGTAACTACATTCTGGGCCATGAACGAGTCCAGACCAGAAGTTGGTTCATCACAGAACATCTGAGGTGGGTTTGTTAACACCTATTCATCAAAAACAATTGAAGAAAAAGTTC
936		307	2	Ins	GATGGAGTTCCAAGGAATGCCACACGACCCTCTGCCATGAGCAAGATCTTGTCGAACATGGAGAATACCTGGTGGATTGTGGTGGAGGATGGCTGGTGTATTGTGCACACTATGGTCTTTCCCTTCTCTGCCAGAGACTTGAGCACAGTAAC
939		301	2	Ins	GATGGAGTTCCAAGGAATGCCACACGACCCTCTGCCATGAGCAAGATCTTGTCGAACATGGAGAAGTGTTGGCTGTGCACGGAGGATGGCTGGTGGATTGTGC---CTATGGTCTTTCCCTTCTCTGCCAGAGACTTGAGCACAGTAAC
946		379	2	Ins	GATGGAGTTCCAAGGAATGCCACACGACCCTCTGCCATGAGCAAGATCTTGTCGAACATGGAGAATACCGCTTAACACGCTCTCTGTACAAGTCTTATATGCAGTACAGATTGTCAGCTTAACACGCTCTCTGTACAAGTCTTATATGCATACGGAGGATGGCTGGTGGATTGTGCACACAGTATGGTCTTTCCCTTCTCTGCCAGAGACTTGAGCACAGTAAC
955		303	2	Ins	GATGGAGTTCCAAGGAATGCCACACGACCCTCTGCCATGAGCAAGATCTTGTCGAACATGGAGAATACCTGTAGAACACGGAGGATGGCTGGTGGATTGTGCACACTATGGTCTTTCCCTTCTCTGCCAGAGACTTGAGCACAGTAAC
956		303	2	Ins	GATGGAGTTCCAAGGAATGCCACACGACCCTCTGCCATGAGCAAGATCTTGTCGAACATGGAGAATACCTTGTTGGCTCAATACACGGAGGATGGCTGGTGGAT-------ACTATGGTCTTTCCCTTCTCTGCCAGAGACTTGAGCACAGTAAC
959		296	2	Ins	GATGGAGTTCCAAGGAATGCCACACGACCCTCTGCCATGAGCAAGATCTTGTCGAACATGGAATATCCTGGAATA---CGGAGGATGGCTGGTGGATTGT----TCTATGGTCTTTCCCTTCTCTGCCAGAGACTTGAGCACAGTAAC
978		304	2	Ins	GATGGAGTTCCAAGGAATGCCACACGACCCTCTGCCATGAGCAAGATCTTGTCGAACATTGAGAATACCATTCCTTGTTCGGAGGATGGCTGGTGGATTGTGCACACTATGGTCTTTCCCTTCTCTGCCAGAGACTTGAGCACAGTAAC
980		299	2	Ins	GATGGAGTTCCAAGGAATGCCACACGACCCTCTGCCATGAGCAAGATCTTGTCGAACATGGAGAATACCAGCCACGTAGGATGGCTGGTGGATTGTGCACACTATGGTCTTTCCCTTCTCTGCCAGAGACTTGAGCACAGTAAC
981		300	2	Ins	GATGGAGTTCCAAGGAATGCCACACGACCCTCTGCCATGAGCAAGATCTTGTCGAACATGGAGAATACAAAGTAGTATCCATTGGCTGGTGGATTGTGCACACTATGGTCTTTCCCTTCTCTGCCAGAGACTTGAGCACAGTAACTACATTCTGGGCCATGAACGAGTCCAGACCAGAAGTTGGTTCATCACAGAACATCAGAGGTGGGTTTGTTAACACCTATTCATTAAAAACAATTGAAGAAAAAGTTC
988		296	2	Ins	GATGGAGTTCCAAGGAATGCCACACGACCCTCTGCCATGAGCAAGATCTTGTCGAACATGGAGAATACAAAGTAGTATCCATTGGCTGGTGGATTGTG----CTATGGTCTTTCCCTTCTCTGCCAGAGACTTGAGCACAGTAAC
1001		299	2	Ins	GATGGAGTTCCAAGGAATGCCACACGACCCTCTGCCATGAGCAAGATCTTGTCGAACATGGAGAATACCAGCCACGGAGGATGGCTGGTGGATTGTGCACACTATGGTCTTTCCCTTCTCTGCCAGAGACTTGAGCACAGTAACTACATTCTGGGCCATGAACGAGTCCAGACCAGAAGTTGGTTCATCACAGAACATCAGAGGTGGGTTTGTTAACACCTATTCATCAAAAACAATTTAAGAAAAAGTTC
1005		300	2	Ins	GATGGATTTCCAAGGAATGCCACACGACCCTCTGCCATGAGCAAGATCTTGTCGAACATGGAGAATACCTGGAGAACACGGAGGATGGCTGGTGGATTGTGC---CTATGGTCTTTCCCTTCTCTGCCAGAGACTTGAGCACAGTAAC
1008		300	2	Ins	GATGGAGTTCCAAGGAATGCCACACGACCCTCTGCCATGAGCAAGATCTTGTCGAACATGGAGAATACAAAGTAGTATCCATTGGCTGGTGGATTGTGCACACTATGGTCTTTCCCTTCTCTGCCAGAGACTTGAGCACAGTAACTACATTCTGGGCCATGAACGAGTCCAGACCAGAAGTTGGTTCATCACAGAACATCAGAGGTGGGTTTGTTAACACCTATTAATCAAAAACAATTGAAGAAAAAGTTC
1011		296	2	Ins	GATGGAGTTCCAAGGAATGCCACACGACCCTCTGCCATGAGCAAGATCTTGTCGAACATGGAGAATACCACAGAGGATGGCTGGTGGATTGTGCACAACTATGGTCTTTCCCTTCTCTGCCAGAGACTTGAGCACAGTAAC
1014		377	2	Ins	GATGGAGTTCCAAGGAATGCCACACGACCCTCTGCCATGAGCAAGATCTTGTCGAACATGGAGAATACCGCTTAACACGCTCTCTGTACAAGTCTTATATGCAGTACAGATTGTCAGCTTAACACGCTCTCTTTACAAGTCTTATATGCATACGGAGGATGGCTGGTGGATTGTGCACACTATGGTCTTTCCCTTCTCTGCCAGAGACTTGAGCACAGTAAC
1016		296	2	Ins	GATGGAGTTCCAAGGAATGCCACACGACCCTCTGCCATGAGCAAGATCTTGTCGAACATGGAGATCTTGTCTGAGGATGGCTGGTGGATTGTGCACAACTATGGTCTTTCCCTTCTCTGCCAGAGACTTGAGCACAGTAAC
1023		307	2	Ins	GATGGAGTTCCAAGGAATGCCACACGACCCTATGCCATGAGCAAGATCTTGTCGAACATGGAGAATACCTGGTGGATTGTGGTGGAGGATGGCTGGTGGATTGTGCACACTATGGTCTTTCCCTTCTCTGCCAGAGACTTGAGCACAGTAAC
1025		302	2	Ins	GATGGAGTTCCAAGGAATGCCACACGACCCTCTGCCATGAGCAAGATCTTGTCGAACATGGAGAATACCTGGTGGATTTTGGTGGAGGATGGCTGGTGGATTG-----ACTATGGTCTTTCCCTTCTCTGCCAGAGACTTGAGCACAGTAAC
2		294	2483	del	GATGGAGTTCCAAGGAATGCCACACGACCCTCTGCCATGAGCAAGATCTTGTCGAACATGGAGAATACCT-GGTGGATGGCTTGTGGATTGTGCACACTATGGTCTTTCCCTTCTCTGCCAGAGACTTGAGCACAGTAAC
3		292	2264	del	GATGGAGTTCCAAGGAATGCCACACGACCCTCTGCCATGAGCAAGATCTTGTCGAACATGGAGAATA---CGGAGGATGGCTGGTGGATTGTGCACACTATGGTCTTTCCCTTCTCTGCCAGAGACTTGAGCACAGTAAC
5		283	1586	del	GATGGAGTTCCAAGGAATGCCACACGACCCTCTGCCATGAGCAAGATCTTGTCGAACAT------------GGAGGATGGCTGGTGGATTGTGCACACTATGGTCTTTCCCTTCTCTGCCAGAGACTTGAGCACAGTAAC
6		176	1530	del	GATGGAGTTCCAAGGAATGCCACACGACCCTCTGCCATGAGCAAGATCTTGTCGAACATGGAGAATACCT-----------------------------------------------------------------------------------------------------------------------AACATCAGAGGTGGGTTTGTTAACACCTATTCATCAAAAACAATTGAAGAAAAAGTTC
7		257	1401	del	GATGGAGTTCCAAGGAATGCCACACGACCCTCTGCCATGAGCAAGATCTTGTCGAACATGGAGAA--------------------------------------TCTTTCCCTTCTCTGCCAGAGACTTGAGCACAGTAAC
9		293	949	del	GATGGAGTTCCAAGGAATGCCACACGACCCTCTGCCATGAGCAAGATCTTGTCGAACATGGAGAATAC--TGGAGGATGGCTGGTGGATTGTGCACACTATGGTCTTTCCCTTCTCTGCCAGAGACTTGAGCACAGTAAC
10		277	921	del	GATGGAGTTCCAAGGAATGCCACACGACCCTCTGCCATGAGCAAGATCTTG------------------TCGGAGGATGGCTGGTGGATTGTGCACACTATGGTCTTTCCCTTCTCTGCCAGAGACTTGAGCACAGTAAC
11		283	897	del	GATGGAGTTCCAAGGAATGCCACACGACCCTCTGCCATGAGCAAGATCTTGTCGAACATGGAGAATAC------------CTGGTGGATTGTGCACACTATGGTCTTTCCCTTCTCTGCCAGAGACTTGAGCACAGTAAC
13		260	842	del	GATGGAGTTCCAAGGAATGCCACACGACCCTCTGC-----------------------------------CGGAGGATGGCTGGTGGATTGTGCACACTATGGTCTTTCCCTTCTCTGCCAGAGACTTGAGCACAGTAAC
15		287	778	del	GATGGAGTTCCAAGGAATGCCACACGACCCTCTGCCATGAGCAAGATCTTGTCGAACATGGAGAATAC--------ATGGCTGGTGGATTGTGCACACTATGGTCTTTCCCTTCTCTGCCAGAGACTTGAGCACAGTAAC
18		283	646	del	GATGGAGTTCCAAGGAATGCCACACGACCCTCTGCCATGAGCAAGATCTTGTCGAACATGGAGA------------ATGGCTGGTGGATTGTGCACACTATGGTCTTTCCCTTCTCTGCCAGAGACTTGAGCACAGTAAC
19		293	571	del	GATGGAGTTCCAAGGAATGCCACACGACCCTCTGCCATGAGCAAGATCTTGTCGAACATGGAGAATAC--CGGAGGATGGCTGGTGGATTGTGCACACTATGGTCTTTCCCTTCTCTGCCAGAGACTTGAGCACAGTAAC
26		267	368	del	GATGGAGTTCCAAGGAATGCCACACGACCCTCTGCCATGAGCAAGATCTTGTCGAACATGGAGAAT----------------------------ACACTATGGTCTTTCCCTTCTCTGCCAGAGACTTGAGCACAGTAAC
27		284	311	del	GATGGAGTTCCAAGGAATGCCACACGACCCTCTGCCATGAGCAAGATCTTGTCGAACATGGAGA-----------GATGGCTGGTGGATTGTGCACACTATGGTCTTTCCCTTCTCTGCCAGAGACTTGAGCACAGTAAC
28		294	309	del	GATGGAGTTCCAAGGAATGCCACACGACCCTCTGCCATGAGCAAGATCTTGTCGAACATGGAGAATACCT-GGAGGATGGCTGGTGGATTGTGCACACTATGGTCTTTCCCTTCTCTGCCAGAGACTTGAGCACAGTAAC
30		292	246	del	GATGGAGTTCCAAGGAATGCCACACGACCCTCTGCCATGAGCAAGATCTTGTCGAACATGGAGAATACCATTGGATGA----ACATGGATTGTGCACACTATGGTCTTTCCCTTCTCTGCCAGAGACTTGAGCACAGTAAC
31		291	235	del	GATGGAGTTCCAAGGAATGCCACACGACCCTCTGCCATGAGCAAGATCTTGTCGAACATGGAGAATACC----AGGATGGCTGGTGGATTGTGCACACTATGGTCTTTCCCTTCTCTGCCAGAGACTTGAGCACAGTAAC
33		256	188	del	GATGGAGTTCCAAGGAATGCCACACGACCCTCTGCCATGAGCAAGATCTTGTCGA---------------------------------------ACACTATGGTCTTTCCCTTCTCTGCCAGAGACTTGAGCACAGTAAC
35		293	171	del	GATGGAGTTCCAAGGAATGCCACACGACCCTCTGCCATGAGCAAGATCTTGTCGAACATGGAGAATAC--AAGAGGATGGCTGGTGGATTGTGCACACTATGGTCTTTCCCTTCTCTGCCAGAGACTTGAGCACAGTAAC
38		294	161	del	GATGGAGTTCCAAGGAATGCCACACGACCCTCTGCCATGAGCAAGATCTTGTCGAACATGGAGAATACAT-GGAGGATGGCTGGTGGATTGTGCACACTATGGTCTTTCCCTTCTCTGCCAGAGACTTGAGCACAGTAAC
39		288	159	del	GATGGAGTTCCAAGGAATGCCACACGACCCTCTGCCATGAGCAAGATCTTGTC--ACAT------TATCCACGGAGGATGGCTGGTGGATTGTGCACACTATGGTCTTTCCCTTCTCTGCCAGAGACTTGAGCACAGTAAC
40		283	150	del	GATGGAGTTCCAAGGAATGCCACACGACCCTCTGCCATGAGCAAGATCTTGTCGAACATGGAGAATAC------------ATGGTGGATTGTGCACACTATGGTCTTTCCCTTCTCTGCCAGAGACTTGAGCACAGTAAC
41		294	146	del	GATGGAGTTCCAAGGAATGCCACACGACCCTCTGCCATGAGCAAGATCTTGTCGAACATGGAGAATACCT-GGTGGATGGCTGGTGGATTGTGCACACTATGGTCTTTCCCTTCTCTGCCAGAGACTTGAGCACAGTAAC
42		291	145	del	GATGGAGTTCCAAGGAATGCCACACGACCCTCTGCCATGAGCAAGATCTTGTCGAACATGGAGAATACCT----GGATGGCTGGTGGATTGTGCACACTATGGTCTTTCCCTTCTCTGCCAGAGACTTGAGCACAGTAAC
43		293	143	del	GATGGAGTTCCAAGGAATGCCACACGACCCTCTGCCATGAGCAAGATCTTGTCGAACATGGAGAATAC--TGGTGGATGGCTGGTGGATTGTGCACACTATGGTCTTTCCCTTCTCTGCCAGAGACTTGAGCACAGTAAC
44		253	138	del	GATGGAGTTCCAAGGAATGCCACACGACCCTCTGC-----------------------------------CGGAGGATGGCTGGTGGAT-------ACTATGGTCTTTCCCTTCTCTGCCAGAGACTTGAGCACAGTAAC
45		290	137	del	GATGGAGTTCCAAGGAATGCCACACGACCCTCTGCCATGAGCAAGATCTTGTCGAACATGGAGAATAC--TGGAGGATGGCTGGTGGATTGCGC---CTATGGTCTTTCCCTTCTCTGCCAGAGACTTGAGCACAGTAAC
52		227	137	del	GA--------------------------------------------------------------------CGGAGGATGGCTGGTGGATTGTGCACACTATGGTCTTTCCCTTCTCTGCCAGAGACTTGAGCACAGTAAC
53		284	115	del	GATGGAGTTCCAAGGAATGCCACACGACCCTCTGCCATGAGCAAGATCTTGTCGAACATGGAGAATAC------------CTGGTGGATTGTGAATACCTATGGTCTTTCCCTTCTCTGCCAGAGACTTGAGCACAGTAAC
54		275	105	del	GATGGAGTTCCAAGGAATGCCACACGACCCTCTGCCATGAGCAAG-----------GATGG--------TC-GTGGATGGCTGGTGGATTGTGCACACTATGGTCTTTCCCTTCTCTGCCAGAGACTTGAGCACAGTAAC
55		267	101	del	GATGGAGTTCCAAGGAATGCCACACGACCCTCTGCCATGAGC----------------------------CGGAGGATGGCTGGTGGATTGTGCACACTATGGTCTTTCCCTTCTCTGCCAGAGACTTGAGCACAGTAAC
56		207	100	del	GATGGAGTTCCAAGGAATGCCACACGACCCTCTGCCATGAGCAAGATCTTGTCGAACAT------------GGAGGATGGCTG----------------------------------------------------------------------------GAGTCCAGACCAGAAGTTGGTTCATCACAGAACATCAGAGGTGGGTTTGTTAACACCTATTCATCAAAAACAATTGAAGAAAAAGTTC
58		283	90	del	GATGGAGTTCCAAGGAATGCCACACGACCCTCTGCCATGAGCAAGATCTTGTCGAACATGGAGAATA---CGGAGGATGGCTGGTGG---------ACTATGGTCTTTCCCTTCTCTGCCAGAGACTTGAGCACAGTAAC
60		290	77	del	GATGGAGTTCCAAGGAATGCCACACGACCCTCTGCCATGAGCAAGATCTTGTCGAACATG------ATCTCCGGAGGATGGCTGGTGGATTGTGCACACTATGGTCTTTCCCTTCTCTGCCAGAGACTTGAGCACAGTAAC
61		292	71	del	GATGGAGTTCCAAGGAATGCCACACGACCCTCTGCCATGAGCAAGATCTTGTCGAACATGGAGAATACC-CGGAGGATGGCTGGTGGATTGTG--CACTATGGTCTTTCCCTTCTCTGCCAGAGACTTGAGCACAGTAAC
62		292	70	del	GATGGAGTTCCAAGGAATGCCACACGACCCTCTGCCATGAGCAAGATCTTGTCGAACATGGAGAATGTC---GAGGATGGCTGGTGGATTGTGCACACTATGGTCTTTCCCTTCTCTGCCAGAGACTTGAGCACAGTAAC
63		290	66	del	GATGGAGTTCCAAGGAATGCCACACGACCCTCTGCCATGAGCAAGATCTTGTCGAACATGGAGAATA---CGGAGGATGGCTGGTGGATTGTG--CACTATGGTCTTTCCCTTCTCTGCCAGAGACTTGAGCACAGTAAC
66		280	62	del	GATGGAGTTCCAAGGAATGCCACACGACCCTCTGCCATGAGCAAGATCTTGTCGAACATGGAGAATAC------------ATGGTGGATTGTGCA---TATGGTCTTTCCCTTCTCTGCCAGAGACTTGAGCACAGTAAC
68		236	60	del	GATGGAGTTCCAAGGAATGCCACACGACCCTCTGCCATGAGCAAGATCTTGTCGAACATGG-----------------------------------------------------------AGAGACTTGAGCACAGTAAC
70		290	59	del	GATGGAGTTCCAAGGAATGCCACACGACCCTCTGCCATGAGCAAGATCTTGTCGAACATGGAGAATAC-----TGGATGGCTGGTGGATTGTGCACACTATGGTCTTTCCCTTCTCTGCCAGAGACTTGAGCACAGTAAC
71		282	58	del	GATGGAGTTCCAAGGAATGCCACACGACCCTCTGCCATGAGCAAGATCTTGTCGAACATGGA-------------GATGGCTGGTGGATTGTGCACACTATGGTCTTTCCCTTCTCTGCCAGAGACTTGAGCACAGTAAC
72		264	58	del	GATGGAGTTCCAAGGAATGCCACACGACCCTCTGCCATGAGCAAGATCTT-------ATGCA------------------------CATTGTGCACACTATGGTCTTTCCCTTCTCTGCCAGAGACTTGAGCACAGTAAC
73		275	58	del	GATGGAGTTCCAAGGAATGCCACACGACCCTCTGCCATGAG------------------GGTGGATGC--CGGAGGATGGCTGGTGGATTGTGCACACTATGGTCTTTCCCTTCTCTGCCAGAGACTTGAGCACAGTAAC
74		261	52	del	GATGGAGTTCCAAGGAATGCCACACGACCCTCTGC-----------------------------------CGGAGGATGGCTGGTGGATTGTGCACACCTATGGTCTTTCCCTTCTCTGCCAGAGACTTGAGCACAGTAAC
75		274	52	del	GATGGAGTTCCAAGGAATGCCACACGACCCTCTGCCATGAGCAAGATCTTGTCGAACAT------------GGAGGATGGCTGGTGGAT---------TATGGTCTTTCCCTTCTCTGCCAGAGACTTGAGCACAGTAAC
76		217	53	del	GATGGAGT-------------------------------------------------------------TCGGAGGATGG-----------------CTATGGTCTTTCCCTTCTCTGCCAGAGACTTGAGCACAGTAAC
77		288	46	del	GATGGAGTTCCAAGGAATGCCACACGACCCTCTGCCATGAGCAAGATCTTGTCGAACATGGAGAATA-----GACCATAG--TGTGGATTGTGCACACTATGGTCTTTCCCTTCTCTGCCAGAGACTTGAGCACAGTAAC
78		291	46	del	GATGGAGTTCCAAGGAATGCCACACGACCCTCTGCCATGAGCAAGATCTTGTCGAACATGGAGAA----TCGGAGGATGGCTGGTGGATTGTGCACACTATGGTCTTTCCCTTCTCTGCCAGAGACTTGAGCACAGTAAC
79		291	47	del	GATGGAGTTCCAAGGAATGCCACACGACCCTCTGCCATGAGCAAGATCTTGTCGAACATGGAGAATA-----GATGGATGGCTGGTGGATTGTGCACACTATGGTCTTTCCCTTCTCTGCCAGAGACTTGAGCACAGTAAC
81		280	45	del	GATGGAGTTCCAAGGAATGCCACACGACCCTCTGCCATGAGCAAGATCTTGTCGAACATGGAGAATA-CTGGCGGAGGATGGCTGGTGCA----------------CTTTCCCTTCTCTGCCAGAGACTTGAGCACAGTAAC
82		292	44	del	GATGGAGTTCCAAGGAATGCCACACGACCCTCTGCCATGAGCAAGATCTTGTCGAACATGGAGAATGAGAACAT----GGATGGCTGGTGGATTGTG---ACTATGGTCTTTCCCTTCTCTGCCAGAGACTTGAGCACAGTAAC
83		281	43	del	GATGGAGTTCCAAGGAATGCCACACGACCCTCTGCCATGAGCAAGATCTTGTCGAACAT------------GGAGGATGGCTGGTGGATTGTG--CACTATGGTCTTTCCCTTCTCTGCCAGAGACTTGAGCACAGTAAC
84		294	41	del	GATGGAGTTCCAAGGAATGCCACACGACCCTCTGCCATGAGCAAGATCTTGTCGAACATGGAG-ATAACATGGAGGATGGCTGGTGGATTGTGCACACTATGGTCTTTCCCTTCTCTGCCAGAGACTTGAGCACAGTAAC
89		291	39	del	GATGGAGTTCCAAGGAATGCCACACGACCCTCTGCCATGAGCAAGATCTTGTCGAACATGGAGAATA---CGGAGGATGGCTGGTGGATTGTGCACA-AATGGTCTTTCCCTTCTCTGCCAGAGACTTGAGCACAGTAAC
90		285	38	del	GATGGAGTTCCAAGGAATGCCACACGACCCTCTGCCATGAGCAAGATCTTGTCGAACATGGA----------GAGGATGGCTGGTGGATTGTGCACACTATGGTCTTTCCCTTCTCTGCCAGAGACTTGAGCACAGTAAC
91		291	38	del	GATGGAGTTCCAAGGAATGCCACACGACCCTCTGCCATGAGCAAGATCTTGTCGAACATGGAGAATAC--CGGAGGATGGCTGGTGGATTGTG--CACTATGGTCTTTCCCTTCTCTGCCAGAGACTTGAGCACAGTAAC
92		285	37	del	GATGGAGTTCCAAGGAATGCCACACGACCCTCTGCCATGAGCAAGATCTTGTCGAACATGGAGAATA-----GATGGATGGCTGGTGGATTG------CTATGGTCTTTCCCTTCTCTGCCAGAGACTTGAGCACAGTAAC
93		282	37	del	GATGGAGTTCCAAGGAATGCCACACGACCCTCTGCCATGAGCAAGATCTTGTCGAAC-------------CGGAGGATGGCTGGTGGATTGTGCACACTATGGTCTTTCCCTTCTCTGCCAGAGACTTGAGCACAGTAAC
94		293	37	del	GATGGAGTTCCAAGGAATGCCACACGACCCTCTGCCATGAGCAAGATCTTGTCGAACATGGAGAATACCAGCCACGGAGGATGGCTGGTGGATTGTGCACA------TCTTTCCCTTCTCTGCCAGAGACTTGAGCACAGTAAC
97		288	36	del	GATGGAGTTCCAAGGAATGCCACACGACCCTCTGCCATGAGCAAGATCTTGTCGAACAT------------GGAGGATGGCTGGTGGATTGTGCACAATCTTGGATTGTCTTTCCCTTCTCTGCCAGAGACTTGAGCACAGTAAC
98		283	36	del	GATGGAGTTCCAAGGAATGCCACACGACCCTCTGCCATGAGCAAGATCTTGTCGAACA------------CGGAGGATGGCTGGTGGATTGTGCACACTATGGTCTTTCCCTTCTCTGCCAGAGACTTGAGCACAGTAAC
99		292	33	del	GATGGAGTTCCAAGGAATGCCACACGACCCTCTGCCATGAGCAAGATCTTGTCGAACATGGAGAA-AC--AGGAGGATGGCTGGTGGATTGTGCACACTATGGTCTTTCCCTTCTCTGCCAGAGACTTGAGCACAGTAAC
100		292	33	del	GATGGAGTTCCAAGGAATGCCACACGACCCTCTGCCATGAGCAAGATCTTGTCGAACATGGAGATCTTGTCGGAGGATGGCTGGTGGATTGTGC---CTATGGTCTTTCCCTTCTCTGCCAGAGACTTGAGCACAGTAAC
102		289	35	del	GATGGAGTTCCAAGGAATGCCACACGACCCTCTGCCATGAGCAAGATCTTGTCGAACATGGAGAATA---CGGAGGATGGCTGGTGGATTGTG---ACTATGGTCTTTCCCTTCTCTGCCAGAGACTTGAGCACAGTAAC
103		234	34	del	GATGGAGTTCCA-------------------------------------------------------------AGGATGGCTGGTGGATTGTGCACACTATGGTCTTTCCCTTCTCTGCCAGAGACTTGAGCACAGTAAC
107		281	33	del	GATGGAGTTCCAAGGAATGCCACACGACCCTCTGCCATGAGCAAGATCTTGTCGAACATGGAGAATAC------------CTGGTGGATTGGATG----CTATGGTCTTTCCCTTCTCTGCCAGAGACTTGAGCACAGTAAC
108		294	30	del	GATGGAGTTCCAAGGAATGCCACACGACCCTCTGCCATGAGCAAGATCTTGTCGAACATGGAGAATACC-CGGAGGATGGCTGGTGGATTGTGCACACTATGGTCTTTCCCTTCTCTGCCAGAGACTTGAGCACAGTAAC
109		288	30	del	GATGGAGTTCCAAGGAATGCCACACGACCCTCTGCCATGAGCAAGATCTTGTCGAACATGGAGAA-AC--AGGAGGATGGCTGGTGGATTGTG----CTATGGTCTTTCCCTTCTCTGCCAGAGACTTGAGCACAGTAAC
110		280	30	del	GATGGAGTTCCAAGGAATGCCACACGACCCTCTGCCATGAGCAAGATCTTGTCGAACATGGAGAATACCT-GGTGGATTG-TGGTGGAGGATG-GC------TGG--------TTCTCTGCCAGAGACTTGAGCACAGTAAC
113		294	28	del	GATGGAGTTCCAAGGAATGCCACACGACCCTCTGCCATGAGCAAGATCTTGTCGAACATGGAGAATA-CACGGAGGATGGCTGGTGGATTGTGCACACTATGGTCTTTCCCTTCTCTGCCAGAGACTTGAGCACAGTAAC
119		282	25	del	GATGGAGTTCCAAGGAATGCCACACGACCCTCTGCCATGAGCAAGATCTTGTCGAACAT------------GGAGGATGGCTGGTGGATTGTGCAC-CTATGGTCTTTCCCTTCTCTGCCAGAGACTTGAGCACAGTAAC
120		293	36	del	GATGGAGTTCCAAGGAATGCCACACGACCCTCTGCCATGAGCAAGATCTTGTCGAACATGGAGAATAC-----TGGATGGCTGGTGGATTGTGGATTGTGCTATGGTCTTTCCCTTCTCTGCCAGAGACTTGAGCACAGTAAC
121		249	25	del	GATGGAGTTCCAAGGAATGCCACACGACCCTCTGC-----------------------------------CGGAGGATGGCTGGTGGAT-----------TGGTCTTTCCCTTCTCTGCCAGAGACTTGAGCACAGTAAC
124		265	25	del	GATGGAGTTCCAAGGAATGCCACACGACCCTCTGCCATGAGCAAGATCTTGTCGAACATGGAGA------------------------------ACACTATGGTCTTTCCCTTCTCTGCCAGAGACTTGAGCACAGTAAC
125		273	26	del	GATGGAGTTCCAAGGAATGCCACACGACCCTCTGCCATGAGCAAGATCTTGTCGAACATGGAGAATAC--------ATGGCT--------------ACTATGGTCTTTCCCTTCTCTGCCAGAGACTTGAGCACAGTAAC
126		252	24	del	GATGGAGTTCCAAGGAATGCCACACGACCCTCTGC-----------------------------------CGGAGGATGGCTGGTGGAT--------CTATGGTCTTTCCCTTCTCTGCCAGAGACTTGAGCACAGTAAC
127		227	24	del	GATGGAGT-------------------------------------------------------------TCGGAGGATGGCTGGTGGAT-------ACTATGGTCTTTCCCTTCTCTGCCAGAGACTTGAGCACAGTAAC
128		286	24	del	GATGGAGTTCCAAGGAATGCCACACGACCCTCTGCCATGAGCAAGATCTTGTCGAACATGGAGAATACCATGAATAACGGAGGATGGCTGG----------------TGGTCTTTCCCTTCTCTGCCAGAGACTTGAGCACAGTAAC
129		274	23	del	GATGGAGTTCCAAGGAATGCCACACGACCCTCTGCCATGAGCAAGATCTTGTCGAACAT------------GGAGGATGGCTGGTGGATTGTGCA---------CTTTCCCTTCTCTGCCAGAGACTTGAGCACAGTAAC
132		245	24	del	GATGGAGTTCCAAGGAATGCCACACGACCCTCTGC-----------------------------------CGGAGGATGG---------------CACTATGGTCTTTCCCTTCTCTGCCAGAGACTTGAGCACAGTAAC
133		293	22	del	GATGGAGTTCCAAGGAATGCCACACGACCCTCTGCCATGAGCAAGATCTTGTCGAACATGGAGAATACCT-GGTGG-TGGCTGGTGGATTGTGCACACTATGGTCTTTCCCTTCTCTGCCAGAGACTTGAGCACAGTAAC
135		239	22	del	GATGGAGTTCCAAGGAATGCCACACGACCCTCTGCCATGAGCAAGATCTTG------------------TCGGAGGATGGCTGGTGGATTGT--------------------------------------GCACAGTAAC
136		284	21	del	GATGGAGTTCCAAGGAATGCCACACGACCCTCTGCCATGAGCAAGATCTTGTCGAACATGGAGAATACCAC-----------TATGGATTGTGCACACTATGGTCTTTCCCTTCTCTGCCAGAGACTTGAGCACAGTAAC
137		287	21	del	GATGGAGTTCCAAGGAATGCCACACGACCCTCTGCCATGAGCAAGATCTTGTCGAACATGGAGAATAC--TGGAGGATGGCTGGTGGATTG------CTATGGTCTTTCCCTTCTCTGCCAGAGACTTGAGCACAGTAAC
139		284	20	del	GATGGAGTTCCAAGGAATGCCACACGACCCTCTGCCATGAGCAAGATCTTGTCGAACAT------------GGAGGATGGCTGGTGGATTGTGCACAACTATGGTCTTTCCCTTCTCTGCCAGAGACTTGAGCACAGTAAC
141		293	22	del	GATGGAGTTCCAAGGAATGCCACACGACCCTCTGCCATGAGCAAGATCTTGTCGAACATGGAGATCTTGTCGGAGGATGGCTGGTGGATTGTG--CACTATGGTCTTTCCCTTCTCTGCCAGAGACTTGAGCACAGTAAC
142		267	20	del	GATGGAGTTCCAAGGAATGCCACACGACCCTCTGCCATGAGCAAGATCTTGTCGAACATGGAGA-----------GATGG-----------------CTATGGTCTTTCCCTTCTCTGCCAGAGACTTGAGCACAGTAAC
143		283	20	del	GATGGAGTTCCAAGGAATGCCACACGACCCTCTGCCATGAGCAAGATCTTGTCGAACATGGAGAATA---CGGAGGATGGCTGGTGGATTG---------TGGTCTTTCCCTTCTCTGCCAGAGACTTGAGCACAGTAAC
144		290	20	del	GATGGAGTTCCAAGGAATGCCACACGACCCTCTGCCATGAGCAAGATCTTGTCGAACATGGAGAATA---CGGAGGATGGCTGGTGGATTGTGCACA--ATGGTCTTTCCCTTCTCTGCCAGAGACTTGAGCACAGTAAC
145		291	19	del	GATGGAGTTCCAAGGAATGCCACACGACCCTCTGCCATGAGCAAGATCTTGTCGAACATGGAGATCTTGTCGGAGGATGGCTGGTGGATTGTG----CTATGGTCTTTCCCTTCTCTGCCAGAGACTTGAGCACAGTAAC
146		292	19	del	GATGGAGTTCCAAGGAATGCCACACGACCCTCTGCCATGAGCAAGATCTTGTCGAACATGGAGAATACCT-GGAGGATGGCTGGTGGATTGTG--CACTATGGTCTTTCCCTTCTCTGCCAGAGACTTGAGCACAGTAAC
148		247	19	del	GATGGAGTTCCAAGGAATG----------CTC--------------------------------------CGGAGGATGGCTGGTGGATTGTGCACACTATGGTCTTTCCCTTCTCTGCCAGAGACTTGAGCACAGTAAC
150		278	18	del	GATGGAGTTCCAAGGAATGCCACACGACCCTCTGCCATGAGCAAGATCTTG------------------TCGGAGGATGGCTGGTGGATTGTGCACAACTATGGTCTTTCCCTTCTCTGCCAGAGACTTGAGCACAGTAAC
153		289	17	del	GATGGAGTTCCAAGGAATGCCACACGACCCTCTGCCATGAGCAAGATCTTGTCGAACATGGAGAATA---CGGAGGATGGCTGGTGGATTGT---CACTATGGTCTTTCCCTTCTCTGCCAGAGACTTGAGCACAGTAAC
154		294	17	del	GATGGAGTTCCAAGGAATGCCACACGACCCTCTGCCATGAGCAAGATCTTGTCGAACATGGAGATCTTGTCGGAGGATGGCTGGTGGATTGTGCAC-CTATGGTCTTTCCCTTCTCTGCCAGAGACTTGAGCACAGTAAC
157		276	17	del	GATGGAGTTCCAAGGAATGCCACACGACCCTCTGCCATGAGCAAGATCTTGTCGAACATGGAGA------------ATGGCTGGTGGATT-------CTATGGTCTTTCCCTTCTCTGCCAGAGACTTGAGCACAGTAAC
162		292	15	del	GATGGAGTTCCAAGGAATGCCACACGACCCTCTGCCATGAGCAAGATCTTGTCGAACATGGAGAATACCT-GGTGGATGGCTTGTGGATTGTG--CACTATGGTCTTTCCCTTCTCTGCCAGAGACTTGAGCACAGTAAC
164		234	15	del	GATGGAGT-------------------------------------------------------------TCGGAGGATGGCTGGTGGATTGTGCACACTATGGTCTTTCCCTTCTCTGCCAGAGACTTGAGCACAGTAAC
165		293	15	del	GATGGAGTTCCAAGGAATGCCACACGACCCTCTGCCATGAGCAAGATCTTGTCGAACATGGAGAATA--GCGGAGGATGGCTGGTGGATTGTGCACACTATGGTCTTTCCCTTCTCTGCCAGAGACTTGAGCACAGTAAC
170		281	14	del	GATGGAGTTCCAAGGAATGCCACACGACCCTCTGCCATGAGCAAGATCTTGTCGAACATGGAGAATA---CGGAGGATGGCTGGTG-----------CTATGGTCTTTCCCTTCTCTGCCAGAGACTTGAGCACAGTAAC
174		291	14	del	GATGGAGTTCCAAGGAATGCCACACGACCCTCTGCCATGAGCAAGATCTTGTCGAACATGGAGAATAC----GAAAATGGCTGGTGGATTGTGCACACTATGGTCTTTCCCTTCTCTGCCAGAGACTTGAGCACAGTAAC
175		292	14	del	GATGGAGTTCCAAGGAATGCCACACGACCCTCTGCCATGAGCAAGATCTTGTCGAACATGGAGAA---CACGGAGGATGGCTGGTGGATTGTGCACACTATGGTCTTTCCCTTCTCTGCCAGAGACTTGAGCACAGTAAC
176		277	14	del	GATGGAGTTCCAAGGAATGCCACACGACCCTCTGCCATGAGCAAGATCTTGTCGAACATGGAGAATACCACCGGAGGATGG-------------------ATGGTCTTTCCCTTCTCTGCCAGAGACTTGAGCACAGTAAC
177		292	17	del	GATGGAGTTCCAAGGAATGCCACACGACCCTCTGCCATGAGCAAGATCTTGTCGAACATGGAGAATACAT-GGAGGATGGCTGGTGGATTGTGCACA--ATGGTCTTTCCCTTCTCTGCCAGAGACTTGAGCACAGTAAC
179		286	14	del	GATGGAGTTCCAAGGAATGCCACACGACCCTCTGCCATGAGCAAGATCTTGTCGAACATGGAGATCTTGTCGGAGGATGGCTGGTGG---------ACTATGGTCTTTCCCTTCTCTGCCAGAGACTTGAGCACAGTAAC
181		289	13	del	GATGGAGTTCCAAGGAATGCCACACGACCCTCTGCCATGAGCAAGATCTTGTCGAACATGGAG------TCGGAGGATGGCTGGTGGATTGTGCACACTATGGTCTTTCCCTTCTCTGCCAGAGACTTGAGCACAGTAAC
184		272	13	del	GATGGAGTTCCAAGGAATGCCACACGACCCTCTGCCATGAG------------------GGTGGATGC--CGGAGGATGGCTGGTGGATTGTGCAC---ATGGTCTTTCCCTTCTCTGCCAGAGACTTGAGCACAGTAAC
191		271	12	del	GATGGAGTTCCAAGGAATGCCACACGACCCTCTGCCATGAGCAAGATCTTG------------------TCGGAGGATGGCTGGTGGATT------ACTATGGTCTTTCCCTTCTCTGCCAGAGACTTGAGCACAGTAAC
192		253	12	del	GATGGAGTTCCAAGGAATGCCACACGACCCTCTGCCATGAGCAAGATCTTGTCGAAC------------------------------------------ATGGTCTTTCCCTTCTCTGCCAGAGACTTGAGCACAGTAAC
194		211	12	del	GATGGAGTTCCAAGGAATGCCACACGACC------------------------------------------------------------------------------------CTCTGCCAGAGACTTGAGCACAGTAAC
196		281	11	del	GATGGAGTTCCAAGGAATGCCACACGACCCTCTGCCATGAGCAAGATCTTGTCGAACATGGAGA------------ATGGCTGGTGGATTGTG--CACTATGGTCTTTCCCTTCTCTGCCAGAGACTTGAGCACAGTAAC
198		285	11	del	GATGGAGTTCCAAGGAATGCCACACGACCCTCTGCCATGAGCAAGATCTTGTCGAACATGGAGAATACCT-GGAGGATGGCTGGTGGAT---------TATGGTCTTTCCCTTCTCTGCCAGAGACTTGAGCACAGTAAC
203		282	11	del	GATGGAGTTCCAAGGAATGCCACACGACCCTCTGCCATGAGCAAGATCTTGTCGAACATGGAGAATA---CGGAGGATGGCTGGTGGATTGT----------GTCTTTCCCTTCTCTGCCAGAGACTTGAGCACAGTAAC
207		276	10	del	GATGGAGTTCCAAGGAATGCCACACGACCCTCTGCCATGAGCAAGATCTTGTCGAACATGGAGA------------ATGGCTGGTGGAT-------ACTATGGTCTTTCCCTTCTCTGCCAGAGACTTGAGCACAGTAAC
208		288	10	del	GATGGAGTTCCAAGGAATGCCACACGACCCTCTGCCATGAGCAAGATCTTGTCGAACATGGAGAATA---CGGAGGATGGCTGGTGGATTGTG----CTATGGTCTTTCCCTTCTCTGCCAGAGACTTGAGCACAGTAAC
209		291	10	del	GATGGAGTTCCAAGGAATGCCACACGACCCTCTGCCATGAGCAAGATCTTGTCGAACATGGAGAATACC----ACAATGGCTGGTGGATTGTGCACACTATGGTCTTTCCCTTCTCTGCCAGAGACTTGAGCACAGTAAC
210		289	10	del	GATGGAGTTCCAAGGAATGCCACACGACCCTCTGCCATGAGCAAGATCTTGTCGAACATGGAGAATA---CGGAGGATGGCTGGTGGATTGTGC---CTATGGTCTTTCCCTTCTCTGCCAGAGACTTGAGCACAGTAAC
211		239	10	del	GATGGAGTTCCAAGGAATGCCACACGACCCTCTGCCATGAGCAAGATCTTGTCGAACATGGAGAATAC------------CTGGTGGATTGTGC--------------------------------------------AC
212		259	10	del	GATGGAGTTCCAAGGAATGCCACACGACCCTCTGC-----------------------------------CGGAGGATGGCTGGTGGATTGTGCAC-CTATGGTCTTTCCCTTCTCTGCCAGAGACTTGAGCACAGTAAC
215		284	10	del	GATGGAGTTCCAAGGAATGCCACACGACCCTCTGCCATGAGCAAGATCTTGTCGAACATGGAGAATAC--------ATGGCTGGTGGATTGTG---GCTATGGTCTTTCCCTTCTCTGCCAGAGACTTGAGCACAGTAAC
216		256	10	del	GATGGAGTTCCAAGGAATGCCACACGACCCTCTGC-----------------------------------CGGAGGATGGCTGGTGGATTGT----ACTATGGTCTTTCCCTTCTCTGCCAGAGACTTGAGCACAGTAAC
219		281	10	del	GATGGAGTTCCAAGGAATGCCACACGACCCTCTGCCATGAGCAAGATCTTGTCGAACATGGAGA-----------GATGGCTGGTGGATTGTGC---CTATGGTCTTTCCCTTCTCTGCCAGAGACTTGAGCACAGTAAC
220		268	9	del	GATGGAGTTCCAAGGAATGCCACACGACCCTCTGCCATGAGCAAGATCTTGTCGAACAT---------------------------GATTGTGCACACTATGGTCTTTCCCTTCTCTGCCAGAGACTTGAGCACAGTAAC
222		288	9	del	GATGGAGTTCCAAGGAATGCCACACGACCCTCTGCCATGAGCAAGATCTTGTCGAACATGGAGAATA---CGGAGGATGGCTGGTGGATTGT----ACTATGGTCTTTCCCTTCTCTGCCAGAGACTTGAGCACAGTAAC
225		286	9	del	GATGGAGTTCCAAGGAATGCCACACGACCCTCTGCCATGAGCAAGATCTTGTCGAACATGGAGAATAC--------ATGGCTGGTGGATTGTGCAC-CTATGGTCTTTCCCTTCTCTGCCAGAGACTTGAGCACAGTAAC
226		286	9	del	GATGGAGTTCCAAGGAATGCCACACGACCCTCTGCCATGAGCAAGATCTTGTCGAACATGGAGAATACCAGCCACGGAGGATGGCTG-------------ACTATGGTCTTTCCCTTCTCTGCCAGAGACTTGAGCACAGTAAC
227		260	9	del	GATGGAGTTCCAAGGAATGCCACACGACCCTCTGCCATGAGCAAGATCTTGTCGAACA---AGA--------------------------------TCTATGGTCTTTCCCTTCTCTGCCAGAGACTTGAGCACAGTAAC
228		288	9	del	GATGGAGTTCCAAGGAATGCCACACGACCCTCTGCCATGAGCAAGATCTTGTCGAACATGGAGAATAC------------CTGGTGGATTGTGCACACACACCTATGGTCTTTCCCTTCTCTGCCAGAGACTTGAGCACAGTAAC
230		282	9	del	GATGGAGTTCCAAGGAATGCCACACGACCCTCTGCCATGAGCAAGATCTTGTCGAACATGGAGA-----------GATGGCTGGTGGATTGTGCACA--ATGGTCTTTCCCTTCTCTGCCAGAGACTTGAGCACAGTAAC
231		271	9	del	GATGGAGTTCCAAGGAATGCCACACGACCCTCTGCCATGAGCAAGATCTTGTCGAACATGGAGAATACCT------------------------ACACTATGGTCTTTCCCTTCTCTGCCAGAGACTTGAGCACAGTAAC
232		283	9	del	GATGGAGTTCCAAGGAATGCCACACGACCCTTTGCCATGAGCAAGATCTTGTCGAACAT------------GGAGGATGGCTGGTGGATTGTGCACACTATGGTCTTTCCCTTCTCTGCCAGAGACTTGAGCACAGTAAC
234		278	8	del	GATGGAGTTCCAAGGAATGCCACACGACCCTCTGCCATGAGCAAGATCTTGTCGAACATGGAGAAT------GAGAACATGGATGG-------------CTATGGTCTTTCCCTTCTCTGCCAGAGACTTGAGCACAGTAAC
235		276	8	del	GATGGAGTTCCAAGGAATGCCACACGACCCTCTGCCATGAGCAAGATCTTGTCGAACATGGAGAATAC------------CTGGTGGATT-------CTATGGTCTTTCCCTTCTCTGCCAGAGACTTGAGCACAGTAAC
237		246	8	del	GATGGAGTTCCAAGGAATGCCACACGACCCTCTGCCATGAGCAAGAT-------------------------------------------------ACTATGGTCTTTCCCTTCTCTGCCAGAGACTTGAGCACAGTAAC
241		293	8	del	GATGGAGTTCCAAGGAATGCCACACGACCCTCTGCCATGAGCAAGATCTTGTCGAACATGGAGATCTTGTCGGAGGATGGCTGGTGGATTGTGCACA--ATGGTCTTTCCCTTCTCTGCCAGAGACTTGAGCACAGTAAC
242		293	8	del	GATGGAGTTCCAAGGAATGCCACACGACCCTCTGCCATGAGCAAGATCTTGTCGAACATGGAGAATAC--TGGAGGATGGCTTGTGGATTGTGCACACTATGGTCTTTCCCTTCTCTGCCAGAGACTTGAGCACAGTAAC
244		268	8	del	GATGGAGTTCCAAGGAATGCCACACGACCCTCTGCCATGAGCAAGATCTTGTCGAACAT------------GGAGGATGGCTGGTGGA---------------TCTTTCCCTTCTCTGCCAGAGACTTGAGCACAGTAAC
246		286	8	del	GATGGAGTTCCAAGGAATGCCACACGACCCTCTGCCATGAGCAAGATCTTGTCGAACATGGAGAATA---CGGAGGATGGCTGGTGGATT------ACTATGGTCTTTCCCTTCTCTGCCAGAGACTTGAGCACAGTAAC
249		218	8	del	GATGGAGTTCCAAGGAATGCCACACGACCCTCTGCCATGAGCAAGATCTTGTC-----------------------------------------------------------------------------GCACAGTAACTACATTCTGGGCCATGAACGAGTCCAGACCAGAAGTTGGTTCATCACAGAACATCAGAGGTTGGTTTGTTAACACCTATTCATCAAAAACAATTGAAGAAAAAGTTC
251		290	8	del	GATGGAGTTCCAAGGAATGCCACACGACCCTCTGCCATGAGCAAGATCTTGTCGAACATGGAGATCTTGTCGGAGGATGGCTGGTGGATTG-----GCTATGGTCTTTCCCTTCTCTGCCAGAGACTTGAGCACAGTAAC
253		286	7	del	GATGGAGTTCCAAGGAATGCCACACGACCCTCTGCCATGAGCAAGATCTTGTCGAACATGGAGAATAC--TGGAGGATGGCTGGTGGATT-------CTATGGTCTTTCCCTTCTCTGCCAGAGACTTGAGCACAGTAAC
254		270	7	del	GATGGAGTTCCAAGGAATGCCACACGACCCTCTGCCATGAGCAAGATCTTGTCGAACATGGAGATCTTGTCGGAGGATGGCTGGTGGATTG-------------------------TGCCAGAGACTTGAGCACAGTAAC
259		294	7	del	GATGGAGTTCCAAGGAATGCCACACGACCCTCTGCCATGAGCAAGATCTTGTCGAACATGGAGAATACCT-GGTGGATGGATTGTGGATTGTGCACACTATGGTCTTTCCCTTCTCTGCCAGAGACTTGAGCACAGTAAC
263		276	7	del	GATGGAGTTCCAAGGAATGCCACACGACCCTCTGCCATGAGCAAGATCTTGTCGAACATGGAGAATACC-------------------ATGTGCACACTATGGTCTTTCCCTTCTCTGCCAGAGACTTGAGCACAGTAAC
265		279	7	del	GATGGAGTTCCAAGGAATGCCACACGACCCTCTGCCATGAGCAAGATCTTGTCGAACATGGAGAATAC------------CTGGTGGATTGTG----CTATGGTCTTTCCCTTCTCTGCCAGAGACTTGAGCACAGTAAC
267		176	6	del	GATGGAGTTCCAAGGAATGCCACACGACCCTCTGCCATGAGCAAGATCTTGTCGAACATGGAGAATACC-----------------------------------------------------------------------------------------------------------------------GAACATCAGAGGTGGGTTTGTTAACACCTATTCATCAAAAACAATTGAAGAAAAAGTTC
268		284	6	del	GATGGAGTTCCAAGGAATGCCACACGACCCTCTGCCATGAGCAAGATCTTGTCGAACATGGAGAATA-----------GGCTGGTGGATTGTGCACACTATGGTCTTTCCCTTCTCTGCCAGAGACTTGAGCACAGTAAC
272		294	6	del	GATGGAGTTCCAAGGAATGCCACACGACCCTCTGCCATGAGCAAGATCTTGTCGAACATGGAGAATACCT-GGTGGATGGCTTGTTGATTGTGCACACTATGGTCTTTCCCTTCTCTGCCAGAGACTTGAGCACAGTAAC
274		291	6	del	GATGGAGTTCCAAGGAATGCCACACGACCCTCTGCCATGAGCAAGATCTTGTCGAACATGGAGAATAC--TGGAGGATGGCTGGTGGATTGTG--CACTATGGTCTTTCCCTTCTCTGCCAGAGACTTGAGCACAGTAAC
277		290	6	del	GATGGAGTTCCAAGGAATGCCACACGACCCTCTGCCATGAGCAAGATCTTGTCGAACATGGAGAATACCTGGTGGAGGATGGCTGGTGGAT-------ACTATGGTCTTTCCCTTCTCTGCCAGAGACTTGAGCACAGTAAC
278		293	6	del	GATGGAGTTCCAAGGAATGCCACACGACCCTCTGCCATGAGCAAGATCTTGTCGAACATGGAGAATACAT-GGAGGATGGCTGGTGGATTGTGCAC-CTATGGTCTTTCCCTTCTCTGCCAGAGACTTGAGCACAGTAAC
279		218	6	del	GATGGAGTTCCAAGGAATGCCACACGACCCTCTGCCATGAGCAAGATCTTGTC-----------------------------------------------------------------------------GCACAGTAACTACATTCTGGGCCATGAACGAGTCCAGACCAGAAGTTGGTTCATCACAGAACATCAGAGGTGGGTTTGTTAACAACTATTCATCAAAAACAATTGAAGAAAAAGTTC
280		218	6	del	GATGGAGTTCCAAGGAATGCCACACGACCCTCTGCCATGAGCAAGATCTTGTC-----------------------------------------------------------------------------GCACAGTAACTACATTCTGGGCCATGAACGAGTCCAGACCAGAAGTTGGTTCATCACAGAACATCAGAGGTGGGTTTGTTAACACATATTCATCAAAAACAATTGAAGAAAAAGTTC
281		287	6	del	GATGGAGTTCCAAGGAATGCCACACGACCCTCTGCCATGAGCAAGATCTTGTCGAACATGGAGAATACCAGCCACGGAGGATGGCTGGAGG------------ATGGTCTTTCCCTTCTCTGCCAGAGACTTGAGCACAGTAAC
282		283	6	del	GATGGAGTTCCAAGGAATGCCACACGACCCTCTGCCATGAGCAAGATCTTGTCGAACAT------------GGAGGATGGCTTGTGGATTGTGCACACTATGGTCTTTCCCTTCTCTGCCAGAGACTTGAGCACAGTAAC
283		290	6	del	GATGGAGTTCCAAGGAATGCCACACGACCCTCTGCCATGAGCAAGATCTTGTCGAACATGGAGAATACCTGGTGGAGGATGGCTGGTGGATT-------CTATGGTCTTTCCCTTCTCTGCCAGAGACTTGAGCACAGTAAC
285		277	6	del	GATGGAGTTCCAAGGAATGCCACACGACCCTCTGCCATGAGCAAGATCTTGTCGAACAT------------GGAGGATGGCTGGTGGATTG------CTATGGTCTTTCCCTTCTCTGCCAGAGACTTGAGCACAGTAAC
293		289	5	del	GATGGAGTTCCAAGGAATGCCACACGACCCTCTGCCATGAGCAAGATCTTGTCGAACATGGAGAATACCTTCGGAGGATGGCTGGTGGATT-------CTATGGTCTTTCCCTTCTCTGCCAGAGACTTGAGCACAGTAAC
295		283	5	del	GATGGAGTTCCAAGGAATGCCACACGACCCTCTGCCATTAGCAAGATCTTGTCGAACAT------------GGAGGATGGCTGGTGGATTGTGCACACTATGGTCTTTCCCTTCTCTGCCAGAGACTTGAGCACAGTAAC
296		277	5	del	GATGGAGTTCCAAGGAATGCCACACGACCCTCTGCCATGAGCAAGATCTTG------------------TCGGAGGATGGCTTGTGGATTGTGCACACTATGGTCTTTCCCTTCTCTGCCAGAGACTTGAGCACAGTAAC
299		292	5	del	GATGGAGTTCCAAGGAATGCCACACGACCCTCTGCCATGAGCAAGATCTTGTCGAACATGGAGAATA---CGGAGGATGGCTTGTGGATTGTGCACACTATGGTCTTTCCCTTCTCTGCCAGAGACTTGAGCACAGTAAC
300		259	5	del	GATGGAGTTCCAAGGAATGCCACACGACCCTC------GA------------------------------CGGAGGATGGCTGGTGGATTGTGCACACTATGGTCTTTCCCTTCTCTGCCAGAGACTTGAGCACAGTAAC
301		283	5	del	GATGGAGTTCCAAGGAATGCCACACGACCCTCTGCCATGAGCAAGATCTTGTCGAATA------------CGGAGGATGGCTGGTGGATTGTGCACACTATGGTCTTTCCCTTCTCTGCCAGAGACTTGAGCACAGTAAC
303		293	5	del	GATGGAGTTCCAAGGAATGCCACACGACCCTCTGCCATGAGCAAGATCTTGTCGAACATGGAGAATAC--TGGTGGATGGCTTGTGGATTGTGCACACTATGGTCTTTCCCTTCTCTGCCAGAGACTTGAGCACAGTAAC
304		285	5	del	GATGGAGTTCCAAGGAATGCCACACGACCCTCTGCCATGAGCAAGATCTTGTCGAACATGGAGAATACCT-GGTGGATGGCTTGTGG---------ACTATGGTCTTTCCCTTCTCTGCCAGAGACTTGAGCACAGTAAC
308		294	5	del	GATGGAGTTCCAAGGAATGCCACACGACCCTCTGCCATGAGCAAGATCTTGTCGAACATGGAGAATACCT-GGTGGATGGCTTGTGGATTGTGCACACTATGGTCTTTCCCTTCTCTGCCAGAGACTTGAGCACAGTAACTACATTCTGGGCCATGAACGAGTCCAGACCAGAAGTTGGTTCATCACAGAACATCAGAGGTGGGTTTGTTAACACCTATTCATCAAAAACAATTGAAGAAAAAGTTA
311		294	5	del	GATGGAGTTCCAAGGAATGCCACACGACCCTCTGCCATGAGCAAGATCTTGTCGAACATGGAGAATACCT-GGTGGATGGCTTGTGGATTGTGCACACTATGGTCTTTCCATTCTCTGCCAGAGACTTGAGCACAGTAAC
312		176	5	del	GATGGAGTTCCAAGGAATGCCACACGACCCTCTGCCATGAGCAAGATCTTGTCGAACATGGAGAATACCT-----------------------------------------------------------------------------------------------------------------------AACATCAGAGGTTGGTTTGTTAACACCTATTCATCAAAAACAATTGAAGAAAAAGTTC
313		281	5	del	GATGGAGTTCCAAGGAATGCCACACGACCCTCTGCCATGAGCAAGATCTTGTCGAACATGGAGAATAC------------CTGGTGGATTGTG--CACTATGGTCTTTCCCTTCTCTGCCAGAGACTTGAGCACAGTAAC
314		292	5	del	GATGGAGTTCCAAGGAATGCCACACGACCCTCTGCCATGAGCAAGATCTTGTCGAACATGGAGAATA---CTGAGGATGGCTGGTGGATTGTGCACACTATGGTCTTTCCCTTCTCTGCCAGAGACTTGAGCACAGTAAC
317		292	5	del	GATGGAGTTCCAAGGAATGCCACACGACCCTCTGCCATGAGCAAGATCTTGTCGAACATGGAGAATA---CGGAGGATGGCTGGTGGATTGTGCACACTATGGTCTTTCCCTTCTCTTCCAGAGACTTGAGCACAGTAAC
319		289	5	del	GATGGAGTTCCAAGGAATGCCACACGACCCTCTGCCATGAGCAAGATCTTGTCGAACATGGAGAATA---CGGAGGATGGCTGGTGGATTGCGC---CTATGGTCTTTCCCTTCTCTGCCAGAGACTTGAGCACAGTAAC
323		283	5	del	GATGGAGTTCCAAGGAATGCCACACGACCCTCTGCCATGAGCAAGATCTTGTCGAACATGGAGA------------ATGGCTTGTGGATTGTGCACACTATGGTCTTTCCCTTCTCTGCCAGAGACTTGAGCACAGTAAC
324		294	5	del	GATGGAGTTCCAAGGAATGCCACACGACCCTCTGCCATGAGCAAGATCTTGTCGAACATGGAGAATACCTGGAGAACACGGAGGATGGCTGGTGG---------ACTATGGTCTTTCCCTTCTCTGCCAGAGACTTGAGCACAGTAAC
326		293	4	del	GATGGAGTTCCAAGGAATGCCACACGACCCTCTGCCATGAGCAAGATCTTGTCGAACATGGAGAATACCT-GGTGGATGGCTTGTGGATTGTGCACACTATGGTCTTTCCCTTCTCTGCCAGAGACTTGAGCACAGTAACTACATTCTGGGCCATGAACGAGTCCAGACCAGAAGTTGGTTCATCACAGAACATCAGAGGTGGGTTTGTTAACACCTATTCATC-AAAACAATTGAAGAAAAAGTTC
327		217	4	del	GATGGAGTTCCAAGGAATGCCACACGACCCTCTGCCATGAGCAAGATCTTGTC-----------------------------------------------------------------------------GCACAGTAACTACATTCTGGGCCATGAACGAGTCCAGACCAGAAGTTGGTTCATCACAGAACATCAGAGGTGGGTTTGTTAACACCTATTCATC-AAAACAATTGAAGAAAAAGTTC
332		176	4	del	GATGGAGTTCCAAGGAATGCCACACGACCCTCTGCCATGAGCAAGATCTTGTCGAACATTGAGAATACCT-----------------------------------------------------------------------------------------------------------------------AACATCAGAGGTGGGTTTGTTAACACCTATTCATCAAAAACAATTGAAGAAAAAGTTC
333		294	4	del	GATGGAGTTCCAAGGAATGCCACACGACCCTCTGCCATGAGCAAGATCTTGTCGAACATGGAGAATACC-CGGAGGATGGCTGGTGGATTGTGCACACTATGGTCTTTCACTTCTCTGCCAGAGACTTGAGCACAGTAAC
334		294	4	del	GATGGAGTTCCAAGGAATGCCACACGACCCTCTGCCATGAGCAAGATCTTGTCGAACATGGAGAATACCT-GGATGATGGCTGGTGGATTGTGCACACTATGGTCTTTCCCTTCTCTGCCAGAGACTTGAGCACAGTAAC
336		218	4	del	GATGGAGTTCCAAGGAATGCCACACGACCCTCTGCCATGAGCAAGATCTTGTC-----------------------------------------------------------------------------TCACAGTAAC
338		279	4	del	GATGGAGTTCCAAGGAATGCCACACGACCCTCTGCCATGAGC--------------CATAGTGAATAC--CGGAGGATGGCTGGTGGATTGTGCACACTATGGTCTTTCCCTTCTCTGCCAGAGACTTGAGCACAGTAAC
339		220	4	del	ATGCTTAAGAGAAGCAGGACTGACGTTTTAAAGAAGTCAATGG---------------------------------------------------------------------------CGGAGGATGGCTGGTGGATTGTGCACACTATGGTCTTTCCCTTCTCTGCCAGAGACTTGAGCACAGTAAC
342		275	4	del	GATGGAGTTCCAAGGAATGCCACACGACCCTCTGCCATGAGCAAG-----------GATGG--------TC-GTGGATGGCTGGTTGATTGTGCACACTATGGTCTTTCCCTTCTCTGCCAGAGACTTGAGCACAGTAAC
351		277	4	del	GATGGAGTTCCAAGGAATGCCACACGACCCTCTGCCATGAGCAAGATCTTG------------------TCGGAGGATGGCTGGTGGATTGTGCACACTATGGTCTTTCCCTTCTCTGCCAGAGACTTGAGCACAGTAACTACATTCTGTGCCATGAACGAGTCCAGACCAGAAGTTGGTTCATCACAGAACATCAGAGGTGGGTTTGTTAACACCTATTCATCAAAAACAATTGAAGAAAAAGTTC
360		288	4	del	GATGGAGTTCCAAGGAATGCCACACGACCCTCTGCCATGAGCAAGATCTTGTCGAACATGGAGATCTTGTCGGAGGATGGCTGGTGGAT-------ACTATGGTCTTTCCCTTCTCTGCCAGAGACTTGAGCACAGTAAC
365		258	4	del	GATGGAGTTCCAAGGAATGCCACACGACCCTCTGCCATGAGCAAGATCTTGTCGAACATGGAGAA--------------------------------------TCTTTCCCTTCTCTGCCAGAGACTTGAGCACAGTAACTACATTCTGGGCCATGAACGAGTCCAGACCAGAAGTTGGTTCATCACAGAACATCAGAGGTGGGTTTGTTAACACCTATTCATCAAAAAACAATTGAAGAAAAAGTTC
366		218	4	del	GATGGAGTTCCAAGGAATGCCACACGACCCTCTGCCATGAGCAAGATCTTGTC-----------------------------------------------------------------------------GCACAGTAACTACATTCTGGTCCATGAACGAGTCCAGACCAGAAGTTGGTTCATCACAGAACATCAGAGGTGGGTTTGTTAACACCTATTCATCAAAAACAATTGAAGAAAAAGTTC
367		283	4	del	GATGGAGTTCCAAGGAATGCCACACGACCCTCTGCCATGAGCAAGATCTTGTCGAACAT------------GGAGGATGGCTGGTGGATTGTGCACCATATGGTCTTTCCCTTCTCTGCCAGAGACTTGAGCACAGTAAC
371		293	4	del	GATGGAGTTCCAAGGAATGCCACACGACCCTCTGCCATGAGCAAGATCTTGTCGAACATGGAGAATAC--TGGAGGATGGCTGGTGGATTGTGCACACTATGGTCTTTCCCTTCTCTGCCAGAGACTTGAGCACAGTAACTACATTCTGGGCCATGAACGAGTCCAGACCAGAAGTTGGTTCATCACAGAACATCAGAGGTGGGTTTGTTAACACATATTCATCAAAAACAATTGAAGAAAAAGTTC
372		294	4	del	GATGGAGTTCCAAGGAATGCCACACGACCCTCTGCCATGAGCAAGATCTTGTCGAACATGGAGAATACCT-GGTGGATGGCTTGTGGATTGTGCACACTATGGTCTTTCCCTTCTCTGCCAGAGACTTGAGCACAGTAACTACATTCTGTGCCATGAACGAGTCCAGACCAGAAGTTGGTTCATCACAGAACATCAGAGGTGGGTTTGTTAACACCTATTCATCAAAAACAATTGAAGAAAAAGTTC
373		292	4	del	GATGGAGTTCCAAGGAATGCCACACGACCCTCTGCCATGAGCAAGATCTTGTCGAACATGGAGAATA---CGGAGGATGGCTGGTGGATTGTGCACACTATGGTCTTTCCCTTCTCTGCCAGAGACTTGAGCACAGTAACTACATTCTGTGCCATGAACGAGTCCAGACCAGAAGTTGGTTCATCACAGAACATCAGAGGTGGGTTTGTTAACACCTATTCATCAAAAACAATTGAAGAAAAAGTTC
374		283	4	del	GATGGAGTTCCAAGGAATGCCACACGACCCTCTGCCATGAGCAAGATCTTGTCGAACAT------------GGAGGATGGCTGGTGGATTGTGAACACTATGGTCTTTCCCTTCTCTGCCAGAGACTTGAGCACAGTAAC
377		218	4	del	GATGGAGTTCCAAGGAATGCCACACGACCCTCTGCCATGAGCAAGATCTTGTC-----------------------------------------------------------------------------GCACAGTAACTACATTCTGGGCCATTAACGAGTCCAGACCAGAAGTTGGTTCATCACAGAACATCAGAGGTGGGTTTGTTAACACCTATTCATCAAAAACAATTGAAGAAAAAGTTC
379		293	4	del	GATGGAGTTCCAAGGAATGCCACACGACACTCTGCCATGAGCAAGATCTTGTCGAACATGGAGAATAC--TGGAGGATGGCTGGTGGATTGTGCACACTATGGTCTTTCCCTTCTCTGCCAGAGACTTGAGCACAGTAAC
380		293	4	del	GATGGAGTTCCAAGGAATGCCACACGACCCTCTGCCATGAGCAAGATCTTGTCGAACATGGAGAATAC--TGGAGGATGGATGGTGGATTGTGCACACTATGGTCTTTCCCTTCTCTGCCAGAGACTTGAGCACAGTAAC
384		278	4	del	GATGGAGTTCCAAGGAATGCCACACGACCCTCTGCCATGAGCAAGATCTTGTCGAACAT------------GGAGGATGGCTGGTGGATTGTGC-----ATGGTCTTTCCCTTCTCTGCCAGAGACTTGAGCACAGTAAC
387		219	4	del	GATGGAGTTCCAAGGAATGCCACACGACCCTCTGCCATGAGCAAGATCTTGTC-----------------------------------------------------------------------------GCACAGTAACTACATTCTGGGCCATGAACGAGTCCAGACCAGAAGTTGGTTCATCACAGAACATCAGAGGTGGGTTTGTTAACACCTATTCATCAAAAACAAATTGAAGAAAAAGTTC
391		294	3	del	GATGGAGTTCCAAGGAATGCCACACGACCCTCTGCCATGAGCAAGATCTTGTCGAACATGGAGAATACCT-GGTGGATGGCTTGTGGATTGTGCACACTATGGTCTTTCCCTTCTCTGCCAGAGACTTGAGCACAGTAACTACATTCTGGGCCATGAACGAGCCCAGACCAGAAGTTGGTTCATCACAGAACATCAGAGGTGGGTTTGTTAACACCTATTCATCAAAAACAATTGAAGAAAAAGTTC
392		277	3	del	GATGGAGTTCCAAGGAATGCCACACGACCCTCTGCCATGAGCAAGATCTTG------------------TCGGAGGATGGCTGTTGGATTGTGCACACTATGGTCTTTCCCTTCTCTGCCAGAGACTTGAGCACAGTAAC
399		294	3	del	GATGGAGTTCCAAGGAATGCCACACGACCCTCTGCCATGAGCAAGATCTTGTCGAACATGGAGAATACCT-TGTGGATGGCTTGTGGATTGTGCACACTATGGTCTTTCCCTTCTCTGCCAGAGACTTGAGCACAGTAAC
406		294	3	del	GATGGAGTTCCAAGGAATGCCACACGACCCTCTGCCATGAGCAAGATCTTGTCGAACATGGAGAATACCT-GGTGGATGGCTTGTGGATTGTGCACACTATGGTCTTTCCCTTCTCTGCCAGAGACTTGAGCACAGTAACTACATTCTGGGCCATGAACGAGTCCAGACCAGAAGTTGGTTCATCACAGAACATCAGAGGTGGGTTTGTTAACACCTATTCATCAAAAACAATTGACGAAAAAGTTC
408		176	3	del	GATGGAGTTCCAAGGAATGCCACACGACCCTCTGCCATGAGCAAGATCTTGTCGAACATGGAGAATACCT-----------------------------------------------------------------------------------------------------------------------AACATCAGAGGTGGGTTTGTTAACACATATTCATCAAAAACAATTGAAGAAAAAGTTC
409		275	3	del	GATGGAGTTCCAAGGAATGCCACACGACCCTCTGCCATGAGCAAGATCTTGTCGAACAT------------GGAGGATGGCTGGTGGA--------ACTATGGTCTTTCCCTTCTCTGCCAGAGACTTGAGCACAGTAAC
410		294	3	del	GATGGAGTTCCAAGGAATGCCACACGACCCTCTGCCATGAGCAAGATCTTGTCGAACATGGAGAATACCT-GGTGGATGGCTTGTGGATTGTGCACACTATGGTCTTTCCCTTCTCTGCCAGAGACTTGAGCACAGTAACTACATTCTGGGCCATGAACGAGTCCAGACCAGAAGTTGGTTCATCACAGAACATCAGAGGTGGGTTTGTTAACACCTATTCATCAAAAACAATTGCAGAAAAAGTTC
411		218	3	del	GATGGAGTTCCAAGGAATGCCACACGACCCTCTGCCATGAGCAAGATCTTGTC-----------------------------------------------------------------------------GCACAGTAACTACATTCTGGGCCATGAACGAGTCCAGACCAGAAGTTGGTTCATCACAGAACATCAGAGGTGGGTTTGTTAACACCTATTCATCAAAAACAATTGAAGAAAAAGTTA
415		286	3	del	GATGGAGTTCCAAGGAATGCCACACGACCCTCTGCCATGAGCAAGATCTTGTCGAACATG------ATCTCCGGAGGATGGCTGGTGGATTGT----ACTATGGTCTTTCCCTTCTCTGCCAGAGACTTGAGCACAGTAAC
416		285	3	del	GATGGAGTTCCAAGGAATGCCACACGACCCTCTGCCATGAGCAAGATCTTGTCGAACATGGAGAATA---CGGAGGATGGCTGGTGGAT-------ACTATGGTCTTTCCCTTCTCTGCCAGAGACTTGAGCACAGTAAC
419		294	3	del	GATGGAGTTCCAAGGAATGCCACACGACCCTCTGCCATGAGCAAGATCTTGTCGAACATGGAATATACTGGAATA---CGGAGGATGGCTGGTGGATTGTGCACA------TCTTTCCCTTCTCTGCCAGAGACTTGAGCACAGTAAC
421		287	3	del	GATGGAGTTCCAAGGAATGCCACACGACCCTCTGCCATGAGCAAGATCTTGTCGAACATGGAGAATAC--------ATGGCTGGTGGATTGTGCACACTATGGTCTTTCCCTTCTCTGCCAGAGACTTGAGCACAGTAACTACATTCTGGGCCATGAACGAGTCCAGACCAGAAGTTGGTTCATCACAGAACATCAGAGGTTGGTTTGTTAACACCTATTCATCAAAAACAATTGAAGAAAAAGTTC
422		218	3	del	GATGGAGTTCCAAGGAATGCCACACGACCCTCTGCCATGAGCAAGATCTTGTC-----------------------------------------------------------------------------GCACAGTAACTACATTCTGGGCCATGAACGAGTCCAGACCAGAAGTTGGTTCATCACAGAACATCATAGGTGGGTTTGTTAACACCTATTCATCAAAAACAATTGAAGAAAAAGTTC
423		258	3	del	GATGGAGTTCCAAGGAATGCCACACGACCCTCTGC-----------------------------------CGGAGGATGGCTGGTGGATTGTG--CACTATGGTCTTTCCCTTCTCTGCCAGAGACTTGAGCACAGTAAC
426		276	3	del	GATGGAGTTCCAAGGAATGCCACACGACCCTCTGCCATGAGCAAGATCTTG------------------TCGGAGGATGGCTGGTGGATTGTGCACACTATGGTCTTTCCCTTCTCTGCCAGAGACTTGAGCACAGTAACTACATTCTGGGCCATGAACGAGTCCAGACCAGAAGTTGGTTCATCACAGAACATCAGAGGTGGGTTTGTTAACACCTATTCATC-AAAACAATTGAAGAAAAAGTTC
429		283	3	del	GATGGAGTTCCAAGGAATGCCACACGACCCTCTGCCATGAGCAAGATCTTGTCGAACATGGAGAATAC------------ATTGTGGATTGTGCACACTATGGTCTTTCCCTTCTCTGCCAGAGACTTGAGCACAGTAAC
432		294	3	del	GATGGAGTTCCAAGGAATGCCACACGACCCTCTGCCATGAGCAAGATCTTGTCGAACATTGAGAATACCT-GGTGGATGGCTTGTGGATTGTGCACACTATGGTCTTTCCCTTCTCTGCCAGAGACTTGAGCACAGTAAC
436		283	3	del	GATGGAGTTCCAAGGAATGCCACACGACCCTCTGCCATGAGCAAGATCTTGTCGAACAT------------GGAGGATGGCTGGTGGATTGTGCACACTATGGTCTTTCCCTTCTCTGCCAGAGACTTGAGCACAGTAACTACATTCTGGGCCATGAACGAGTCCAGACCAGAAGTTGGTTCATCACAGAACATCTGAGGTGGGTTTGTTAACACCTATTCATCAAAAACAATTGAAGAAAAAGTTC
437		287	3	del	GATGGAGTTCCAAGGAATGCCACACGACCCTCTGCCATGAGCAAGATCTTGTCGAACATGGAGAATAC--------ATGGCTGGTGGATTGTGAACACTATGGTCTTTCCCTTCTCTGCCAGAGACTTGAGCACAGTAAC
438		294	3	del	GATGGAGTTCCAAGGAATGCCACACGACCCTCTGCCATGAGCAAGATCTTGTCGAACATGGAGAATGGCT-GGAGGATGGCTGGTGGATTGTGCACACTATGGTCTTTCCCTTCTCTGCCAGAGACTTGAGCACAGTAAC
439		293	3	del	GATGGAGTTCCAAGGAATGCCACACGACCCTCTGCCATGAGCAAGATCTTGTCGAACATGGAGAATACAAAGTAGTATCCATTGGCTGGTGGATT-------CTATGGTCTTTCCCTTCTCTGCCAGAGACTTGAGCACAGTAAC
440		280	3	del	GATGGAGTTCCAAGGAATGCCACACGACCCTCTGCCATGAGCAAGATCTTGTCGAACAT---------------GGATGGCTGGTGGATTGTGCACACTATGGTCTTTCCCTTCTCTGCCAGAGACTTGAGCACAGTAAC
441		287	3	del	GATGGAGTTCCAAGGAATGCCACACGACCCTCTGCCATGAGCAAGATCTTGTCGAACATGGAGAATAC--------ATGGCTGGTGGATTGTGCACACTATGGTCTTTCCCTTCTCTGCCAGAGACTTGAGCACAGTAACTACATTCTGGGCCATGAACGAGTCCAGACCAGAAGTTGGTTCATCACAGAACATCAGAGGTGGGTTTGTTAACACCTATTCATCAAAAACAATTGAAGAAAAAGTTT
443		283	3	del	GATGGAGTTCCAAGGAATGCCACACGACCCTCTGCCATGAGCAAGATCTTGTCGAACAT------------GGAGGATGGCTGGTGGATTGTGCACACTATGGTCTTTCCCTTCTCTGCCAGAGACTTGAGCACAGTAACTACATTCTGGGCCATGAACGAGTCCAGACCAGAAGTTGGTTCATCACAGAACATCAGAGGTGGGTTTGTTAACACCTATTCATCAAAAACAATTGAAGAATAAGTTC
448		294	3	del	GATGGAGTTCCAAGGAATGCCACACGACCCTCTGCCATGAGCAAGATCTTGTCGAACATGGAGAATACCT-GGTGGATGGCTTATGGATTGTGCACACTATGGTCTTTCCCTTCTCTGCCAGAGACTTGAGCACAGTAAC
450		218	3	del	GATGGAGTTCCAAGGAATGCCACACGACCCTCTGCCATGAGCAAGATCTTGTC-----------------------------------------------------------------------------GCACAGTAACTACATTCTGGGCCATGGACGAGTCCAGACCAGAAGTTGGTTCATCACAGAACATCAGAGGTGGGTTTGTTAACACCTATTCATCAAAAACAATTGAAGAAAAAGTTC
451		292	3	del	GATGGAGTTCCAAGGAATGCCACACGACCCTCTGCCATGAGCAAGATCTTGTCGAACATGGAGAATA---CGGATGATGGCTGGTGGATTGTGCACACTATGGTCTTTCCCTTCTCTGCCAGAGACTTGAGCACAGTAAC
452		288	3	del	GATGGAGTTCCAAGGAATGCCACACGACCCTCTGCCATGAGCAAGATCTTGTCGAACATGGAGATCTTGTCGGAGGATGGCTGGTGGATT-------CTATGGTCTTTCCCTTCTCTGCCAGAGACTTGAGCACAGTAAC
453		291	3	del	GATGGAGTTCCAAGGAATGCCACACGACCCTCTGCCATGAGCAAGATCTTGTCGAACATGGAGAATA---CGGAGGATGGCTGGTGGATTGTGCACACTATGGTCTTTCCCTTCTCTGCCAGAGACTTGAGCACAGTAACTACATTCTGGGCCATGAACGAGTCCAGACCAGAAGTTGGTTCATCACAGAACATCAGAGGTGGGTTTGTTAACACCTATTCATC-AAAACAATTGAAGAAAAAGTTC
455		257	3	del	GATGGAGTTCCAAGGAATGCCACACTACCCTCTGCCATGAGCAAGATCTTGTCGAACATGGAGAA--------------------------------------TCTTTCCCTTCTCTGCCAGAGACTTGAGCACAGTAAC
457		274	3	del	GATGGAGTTCCAAGGAATGCCACACGACCCTCTGCCATGAGCAAGATCTTGTCGAACAT------------GGAGGATGGCTGGTGGATTG---------TGGTCTTTCCCTTCTCTGCCAGAGACTTGAGCACAGTAAC
458		293	3	del	GATGGAGTTCCAAGGAATGCCACACGACCCTCTGCCATGAGCAAGATCTTGTCGAACATGGAGAATAC--TGGAGGATGGCTGGTGGATTGTGCACACTATGGTCTTTCACTTCTCTGCCAGAGACTTGAGCACAGTAAC
460		218	3	del	GATGGAGTTCCAAGGAATGCCACACGACCCTCTGCCATGAGCAAGATCTTGTC-----------------------------------------------------------------------------GCACAGTAACTACATTCTGGGCAATGAACGAGTCCAGACCAGAAGTTGGTTCATCACAGAACATCAGAGGTGGGTTTGTTAACACCTATTCATCAAAAACAATTGAAGAAAAAGTTC
466		294	3	del	GATGGAGTTCCAAGGAATGCCACACGACCCTCTGCCATGAGCAAGATCTTGTCGAACATGGAGAATAACT-GGTGGATGGCTTGTGGATTGTGCACACTATGGTCTTTCCCTTCTCTGCCAGAGACTTGAGCACAGTAAC
468		294	3	del	GATGGAGTTCCAAGGAATGCCACACGACCCTCTGCCATGAGCAAGATCTTGTCGAACATGGAGAATACCT-GGAGGATGGCTTGTGGATTGTGCACACTATGGTCTTTCCCTTCTCTGCCAGAGACTTGAGCACAGTAAC
470		277	3	del	GATGGAGTTCCAAGGAATGCCACACGACCATCTGCCATGAGCAAGATCTTG------------------TCGGAGGATGGCTGGTGGATTGTGCACACTATGGTCTTTCCCTTCTCTGCCAGAGACTTGAGCACAGTAAC
479		294	3	del	GATGGAGTTCCAAGGAATGCCACACGACCCTCTGCCATGAGCAAGATCTTGTCGAACATGGAGAATACCT-GGTGGATGGCTTGTGGATTGTGCACACTATGGTCTTTCCCTTCTCTGCCAGAGACTTGAGCACAGTAACTACATTCTGGGCCATGAACGAGTCCAGACCAGAAGTTGGTTCATCACAGAACATCAGATGTGGGTTTGTTAACACCTATTCATCAAAAACAATTGAAGAAAAAGTTC
481		260	3	del	GATGGAGTTCCAAGGAATGCCACACGACCCTCTGC-----------------------------------CGGAGGATGGCTGGTGGATTGTGCACACTATGGTCTTTCCCTTCTCTGCAAGAGACTTGAGCACAGTAAC
483		218	3	del	GATGGAGTTCCAAGGAATGCCACACGACCCTCTGCCATGAGCAAGATCTTGTC-----------------------------------------------------------------------------GCACAGTAACTACATTCTGGGACATGAACGAGTCCAGACCAGAAGTTGGTTCATCACAGAACATCAGAGGTGGGTTTGTTAACACCTATTCATCAAAAACAATTGAAGAAAAAGTTC
484		288	3	del	GATGGAGTTCCAAGGAATGCCACACGACCCTCTGCCATGAGCAAGATCTTGTCGAACATGGAGAATAC--------ATGGCTGGTGGATTGTGCACACTATGGTCTTTCCCTTCTCTGCCAGAGACTTGAGCACAGTAACTACATTCTGGGCCATGAACGAGTCCAGACCAGAAGTTGGTTCATCACAGAACATCAGAGGTGGGTTTGTTAACACCTATTCATCAAAAACAAATTGAAGAAAAAGTTC
485		294	3	del	GATGGAGTTCCAAGGAATGCCACACGACCCTCTGCCATGAGCAAGATCTTGTCGAACATGGAGAATACAT-GGTGGATGGCTTGTGGATTGTGCACACTATGGTCTTTCCCTTCTCTGCCAGAGACTTGAGCACAGTAAC
489		283	3	del	GATGGAGTTCCAAGGAATGCCACACGACCCTCTGCCATGAGCAAGATCTTGTCGAACAT------------GGAGGATGGCTGGTGGATGGTGCACACTATGGTCTTTCCCTTCTCTGCCAGAGACTTGAGCACAGTAAC
495		283	3	del	GATGGAGTTCCAAGGAATGCCACACGAACCTCTGCCATGAGCAAGATCTTGTCGAACAT------------GGAGGATGGCTGGTGGATTGTGCACACTATGGTCTTTCCCTTCTCTGCCAGAGACTTGAGCACAGTAAC
499		294	3	del	GATGGAGTTCCAAGGAATGCCACACGACCCTCTGCCATGAGCAAGATCTTGTCGAACATGGAGAATACCT-GGTGGATTGCTTGTGGATTGTGCACACTATGGTCTTTCCCTTCTCTGCCAGAGACTTGAGCACAGTAAC
501		283	3	del	GATGGAGTTCCAAGGAATGCCACACGACCCTCTGCCATGAGCAAGATCTTGTCGAACAT------------GGAGGATGGCTGGTGGATTGTGCACACTATGGTCTTTCCCTTCTCTGCCAGAGACTTGAGCACAGTAACTACATCCTGGGCCATGAACGAGTCCAGACCAGAAGTTGGTTCATCACAGAACATCAGAGGTGGGTTTGTTAACACCTATTCATCAAAAACAATTGAAGAAAAAGTTC
506		218	3	del	ATGCTTAATAGAAGCAGGACTGACGTTTTAAAGAAGTCAATGGCTTCTGATGGAGTTCCAATGAATGCCACACGACCCTCTGCCATGAGCAAGATCTTGTC-----------------------------------------------------------------------------GCACAGTAACTACATTCTGGGCCATGAACGAGTCCAGACCAGAAGTTGGTTCATCACAGAACATCAGAGGTGGGTTTGTTAACACCTATTCATCAAAAACAATTGAAGAAAAAGTTT
507		293	3	del	GATGGAGTTCCAAGGAATGCCACACGACCCTCTGCCATGAGCAAGATCTTGTCGAACATGGAGAATAC--TGGAGGATGGCTGGTGGATTGTGCACACTATGGTCTTTCCCTTCTCTGCCAGAGACTTGAGCACAGTAACTACATTCTGGGCCATGAACGAGTCCAGACCAGAAGTTGGTTCATCACAGAACATCAGAGGTTGGTTTGTTAACACCTATTCATCAAAAACAATTGAAGAAAAAGTTC
509		218	3	del	GATGGAGTTCCAAGGAATGCCACACGACCCTCTGCCATGAGCAAGATCTTGTC-----------------------------------------------------------------------------GCACAGTAACTACATTCTGGGCCATGAACGAGTCCAGACCAGAAGTTGGTTCATCACAGAACATCAGAGGTGGGTTTGTTAACACCTATTCATCAAAAACAATTAAAGAAAAAGTTC
510		280	3	del	GATGGAGTTCCAAGGAATGCCACACGACCCTCTGCCATGAGCAAGATCTTGTCGAACAT---------------GGATGGCTGGTGGATTGTGCACACTATGGTCTTTCCCTTCTCTGCCAGAGACTTGAGCACAGTAACTACATTCTGGGCCATGAACGAGTCCAGACCAGAAGTTGGTTCATCACAGAACATCAGAGGTGGGTTTGTTAACACCTATTCATCAAAAAGAATTGAAGAAAAAGTTC
513		287	3	del	GATGGAGTTCCAAGGAATGCCACACGACCCTCTGCCATGAGCAAGATCTTGTCGAACATGGAGAATA--------AATGGCTGGTGGATTGTGCACACTATGGTCTTTCCCTTCTCTGCCAGAGACTTGAGCACAGTAAC
515		260	3	del	GATGGAGTTCCAAGGAATGCCACACGACCCTCTGC-----------------------------------AGGAGGATGGCTGGTGGATTGTGCACACTATGGTCTTTCCCTTCTCTGCCAGAGACTTGAGCACAGTAAC
519		285	3	del	GATGGAGTTCCAAGGAATGCCACACGACCCTCTGCCATGAGCAAGATCTTGTCGAACATGGAGATCTTGTCGGAGGATGGCTGGTG----------ACTATGGTCTTTCCCTTCTCTGCCAGAGACTTGAGCACAGTAAC
521		287	3	del	GATGGAGTTCCAAGGAATGCCACACGACCCTCTGCCATGAGCAAGATCTTGTCGAACATGGAGAATACC--------TGGCTGGTGGATTGTGCACACTATGGTCTTTCCCTTCTCTGCCAGAGACTTGAGCACAGTAAC
523		218	3	del	GATGGAGTTCCAAGGAATGCCACACGACCCTCTGCCATGAGCAAGATCTTGTCGA-----------------------------------------------------------------------------ACAGTAAC
527		254	3	del	GATGGAGTTCCAAGGAATGCCACACGACCCTCTGCCATGAGCAAGATCTTGTCGAACATGGAGAATA---CGGAGGATGGCTGGTGGATTGT--------------------------------------GCACAGTAAC
529		283	3	del	GATGGAGTTCCAAGGAATGCCACACGACCCTCTGCCATGAGCAAGATCTTGTCGAACAT------------GGAGGATGGCTGGTGGATTGTGCACACTATGGTCTTTCCCTTCTCTGCCAGAGACTTGAGCACAGTAACTACATTCTGGGCCATGAACGAGTCCATACCAGAAGTTGGTTCATCACAGAACATCAGAGGTGGGTTTGTTAACACCTATTCATCAAAAACAATTGAAGAAAAAGTTC
531		294	3	del	GATGGAGTTCCAAGGAATGCCACACGACCCTCTGCCATGAGCAAGATCTTGTCGAACATGGAGAATGGCT-GGTGGATGGCTTGTGGATTGTGCACACTATGGTCTTTCCCTTCTCTGCCAGAGACTTGAGCACAGTAAC
534		218	3	del	GATGGAGTTCCAAGGAATGCCACACGACCCTCTGCCATGAGCAAGATCTTGTC-----------------------------------------------------------------------------GCACAGTAACTACATTCTGGGCCATGAACGAGTCCAAACCAGAAGTTGGTTCATCACAGAACATCAGAGGTGGGTTTGTTAACACCTATTCATCAAAAACAATTGAAGAAAAAGTTC
536		176	3	del	GATGGAGTTCCAAGGAATGCCACACGACGCTCTGCCATGAGCAAGATCTTGTCGAACATGGAGAATACC-----------------------------------------------------------------------------------------------------------------------GAACATCAGAGGTGGGTTTGTTAACACCTATTCATCAAAAACAATTGAAGAAAAAGTTC
537		284	3	del	GATGGAGTTCCAAGGAATGCCACACGACCCTCTGCCATGAGCAAGATCTTGTCGAACATGGAGA------------ATGGCTGGTGGATTGTGCACAACTATGGTCTTTCCCTTCTCTGCCAGAGACTTGAGCACAGTAAC
541		260	3	del	GATGGAGTTCCAAGGAATGCCACACGACCCTCTGC-----------------------------------CGGAGGATGGCTGGTGGATTGTGCACACTATGGTCTTTCCCTTCTCTGCCAGAGACTTGAGCACAGTAACTACATTCTGGGCCATGTACGAGTCCAGACCAGAAGTTGGTTCATCACAGAACATCAGAGGTGGGTTTGTTAACACCTATTCATCAAAAACAATTGAAGAAAAAGTTC
544		294	2	del	GATGGAGTTCCAAGGAATGCCACACGACCCTCTGCCATGAGCAAGATCTTGTCGAACATGGAGAATACCT-GGTGGATGGCTTGTGGATTGTGCACACTATGGTCTTTCCCTTCTCTGCCATAGACTTGAGCACAGTAAC
546		277	2	del	GATGGAGTTCCAAGGAATGCCACACGACCCTCTGCCATGAGCAAGATCTTG------------------TCGGAGGATGGCTGGTGGATTGTGCACACTATGGTCTTTCCCTTATCTGCCAGAGACTTGAGCACAGTAAC
547		293	2	del	GATGGAGTTCCAAGGAATGCCACACGACCCTCTGCCATGAGCAAGATCTTGTCGAACATGGAGAATAC--TGGAGGATGGCTGGTGGATTGTGCACACTATGGTCTTTCCCTTCTCTGCCAGAGACTTGAGCACAGTAACTACATTCTGGGCCATGAACGAGTCCAGACCAGAAGTTGGTTCATCACAGAACATCAGAGGTGGGTTTGTTAACACCTATTCATCAAAAACAATTGTAGAAAAAGTTC
550		218	2	del	GATGGAGTTCCAAGGAATGCCACACGACCCTCTGCCATTAGCAAGATCTTGTC-----------------------------------------------------------------------------GCACAGTAAC
551		291	2	del	GATGGAGTTCCAAGGAATGCCACACGACCCTCTGCCATGAGCAAGATCTTGTCGAACATGGAGAATAC--TGGAGGATGGCTGGTGGATTGTGCACA--ATGGTCTTTCCCTTCTCTGCCAGAGACTTGAGCACAGTAAC
552		289	2	del	GATGGAGTTCCAAGGAATGCCACACGACCCTCTGCCATGAGCAAGATCTTGTCGAACATGGAGAATA---CGGAGGATGGCTGGTGGATTGTGCAC---ATGGTATTCCCCTTCTCTGCCAGAGACTTGAGCACAGTAAC
553		294	2	del	GATGGAGTTCCAAGGAATGCCACACGACCCTCTGCCATGAGCAAGATCTTGTCGAACATGGAGAATACCT-GGTGGATGGCTTGTGGATTGTGCACACTATGGTCTTTCCCTTCTCTGCCAGAGACTTGAGCACAGTAACTACATTCTGGGCCATGAACGAGTCCTGACCAGAAGTTGGTTCATCACAGAACATCAGAGGTGGGTTTGTTAACACCTATTCATCAAAAACAATTGAAGAAAAAGTTC
555		292	2	del	GATGGAGTTCCAAGGAATGCCACACGACCCTCTGCCATGAGCAAGATCTTGTCGAACATGGAGAATA---CGGAGGATGGCTGGTGGATTGTGCACACTATGGTCTTTCCCTTCTCTGCCAGAGACTTGAGCACAGTAACTACATTCTGGGCCATGAACGAGTCCAGACCAGAAGTTGGTTCATCACAGAACATCTGAGGTGGGTTTGTTAACACCTATTCATCAAAAACAATTGAAGAAAAAGTTC
563		287	2	del	GATGGAGTTCCAAGGAATGCCACACGACCCTCTGCCATGAGCAAGATCTTGTCGAACATGGAGAATAC--------ATGGCTGGTGGATTGTGCACACTATGGTCTTTCCATTCTCTGCCAGAGACTTGAGCACAGTAAC
564		218	2	del	GATGGAGTTCCAAGGAATGCCACACGACCCTCTGCCATGAGCAAGATCTTGTC-----------------------------------------------------------------------------GCACAGTAACTACATTCTGGGCCATGAACGAGTCCAGACCAGAAGTTGGTTCATCACAGAACATCAGAGGTGGGTTTGTTAACACCTATTCATCGAAAACAATTGAAGAAAAAGTTC
569		257	2	del	GATGGAGTTCCAAGGAATGCCACACGACCCTCTGCCATGAGCAAGATCTTGTCGAACATGGAGAA--------------------------------------TCTTTCCCTTCTCTGCCAGAGACTTGAGCACAGTAACTACATTCTGGGCCATGAACGAGTCCAGACCAGAAGTTGGTTCATCACAGAACATCAGAGGTGGGTTTGTTAACACCTATTCATCAAAAACAATTGAAGAAAAAGTTA
571		292	2	del	GATGGAGTTCCAAGGAATGCCACACGACCCTCTGCCATGAGCAAGATCTTGTCGAACATGGAGAATA---CGGAGGATGGCTGGTGGATTGTGCACAATATGGTCTTTCCCTTCTCTGCCAGAGACTTGAGCACAGTAAC
572		260	2	del	GATGGAGTTCCAAGGAATGCCACACGACCCTCTGC-----------------------------------CGGAGGATGGCTGGTGGATTGTGCACACTATGGTCTTTCCCTTCTCTGCCAGAGACTTGAGCACAGTAACTACATTCTGGGCCATGAACGAGTACAGACCAGAAGTTGGTTCATCACAGAACATCAGAGGTGGGTTTGTTAACACCTATTCATCAAAAACAATTGAAGAAAAAGTTC
573		255	2	del	GATGGAGTTCCAAGGAATGCCACACGACCCTCTGC-----------------------------------CGGAGGATGGCTGGTGGATTG-----ACTATGGTCTTTCCCTTCTCTGCCAGAGACTTGAGCACAGTAAC
575		294	2	del	GATGGAGTTCCAAGGAATGCCACACGACCCTCTGCCATGAGCAAGATCTTGTCGAACATGGAGAATACCT-GGTGGATGGCTTGTGGATTGTGCACACTATGGTCTTTCCCTTCTCTGCCAGAGACTTGAGCACAGTAACTACATTCTGGGCCATGAACGAGTCCAGACCAGAAGTTGGTTCATCACAGAACATCAGAGGTTGGTTTGTTAACACCTATTCATCAAAAACAATTGAAGAAAAAGTTC
578		257	2	del	GATGGAGTTCCAAGGAATGCCACACGACCCTCTGCCATGAGCAAGATCTTGTCGAACATGGAGAA--------------------------------------TCTTTCCCTTCTCTGCCAGAGACTTGGGCACAGTAAC
579		294	2	del	GATGGAGTTCCAAGGAATGCCACACGACCCTCTGCCATGAGCAAGATCTTGTCGAACATGGAGATCTTGTCGGAGGATGGCTGGTGGATTGTGCACACTATGGTCTTTCCCTTCTCTGCCAGAGACTTGAGCACAGTAACTACATTCTGGGCCATGAACGAGTCCAGACCAGAAGTTGGTTCATCACAGAACATCAGAGGTGGGTTTGTTAACACCTATTCATC-AAAACAATTGAAGAAAAAGTTC
580		293	2	del	GATGGAGTTCCAAGGAATGCCACACGACCCTCTGCCATGAGCAAGATCTTGTCGAACATGGAGAATAC--CGGAGGATGGCTGGTGGATTGTGCACACTATGGTCTTTCCCTTCTCTGCCAGAGACTTGAGCACAGTAACTACATTCTGGGCCATGAACGAGTCCAGACCAGAAGTTGGTTCATCACAGAACATCAGAGGTGGGTTTGTTAACACCTATTCATCAAAAACAATTGAAGAAAAAGTTA
581		264	2	del	GATGGAGTTCCAAGGAATGCCACACGACCCTCTGCCATGAGCAAGATCTT-------ATGCA------------------------CATTGTGCACACTATGGTCTTTCACTTCTCTGCCAGAGACTTGAGCACAGTAAC
582		293	2	del	GATGGAGTTCCAAGGAATGCCACACGACCCTCTGCCATGAGCAAGATCTTGTCGAACATGGAGAATAC--TGGAGGATGGCTGGTGGATTGTGCACACTATGGTCTTTCCCTTCTCTGCCAGAGACTTGAGCACAGTAACTACATTCTGGGCCATGAACGAGTCCAGACCAGAAGTTGGTTCATCACAGAACATCAGAGGTGGGTTTGTTAACACCTATTCATCAAAAACAATTGAAGAAAAAGTTT
584		294	2	del	GATGGAGTTCCAAGGAATGCCACACGACCCTCTGCCATGAGCAAGATCTTGTCGAACATGGAGAATACCT-GGAGGATGGCTGGTGGATTGTGCACACTATGGTCTTTCCCTTCTCTGCCAGAGACTTGAGCACAGTAACTACATTCTGGGCCATGAACGAGTCCAGACCAGAAGTTGGTTCATCACAGAACATCAGAGGTGGGTTTGTTAACACCTTTTCATCAAAAACAATTGAAGAAAAAGTTC
585		282	2	del	GATGGAGTTCCAAGGAATGCCACACGACCCTCTGCCATGAGCAAGATCTTGTCGAACATGGAGAATAC------------CTGGTGGATTGTGCAC-CTATGGTCTTTCCCTTCTCTGCCAGAGACTTGAGCACAGTAAC
587		218	2	del	GATGGAGTTCCAAGGAATGCCACACGACCCTCTGCCATGAGCAAGATCTTGTC-----------------------------------------------------------------------------GCACAGTAACTACATTCTGGGCCATGAACGAGTCCAGAACAGAAGTTGGTTCATCACAGAACATCAGAGGTGGGTTTGTTAACACCTATTCATCAAAAACAATTGAAGAAAAAGTTC
588		277	2	del	GATGGAGTTCCAAGGAATGCCACACGACCCTCTGCCATGAGCAAGATCTTG------------------TCGGAGGATGGCTGGTGGATTGTGCACACTATGGTCTTTCCCTTCTCTGCCAGAGACTTGAGCACAGTAACTACATTCTGGGCCATGAACGAGTCCAGACCAGAAGTTGGTTCATCACAGAACATCAGAGGTGGGTTTGTTAACACCTATTCATCAAAAACAATTGAAGAAAAAGTTA
592		293	2	del	GATGGAGTTCCAAGGAATGCCACACGACCCTCTGCCATGAGCAAGATCTTGTCGAACATGGAGAATAC--TGGAGGATGGCTGGTGGATTGTGCACACTATGGTCTTTCCATTCTCTGCCAGAGACTTGAGCACAGTAAC
596		293	2	del	GATGGAGTTCCAAGGAATGCCACACGACCCTCTGCCATGAGCAAGATCTTGTCGAACATGGAGATCTTGTCGGAGGATGGCTGGTGGATTGTG--CACTATGGTCTTTCCCTTCTCTGCCAGAGACTTGAGCACAGTAAC
597		260	2	del	GATGGAGTTCCAAGGAATGCCACACGACCCTCTGC-----------------------------------CGGAGGATGGCTGGTGGATTGTGCACACTATGGTCTTTCCCTTCTCTGCCAGATACTTGAGCACAGTAAC
599		294	2	del	GATGGAGTTCCAAGGAATGCCACACGACCCTCTGCCATGAGCAAGATCTTGTCGAACATGGAGAATACCT-GGTGGATGGCTTGTGGATTGTGCACACTATGGTCTTTCCCTTCTCTGCCAGAGACTTGAGCACAGTAACTACATTCTGGGCCATGAACGAGTCCAGACCAGAAGTTGGTTCATCACAGATCATCAGAGGTGGGTTTGTTAACACCTATTCATCAAAAACAATTGAAGAAAAAGTTC
600		277	2	del	GATGGAGTTCCAAGGAATGCCACACGACCCTCTGCCATGAGCAAGATCTTG------------------TCGGAGGATGGCTGGTGGATTGTGCACACTATGGTCTTTCCCTTCTCTGCCAGAGACTTGAGCACAGTAACTACATTCTGGGCCATGAACGAGTCCAGACCAGAAGTTGGTTCATCACAGAACATCAGAGGTGTGTTTGTTAACACCTATTCATCAAAAACAATTGAAGAAAAAGTTC
601		293	2	del	GATGGAGTTCCAAGGAATGCCACACGACCCTCTGCCATGAGCAAGATCTTGTCGAACATGGAGAATAC--TGGAGGATGGCTGGTGGATTGTGCACACTATGGTCTTTCCCTTCTCTGCCAGAGACTTGAGCACAGTAACTACATTCTGGGCCATGAACGAGTCCAGACCATAAGTTGGTTCATCACAGAACATCAGAGGTGGGTTTGTTAACACCTATTCATCAAAAACAATTGAAGAAAAAGTTC
602		292	2	del	GATGGAGTTCCAAGGAATGCCACACGACCCTCTGCCATGAGCAAGATCTTGTCGAACATGGAGAATA---CGGAGGATGGCTGGTGGATTGTGCACACTATGGTCTTTCACTTCTCTGCCAGAGACTTGAGCACAGTAAC
603		257	2	del	GATGGAGTTCCAAGGAATGCCACACGACCCTCTGCCATGAGCAAGATCTTGTCGAACATGGAGATCTTGTCGGAGGATGGCTGGTGGATTGT--------------------------------------GCACAGTAAC
604		284	2	del	GATGGAGTTCCAAGGAATGCCACACGACCCTCTGCCATGAGCAAGATCTTGTCGAACAT------------GGAGGATGGCTGGTGGATTGTGCACACTATGGTCTTTCCCTTCTCTGCCAGAGACTTGAGCACAGTAACTACATTCTGGGCCATGAACGAGTCCAGACCAGAAGTTGGTTCATCACAGAACATCAGAGGTGGGTTTGTTAACACCTATTCATCAAAAACCAATTGAAGAAAAAGTTC
608		283	2	del	GATGGAGTTCCAAGGAATGCCACACGACCCTCTGCCATGAGCAAGATCTTGTCGAACAT------------GGAGGATGGCTGGTGGATTGTGCACACTATGGTCTTTCCCTTCTCTGCCAGAGACTTGAGCACAGTAACCACATTCTGGGCCATGAACGAGTCCAGACCAGAAGTTGGTTCATCACAGAACATCAGAGGTGGGTTTGTTAACACCTATTCATCAAAAACAATTGAAGAAAAAGTTC
609		257	2	del	GATGGAGTTCCAAGGAATGCCACACGACCCTCTGCCATGAGCAAGATCTTGTCGAACATGGAGAA--------------------------------------TCTTTCCCTTCTCTGCCAGAGACTTGATCACAGTAAC
617		219	2	del	GATGGAGTTCCAAGGAATGCCACACGACCCTCTGCCATGAGCAAGATCTTGTC-----------------------------------------------------------------------------GCACAGTAACTACATTCTGGGCCATGAACGAGTCCAGACCAGAAGTTGGTTCATCACAGAACATCAGAGGTGGGTTTGTTAACACCTATTCATCAAAAAACAATTGAAGAAAAAGTTC
620		288	2	del	GATGGAGTTCCAAGGAATGCCACACGACCCTCTGCCATGAGCAAGATCTTGTCGAACATGGAG-------CGGAGGATGGCTGGTGGATTGTGCACACTATGGTCTTTCCCTTCTCTGCCAGAGACTTGAGCACAGTAAC
624		285	2	del	GATGGAGTTCCAAGGAATGCCACACGACCCTCTGCCATGAGCAAGATCTTGTCGAACATGGAGATCTTGTCGGAGGATGGCTGGTGG----------CTATGGTCTTTCCCTTCTCTGCCAGAGACTTGAGCACAGTAAC
625		260	2	del	GATGGAGTTCCAAGGAATGCCACACGACCCTCTGC-----------------------------------CGGAGGATGGCTGGTGGATTGTGCACACTATGGTCTTTCCCTTCTCTTCCAGAGACTTGAGCACAGTAAC
626		217	2	del	GATGGAGTTCCAAGGAATGCCACACGACCCTCTGCCATGAGCAAGATCTTGTC-----------------------------------------------------------------------------GCACAGTAACTACATTCTGGGCCATGAACGAGTCCAGACCAGAAGTTGGTTCATCACAGAACATCAGAGGTGGGTTTGTTAACACCTATTCATCAAAAA-AATTGAAGAAAAAGTTC
628		292	2	del	GATGGAGTTCCAAGGAATGCCACACGACCCTCTGCCATGAGCAAGATCTTGTCGAACATGGAGAATA---CGGAGGATGGCTGGTTGATTGTGCACACTATGGTCTTTCCCTTCTCTGCCAGAGACTTGAGCACAGTAAC
630		294	2	del	GATGGAGTTCCAAGGAATGCCACACGACCCTCTGCCATGAGCAAGATCTTGTCGAACATGGAGAATACCT-GGTGGATGGCTTGTGGATTGTGCACACTATGGTCTTTCCCTTCTCTGCCAGAGACTTGAGCACAGTAACTACATTCTGGGCCATGAACGAGTCCAGACCAGAAGTTGGTTCATCACAGAACATCAGTGGTGGGTTTGTTAACACCTATTCATCAAAAACAATTGAAGAAAAAGTTC
638		277	2	del	GATGGAGTTCCAAGGAATGCCACACGACCCTCTGCCATGAGCAAGATCTTG------------------TCGGAGGATGGCTGGTGGATTGTGCACACTATGGTCTTTCCCTTCTCTGCCAGAGACTTGAGCACAGTAACTACATTCTGGGCCATGAACGAGTCCAGACCAGAAGTTGGTTCATCACAGAACATCAGAGGTGGGTTTGTTAACACCTATTCATCAAAAACAATTGAAGAAAAAGGTC
639		282	2	del	GATGGAGTTCCAAGGAATGCCACACGACCCTCTGCCATGAGCAAGATCTTGTCGAACATGGAGAATA-------------CTGGTGGATTGTGCACACTATGGTCTTTCCCTTCTCTGCCAGAGACTTGAGCACAGTAAC
645		280	2	del	GATGGAGTTCCAAGGAATGCCACACGACCCTCTGCCATGAGCAAGATCTTGTCGAACAT------------GGAGGATGGCTGGTGGATTGTGCAC---ATGGTCTTTCCCTTCTCTGCCAGAGACTTGAGCACAGTAAC
646		283	2	del	GATGGAGTTCCAAGGAATGCCACACGACCCTCTGCCATGAGCAAGATCTTGTCGAACA------------CGGAGGATGGCTGGTGGATTGTGAACACTATGGTCTTTCCCTTCTCTGCCAGAGACTTGAGCACAGTAAC
648		287	2	del	GATGGAGTTCCAAGGAATGCCACACGACCCTCTGCCATGAGCAAGATCTTGTCGAACATGTAGAATAC--------ATGGCTGGTGGATTGTGCACACTATGGTCTTTCCCTTCTCTGCCAGAGACTTGAGCACAGTAAC
651		292	2	del	GATGGAGTTCCAAGGAATGCCACACGACCCTCTGCCATGAGCAAGATCTTGTCGAACATGGAGAATA---CGGAGGATGGCTGGTGGATTGTGCACACTATGGTCTTTCCCTTCTCTGCCAGAGACTTGAGCACAGTAACTACATTCTGGGCCATGAACGAGTCCAGACCAGAAGTTGGTTCATCACAGAACATCAGAGGTGGGTTTGTTAACACCTATTCATCTAAAACAATTGAAGAAAAAGTTC
652		283	2	del	GATGGAGTTCCAAGGAATGCCACACGACCCTCTGCCATGAGCAAGATCTTGTCGAACAT------------GGAGGATGTCTGGTGGATTGTGCACACTATGGTCTTTCCCTTCTCTGCCAGAGACTTGAGCACAGTAAC
656		293	2	del	GATGGAGTTCCAAGGAATGCCACACGACCCTCTGCCATGAGCAAGATCTTGTCGAACATGGAGAATACCT-GGAGGATGGCTGGTGGATTGTGCACACTATGGTCTTTCCCTTCTCTGCCAGAGACTTGAGCACAGTAACTACATTCTGGGCCATGAACGAGTCCAGACCAGAAGTTGGTTCATCACAGAACATCAGAGGTGGGTTTGTTAACACCTATTCATCAAAAAC-ATTGAAGAAAAAGTTC
660		294	2	del	GATGGAGTTCCAAGGAATGCCACACGACCCTCTGCCATGAGCAAGATCTTGTCGAACATGGAGAATACCT-GGTGGATGGCTTGTGGATTGTGCACACTATGGTCTTTCCCTTCTCTGCCAGAGACTTGAGCACAGTAACTACATTCTGGGCCATGAACGAGTCCAGACCAGAAGTTGGTTCATCACTGAACATCAGAGGTGGGTTTGTTAACACCTATTCATCAAAAACAATTGAAGAAAAAGTTC
666		292	2	del	GATGGAGTTCCAAGGAATGCCACACGACCCTCTGCCATGAGCAAGATCTTGTCGAACATGGAGAATA---CGGAGGATGGCTGGTGGATTGTGCACACTATGGTCTTTCCCTTCTCTGCCGGAGACTTGAGCACAGTAAC
668		286	2	del	GATGGAGTTCCAAGGAATGCCACACGACCCTCTGCCATGAGCAAGATCTTGTCGAACATGGAGAATACCT-----GGTGGATTGTGGATTGTG----CTATGGTCTTTCCCTTCTCTGCCAGAGACTTGAGCACAGTAAC
669		277	2	del	GATGGAGTTCCAAGGAATGCCACACGACCCTCTGCCATGAGCAAGATCTTG------------------TCGGAGGATGGCTGGTGGATTGTGCACACTATGGTCTTTCCCTTCTCTGCCAGAGACTTGAGCACAGTAACTACATTCTGGACCATGAACGAGTCCAGACCAGAAGTTGGTTCATCACAGAACATCAGAGGTGGGTTTGTTAACACCTATTCATCAAAAACAATTGAAGAAAAAGTTC
670		292	2	del	GATGGAGTTCCAAGGAATGCCACACGACCCTCTGCCATGAGCAAGATCTTGTCGAACATGGAGAATA--GCGGAGGATGGCTGGTGGATTGTGCACA-TATGGTCTTTCCCTTCTCTGCCAGAGACTTGAGCACAGTAAC
672		294	2	del	GATGGAGTTCCAAGGAATGCCACACGACCCTCTGCCATGAGCAAGATCTTGTCGAACATGGAGAATACCT-GGTGGATGGCTTGTGGATTGTGCACACTATGGTCTTTCCCTTCTCTTCCAGAGACTTGAGCACAGTAAC
673		293	2	del	GATGGAGTTCCAAGGAATGCCACACGACCCTCTGCCATGAGCAAGATCTTGTCGAACATGGAGATCTTGTCGGAGGATGGCTGGTGGATTGTG--CACTATGGTCTTTCCCTTCTCTGCCAGAGACTTGAGCACAGTAAC
675		218	2	del	GATGGAGTTCCAAGGAATGCCACACGACCCTCTGCCATGAGCAAGATCTTGTC-----------------------------------------------------------------------------GCACATTAAC
677		283	2	del	GATGGAGTTCCAAGGAATGCCACACGACCCTCTGCCATGAGCAAGATCTTGTCGAACAT------------GGAGGATGGCTGGTGGATTGTGCACACTATGGTCTTTCCCTTCTCTGCCAGAGACTTGAGCACAGTAACTACATTCTGGGCCATGAACGAGTCCAGACCAGAAGTTTGTTCATCACAGAACATCAGAGGTGGGTTTGTTAACACCTATTCATCAAAAACAATTGAAGAAAAAGTTC
679		277	2	del	GATGGAGTTCCAAGGAATGCCACACGACCCTCTGCCATGAGCAAGATCTTG------------------TCGGAGGATGGCTGGTGGATTGTGCACACTATGGTCTTTCCCTTCTCTTCCAGAGACTTGAGCACAGTAAC
682		283	2	del	GATGGAGTTCCAAGGAATGCCACACGACCCTCTGCCATGAGCAAGATCTTGTCGAACAT------------GGAGGATGGCTGGTGGATTGTGCACACTATGGTCTTTCCCTTCTCTGCCAGAGACTTGAGCACAGTAACTACATTCTGGGCAATGAACGAGTCCAGACCAGAAGTTGGTTCATCACAGAACATCAGAGGTGGGTTTGTTAACACCTATTCATCAAAAACAATTGAAGAAAAAGTTC
683		294	2	del	GATGGAGTTCCAAGGAATGCCACACGACCCTCTGCCATGAGCAAGATCTTGTCGAACATGGAGAATACCT-GGTGGATGGCTTGTGGATTGTGCACACTATGGTCTTTCCCTTATCTGCCAGAGACTTGAGCACAGTAAC
684		283	2	del	GATGGAGTTCCAAGGAATGCCACACGACCCTCTGCCATGAGCAAGATCTTGTCGAACAT------------GGAGGATGGCTGGTGGATTGTGCACACTATGGTCTTTCCCTTCTCTGCCAGAGACTTGAGAACAGTAAC
690		277	2	del	GATGGAGTTCCAAGGAATGCCACACGACCCTCTGCCATGAGCAAGATCTTG------------------TCGGAGGATGGATGGTGGATTGTGCACACTATGGTCTTTCCCTTCTCTGCCAGAGACTTGAGCACAGTAAC
691		284	2	del	GATGGAGTTCCAAGGAATGCCACACGACCCTCTGCCATGAGCAAGATCTTGTCGAACATGGAGA------------ATGGCTGGTGGATTGTGCACACTATGGTCTTTCCCTTCTCTGCCAGAGACTTGAGCACAGTAACTACATTCTGGGCCATGAACGAGTCCAGACCAGAAGTTGGTTCATCACAGAACATCAGAGGTGGGTTTGTTAACACCTATTCATCAAAAACAATTTGAAGAAAAAGTTC
697		261	2	del	GATGGAGTTCCAAGGAATGCCACACGACCCTCTGC-----------------------------------CGGAGGATGGCTGGTGGATTGTGCACAACTATGGTCTTTCCCTTCTCTGCCAGAGACTTGAGCACAGTAAC
705		289	2	del	GATGGAGTTCCAAGGAATGCCACACGACCCTCTGCCATGAGCAAGATCTTGTCGAACATGGAGAATA---CGGAGGATGGCTGGTGGATTGTGC---CTATGGTCTTTCCCTTCTCTGCCAGAGACTTGAGCACAGTAACTACATTCTGGGACATGAACGAGTCCAGACCAGAAGTTGGTTCATCACAGAACATCAGAGGTGGGTTTGTTAACACCTATTCATCAAAAACAATTGAAGAAAAAGTTC
706		227	2	del	GATGGAGTTCCAAGGAATGCCACACGACCCTCTGCCATGAGCAAG-----------GATGG--------TC-GTGGATGGCTGGTGGATTGTGAACAC------------------------------------------------CTGGGCCATGAACGAGTCCAGACCAGAAGTTGGTTCATCACAGAACATCAGAGGTGGGTTTGTTAACACCTATTCATCAAAAACAATTGAAGAAAAAGTTC
714		294	2	del	GATGGAGTTCCAAGGAATGCCACACGACCCTCTGCCATGAGCAAGATCTTGTCGAACATGGAGAATACCT-GGTGGATGGCTTGTGGATTGTGCACACTATGGTCTTTCCCTTCTCTGCCAGAGACTTGAGCACAGTAACTACATTCTGGGCCATGAACGAGTCCAGACAAGAAGTTGGTTCATCACAGAACATCAGAGGTGGGTTTGTTAACACCTATTCATCAAAAACAATTGAAGAAAAAGTTC
715		176	2	del	GATGGAGTTCCAAGGAATGCCACACGACCCTCTGCCATGAGCAAGATCTTGTCGAACATGGTGAATACCT-----------------------------------------------------------------------------------------------------------------------AACATCAGAGGTGGGTTTGTTAACACCTATTCATCAAAAACAATTGAAGAAAAAGTTC
718		260	2	del	GATGGAGTTCCAAGGAATGCCACACGACCCTCTGC-----------------------------------CGGAGGATGGCTGGTGGATTGTGCACACTATGGTCTTTCCCTTCTCTGCCAGAGACTTGAGCACAGTAACTACATTCTGGGCCATGAACGAGTCCAGACCAGAAGTTGGTTCATCACAGAACATCAGAGGTGGGTTTGTTAACACCTATTCCTCAAAAACAATTGAAGAAAAAGTTC
719		218	2	del	GATGGAGTTCCAAGGAATGCCACACGACCCTCTGCCATGAGCAAGATCTTGTC-----------------------------------------------------------------------------GCGCAGTAAC
720		277	2	del	GATGGAGTTCCAAGGAATGCCACACGACCCTCTGCCATGAGCAAGATCTTG------------------TCGGAGGATGGCTGGTGGATTGTTCACACTATGGTCTTTCCCTTCTCTGCCAGAGACTTGAGCACAGTAAC
721		176	2	del	GATGGAGTTCCAAGGAATGCCACACGACCCTCTGCCATGAGCAAGATCTTGTCGAACATGGAGAATACCT-----------------------------------------------------------------------------------------------------------------------AACATCAGAGGTGGGTTTGTTAACACCTATTCATCAAAAAAAATTGAAGAAAAAGTTC
726		176	2	del	GATGGAGTTCCAAGGAATGCCACACGACCCTCTGCCATGAGCAAGATCTTGTCGAACATGGAGAATACCT-----------------------------------------------------------------------------------------------------------------------AACATCAGAGGTGTGTTTGTTAACACCTATTCATCAAAAACAATTGAAGAAAAAGTTC
729		176	2	del	GATGGAGTTCCAAGGAATGCCACACGACCCTCTGCCATGAGCAAGATCTTGTCGAACATGGAGAATACCT-----------------------------------------------------------------------------------------------------------------------AACATCAGAGGTGGGTTTGTTAACACCTATTCATCAAAAACAATTGGAGAAAAAGTTC
730		293	2	del	GATGGAGTTCCAAGGAATGCCACACGACCCTCTGCCATGAGCAAGATCTTGTCGAACATGGAGAATAC--CGGAGGATGGCTGGTGGATTGTGCACACTATGGTCTTTCCCTTCTCTGCCAGAGACTTGAGCACAGTAACTACATTCTGGGCCATGAACGAGTCCAGACCAGAAGTTGGTTCATCACAGAACATCAGAGGTGGGTTTGTTAACACATATTCATCAAAAACAATTGAAGAAAAAGTTC
731		292	2	del	GATGGAGTTCCAAGGAATGCCACACGACCCTCTGCCATGAGCAAGATCTTGTCGAACATGGAGAATA---CGGAGGATGGCTGGTGGATTGTGCACACTATGGTCTTTCCCTTCTCTGCCAGAGACTTGAGCACAGTAACTACATTCTGGGCCATGAACGAGTCCAGACCAGAAGTTGGTTCATCACAGAACTTCAGAGGTGGGTTTGTTAACACCTATTCATCAAAAACAATTGAAGAAAAAGTTC
732		218	2	del	GATGGAGTTCCAAGGAATGCCACACGACCCTCTGCCATGAGCAAGATCTTTTC-----------------------------------------------------------------------------GCACAGTAAC
733		257	2	del	GATGGAGTTCCAAGGAATGCCACACGACCCTCTGCCATGAGCAAGATCTTGTCGAACATGGAGAA--------------------------------------TCTTTCCCTTCTCTGCCAGAGACTTGAGCACAGTAACTACATTCTGGGCCATGAACGAGTCCAGACCAGAAGTTTGTTCATCACAGAACATCAGAGGTGGGTTTGTTAACACCTATTCATCAAAAACAATTGAAGAAAAAGTTC
738		294	2	del	GATGGAGTTCCAAGGAATGCCACACGACCCTCTGCCATGAGCAAGATCTTGTCGAACATGGAGATCTTGTCGGAGGATGGCTGGTGGATTGTGCA-ACTATGGTCTTTCCCTTCTCTGCCAGAGACTTGAGCACAGTAAC
742		266	2	del	GATGGAGTTCCAAGGAATGCCACACGACCCTCTGCCATGAGCAAGATCTTGTCGAACATGGAGAAT----------------------------ACACTATGGTCTTTCCCTTCTCTGCCAGAGACTTGAGCACAGTAACTACATTCTGGGCCATGAACGAGTCCAGACCAGAAGTTGGTTCATCACAGAACATCATAGGTGGGTTTGTTAACACCTATTCATCAAAAACAATTGAAGAAAAAGTTC
743		294	2	del	GATGGAGTTCCAAGGAATGCCACACGACCCTCTGCCATGAGCAAGATCTTGTCGAACATTGAGAATACCT-GGAGGATGGCTGGTGGATTGTGCACACTATGGTCTTTCCCTTCTCTGCCAGAGACTTTAGCACAGTAAC
745		292	2	del	GATGGAGTTCCAAGGAATGCCACACGACCCTCTGCCATGAGCAAGATCTTGTCGAACATGGAGAATA---CGGAGGATGGATGGTGGATTGTGCACACTATGGTCTTTCCCTTCTCTGCCAGAGACTTGAGCACAGTAAC
746		293	2	del	GATGGAGTTCCAAGGAATGCCACACGACCCTCTGCCATGAGCAAGATCTTGTCGAACATGGAGAATA---CGGAGGATGGCTGGTGGATTGTGCACACTATGGTCTTTCCCTTCTCTGCCAGAGACTTGAGCACAGTAACTACATTCTGGGCCATGAACGAGTCCAGACCAGAAGTTGGTTCATCACAGAACATCAGAGGTGGGTTTGTTAACACCTATTCAATCAAAAACAATTGAAGAAAAAGTTC
747		283	2	del	GATGGAGTTCCAAGGAATGCCACACGACCCTCTGCCATGAGCAAGATCTTGTCGAACAT------------GGAGGATGGCTGGTGGATTGTGCACACTATGGTCTTTCCCTTCTCTGCCAGAGACTTGAGCACAGTAACTGCATTCTGGGCCATGAACGAGTCCAGACCAGAAGTTGGTTCATCACAGAACATCAGAGGTGGGTTTGTTAACACCTATTCATCAAAAACAATTGAAGAAAAAGTTC
748		272	2	del	GATGGAGTTCCAAGGAATGCCACACGACCCTCTGCCATGAGCAAGATCTTGTCGAACATGGAGAATAC------------CTGGT-----------ACTATGGTCTTTCCCTTCTCTGCCAGAGACTTGAGCACAGTAAC
750		270	2	del	GATGGAGTTCCAAGGAATGCCACACGACCCTCTGCCATGAGCAAGATCTTG------------------TCGGAGGATGGCTGGTGGAT-------ACTATGGTCTTTCCCTTCTCTGCCAGAGACTTGAGCACAGTAAC
751		283	2	del	GATGGAGTTCCAAGGAATGCCACACGACCCTCTGCCATGAGCAAGATCTTGTCGAACAT------------GGAGGATGGCTGGTGGATTGTGCACACTATGGTCTTTCCCTTCTATGCCAGAGACTTGAGCACAGTAAC
752		275	2	del	GATGGAGTTCCAAGGAATGCCACACGACCCTCTGCCATGAGCAAGATCTTG------------------TCGGAGGATGGCTGGTGGATTGTG--CACTATGGTCTTTCCCTTCTCTGCCAGAGACTTGAGCACAGTAAC
754		240	2	del	ATGCTTAAGAGAAGCAGGACTGACGTTTTAAGAGAAGCAGGACTGACGTTTTAAAGAAGTCAATGGCTTCTGATGGAGT-------------------------------------------------------------TCGGAGGATGG-----------------CTATGGTCTTTCCCTTCTCTGCCAGAGACTTGAGCACAGTAAC
757		283	2	del	GATGGAGTTCCAAGGAATGCCACACGACCCTCTGCCATGAGCAAGATCTTGTCGAACAT------------GGAGGATGGCTGGTGGATTGTGCACACTATGGTCTTTCCCTTCTCTGCCAGAGACTTGAGCACAGTAACTACATTCTGGGCCATGAACGAGTCCAGACCAGAAGTTGGTTCATCACAGAACATCAGAGGTGGGTTTGTTAACACCTATTCATCAAAAACAATTGCAGAAAAAGTTC
758		287	2	del	GATGGAGTTCCAAGGAATGCCACACGACCCTCTGCCATGAGCAAGATCTTGTCGAACATGGAGAATAC--------ATGGCTTGTGGATTGTGCACACTATGGTCTTTCCCTTCTCTGCCAGAGACTTTAGCACAGTAAC
759		292	2	del	GATGGAGTTCCAAGGAATGCCACACGACCCTCTGCCATGAGCAAGATCTTGTCGAACATGGAGAATA---CGGAGGATGGCTGGTGGATTGTGCACACTATGGTCTTTCCCTTCTCTGCCAGAGACTTGAGCACAGTAACTACATTCTGGGCCATGAACGAGTCCAGACCAGTAGTTGGTTCATCACAGAACATCAGAGGTGGGTTTGTTAACACCTATTCATCAAAAACAATTGAAGAAAAAGTTC
760		291	2	del	GATGGAGTTCCAAGGAATGCCACACGACCCTCTGCCATGAGCAAGATCTTGTCGAACATGGATGGA------CGGAGGATGGCTGGTGGATTGTGCACACTATGGTCTTTCCCTTCTCTGCCAGAGACTTGAGCACAGTAAC
761		292	2	del	GATGGAGTTCCAAGGAATGCCACACGACCCTCTGCCATGAGCAAGATCTTGTCGAACATGGAGAATACCATTTGATGA----ACATGGATTGTGCACACTATGGTCTTTCCCTTCTCTGCCAGAGACTTGAGCACAGTAACTACATTCTGGGCCATGAACGAGTCCAGACCAGAAGTTGGTTCATCACAGAACATCAGAGGTTGGTTTGTTAACACCTATTCATCAAAAACAATTGAAGAAAAAGTTC
769		257	2	del	GATGGAGTTCCAAGGAATGCCACACGACCCTCTGCCATGAGCAAGATCTTGTCGAACATGGAGAA--------------------------------------TCTTTCCCTTCTCTGCCAGAGACTTGAGCACAGTAACTACATTCTGGGCCATGAACGAGTCCAGACCAGAAGTCGGTTCATCACAGAACATCAGAGGTGGGTTTGTTAACACCTATTCATCAAAAACAATTGAAGAAAAAGTTC
771		287	2	del	GATGGAGTTCCAAGGAATGCCACACGACCCTCTGCCATGAGCAAGATCTTGTCGAACATGGAGAATAC--------ATGGCTGGTGGATTGTGCACACTATGGTCTTTCCCTTCTCTGCCAGAGACTTGAGCACAGTAACTACATTCTGGGCCATGAACGAGTCCAGACCAGAAGTTGGTTCATCACAGAACATCAGAGGTGGGTTTGTTAACACCTATTCATCAAAAAAAATTGAAGAAAAAGTTC
776		292	2	del	GATGGAGTTCCAAGGAATGCCACACGACCCTCTGCCATGAGCAAGATCTTGTCGAACATGGAGAATA---CGGAGGATGGCTGGTGGATTGTGCACACTATGGTCTTTCCCTTCTCTGCCAGAGACTTGAGCACAGTAACTACATTATGGGCCATGAACGAGTCCAGACCAGAAGTTGGTTCATCACAGAACATCAGAGGTGGGTTTGTTAACACCTATTCATCAAAAACAATTGAAGAAAAAGTTC
778		270	2	del	ATGCTTAAGAGAAGCAGGACTGACGTTTTAAGAGAAGCAGGACTGACGTTTTAAAGAAGTCAATGGCTTCTGATGGAGTTCCAAGGAATG----------CTC--------------------------------------CGGAGGATGGCTGGTGGATTGTGCAAACTATGGTCTTTCCCTTCTCTGCCAGAGACTTGAGCACAGTAAC
780		292	2	del	GATGGAGTTCCAAGGAATGCCACACGACCCTCTGCCATGAGCAAGATCTTGTCGAACATGGAGAATA---CGGAGGATGGCTGGTGGATTGTGCACACTATGGTCTTTCCCTTCTCTGCCAGAGACTTGAGCACAGTAACTACATTCTGGGCCATGAACGAGTCCAGACCAGAAGTTGGTTCATCACAGAACATCAGAGGTGGGTTTGTTAACACCTATTCATCAAAAACAATTGACGAAAAAGTTC
783		218	2	del	GATGGAGTTCCAAGGAATGCCACACGACCCTCTGCCATGAGCAAGATCTTGTC-----------------------------------------------------------------------------GCACAGTAACTACATTCTGGGCCATGAACGAGTCCAGACCAGAAGTTGGTTCATCACAGAACATCAGAGGTGGGTTTGTTAACACCTATTCATCAAAAAAAATTGAAGAAAAAGTTC
788		294	2	del	GATGGAGTTCCAAGGAATGCCACACGACCCTCTGCCATGAGCAAGATCTTGTCGAACATGGAGAATACCT-GGTTGATGGCTTGTGGATTGTGCACACTATGGTCTTTCCCTTCTCTGCCAGAGACTTGAGCACAGTAAC
790		293	2	del	GATGGAGTTCCAAGGAATGCCACACGACCCTCTGCCATGAGCAAGATCTTGTCGAACATGGAGAATAC--CGGAGGATGGCTGGTGGATTGTGCACACTATGGTCTTTCCCTTCTCTGCCAGAGACTTGAGCACAGTAACTACATTCTGGGCCATGAACGAGTCCAGACCAGAAGTTGGTTCATCACAGAACATCAGAGGTGGGTTTGTTAACACCTATTCATCAAAAACAATTGACGAAAAAGTTC
791		293	2	del	GATGGAGTTCCAAGGAATGCCACACGACCCTCTGCCATGAGCAAGATCTTGTCGAACATGGAGAATA---CGGAGGATGGCTGGTGGATTGTGCACACTATGGTCTTTCCCTTCTCTGCCAGAGACTTGAGCACAGTAACTACATTCTGGGCCATGAACGAGTCCAGACCAGAAGTTGGTTCATCACAGAACATCAGAGGTGGGTTTGTTAACACCTATTCATCAAAAACAATTTGAAGAAAAAGTTC
793		282	2	del	GATGGAGTTCCAAGGAATGCCACACGACCCTCTGCCATGAGCAAGATCTTGTCGAACATGGA-------------GATGGATGGTGGATTGTGCACACTATGGTCTTTCCCTTCTCTGCCAGAGACTTGAGCACAGTAAC
794		292	2	del	GATGGAGTTCCAAGGAATGCCACACGACCCTCTGCCATGAGCAAGATCTTGTCGAACATGGAGAATACCTGGAGAACACGGAGGATGGCTGGT-----------ACTATGGTCTTTCCCTTCTCTGCCAGAGACTTGAGCACAGTAAC
797		260	2	del	GATGGAGTTCCAAGGAATGCCACACGACCCTCTGC-----------------------------------CGGAGGATGGCTTGTGGATTGTGCACACTATGGTCTTTCCCTTCTCTGCCAGAGACTTGAGCACAGTAAC
802		293	2	del	GATGGAGTTCCAAGGAATGCCACACGACCCTCTGCCATGAGCAAGATCTTGTCGAACATGGAGAATACCAGCCACGGAGGATGGCTGGTTGATTGTGCACA------TCTTTCCCTTCTCTGCCAGAGACTTGAGCACAGTAAC
804		261	2	del	GATGGAGTTCCAAGGAATGCCACACGACCCTCTGCCATGAGCAAGATCTTG------------------TCGGAGGATGGCTGG----------------TGGTCTTTCCCTTCTCTGCCAGAGACTTGAGCACAGTAAC
812		267	2	del	GATGGAGTTCCAAGGAATGCCACACGACCCTCTGCCATGAGCAAGATCTTGTCGAACATGGAGAAT----------------------------ACACTATGGTCTTTCCCTTCTCTGCCAGAGACTTGAGCACAGTAACTACATTCTGGGCCATGAACGAGTCCAGACCAGAAGTTGGTTCATCACAGAACATCAGAGGTGGGTTTGTTAACACATATTCATCAAAAACAATTGAAGAAAAAGTTC
813		277	2	del	GATGGAGTTCCAAGGAATGCCACACGACCCTCTGCCATGAGCAAGATCTTG------------------TCGGAGGATGGCTGGTGGATTGTGCACACTATGGTCTTTCCCTTCTCTGCCAGAGACTTGAGCACAGTAACTACATTCTGGGCCATGAACGAGTCCAGACCAGAAGTTGGTTCATCACAGAACATCAGAGGTGGGTTTGTTAACACCTATTCATCAAAAAAAATTGAAGAAAAAGTTC
814		267	2	del	GATGGAGTTCCAAGGAATGCCACACGACCCTCTGCCATGAGCAATATCTTGTCGAACATGGAGAAT----------------------------ACACTATGGTCTTTCCCTTCTCTGCCAGAGACTTGAGCACAGTAAC
818		276	2	del	GATGGAGTTCCAAGGAATGCCACACGACCCTCTGCCATGAGCAAGATCTTGTCGAACAT------------GGAGGATGGCTGGTGGAT-------ACTATGGTCTTTCCCTTCTCTGCCAGAGACTTGAGCACAGTAAC
820		218	2	del	GATGGAGTTCCAAGGAATGCCACACGACCCTCTGCCATGAGCAAGATCTTGTC-----------------------------------------------------------------------------GCACAGTAACTACATTCTGGGCCATGAACGAGTCCAGACCAGAAGTTGGTTCATCACAGAACATCAGAGGTGGGTTTGTTAACACCTATTAATCAAAAACAATTGAAGAAAAAGTTC
821		283	2	del	GATGGAGTTCCAAGGAATGCCACACGACCCTCTGCCATGAGCAAGATCTTGTCGAACAT------------GGAGGATGGCTGGTGGATTGTGCACACTATGGTCTTTCCCTTCTCTGCCAGATACTTGAGCACAGTAAC
823		257	2	del	GATGGAGTTCCAAGGAATGCCACACGACCCTCTGCCATGAGCAAGATCTTGTCTAACATGGAGAA--------------------------------------TCTTTCCCTTCTCTGCCAGAGACTTGAGCACAGTAAC
826		288	2	del	GATGGAGTTCCAAGGAATGCCACACGACCCTCTGCCATGAGCAAGATCTTGTC--ACAT------TATCCACGGAGGATGGCTGGTGGATTGTGCACACTATGGTCTTTCCCTTCTCTGCCAGAGACTTTAGCACAGTAAC
828		218	2	del	GATGGAGTTCCAAGGAATGCCACACGACCCTCTGCCATGAGCAAGATCTTGTC-----------------------------------------------------------------------------GCACAGTAACTACATTCTGGGCCATGAACGAGTCCAGACCAGAAGTTGGTTCATCACAGAACATCAGAGGTGGGTTTGTTAACACCCATTCATCAAAAACAATTGAAGAAAAAGTTC
829		287	2	del	GATGGAGTTCCAAGGAATGCCACACGACCCTCTGCCATGAGCAAGATCTTGTCGAACATGGAGAATAC--------ATGGCTGGTGGATTGTGCACACTATGGTCTTTTCCTTCTCTGCCAGAGACTTGAGCACAGTAAC
831		283	2	del	GATGGAGTTCCAAGGAATGCCACACGACCCTCTGCCATGAGCAAGATCTTGTCGAACAT------------GGAGGATGGCTGGTGGATTGTGCACACTATGGTCTTTCCCTTCTCTGCCAGAGACTTGAGCACAGTAACTACATTCTGGTCCATGAACGAGTCCAGACCAGAAGTTGGTTCATCACAGAACATCAGAGGTGGGTTTGTTAACACCTATTCATCAAAAACAATTGAAGAAAAAGTTC
839		283	2	del	GATGGAGTTCCAAGGAATGCCACACGACCCTCTGCCATGAGCAAGATCTTGTCGAACAT------------GGAGGATGGCTGGTGGATTGTGCACACTATGGTCTTTCCCTTCTCTGCCAGAGACTTGAGCACAGTAACTACATTCTGGGCCATGAACGAGTCCAGACCAGAAGTTGGTTCATCACAGAACATCAGAGGTGGGTTTGTTAACAACTATTCATCAAAAACAATTGAAGAAAAAGTTC
843		294	2	del	GGTGGAGTTCCAAGGAATGCCACACGACCCTCTGCCATGAGCAAGATCTTGTCGAACATGGAGAATACCACGGAGGATGGCTGGTGGATTGTGCACACTATGGTCTTTCCCTTCTCTGCCAGAGACTTGAGCACAGTAAC
844		277	2	del	GATGGAGTTCCAAGGAATGCCACACGACCCTCTGCCATGAGCAAGATCTTG------------------TCGGAGGATGTCTGGTGGATTGTGCACACTATGGTCTTTCCCTTCTCTGCCAGAGACTTGAGCACAGTAAC
845		277	2	del	GATGGAGTTCCAAGGAATGCCACACGACCCTCTGCCATGAGCAAGATCTTG------------------TCGGAGGATTGCTGGTGGATTGTGCACACTATGGTCTTTCCCTTCTCTGCCAGAGACTTGAGCACAGTAAC
847		291	2	del	GATGGAGTTCCAAGGAATGCCACACGACCCTCTGCCATGAGCAAGATCTTGTCGAACATGGAGATCTTGTCGGAGGATGGCTGGTGGATTGT----TCTATGGTCTTTCCCTTCTCTGCCAGAGACTTGAGCACAGTAAC
848		292	2	del	GATGGAGTTCCAAGGAATGCCACACGACCCTCTGCCATGAGCAAGATCTTGTCGAACATGGAGAATAC--CGGAGGATGGCTGGTGGATTGTGCACACTATGGTCTTTCCCTTCTCTGCCAGAGACTTGAGCACAGTAACTACATTCTGGGCCATGAACGAGTCCAGACCAGAAGTTGGTTCATCACAGAACATCAGAGGTGGGTTTGTTAACACCTATTCATC-AAAACAATTGAAGAAAAAGTTC
850		294	2	del	GATGGAGTTCCAAGGAATGCCACACGACCCTCTGCCATGAGCAAGATCTTGTCGAACATGGAGAATACCT-GGTGGATGGCTTGTGGATTGTGCACACTATGGTCTTTCCCTTCTCTGCCAGAGACTTGAGCACAGTAACTACATTCTTGGCCATGAACGAGTCCAGACCAGAAGTTGGTTCATCACAGAACATCAGAGGTGGGTTTGTTAACACCTATTCATCAAAAACAATTGAAGAAAAAGTTC
851		275	2	del	GATGGAGTTCCAAGGAATGCCACACGACCCTCTGCCATGAG------------------GGTGGATGC--CGGAGGATGGATGGTGGATTGTGCACACTATGGTCTTTCCCTTCTCTGCCAGAGACTTGAGCACAGTAAC
852		277	2	del	GATGGAGTTCCAAGGAATGCCACACGACCCTCTGACATGAGCAAGATCTTG------------------TCGGAGGATGGCTGGTGGATTGTGCACACTATGGTCTTTCCCTTCTCTGCCAGAGACTTGAGCACAGTAAC
856		284	2	del	GATGGAGTTCCAAGGAATGCCACACGACCCTCTGCCATGAGCAAGATCTTGTCGAACATGGAGAATAC------------CTGGTGGATTGTGGATACCTATGGTCTTTCCCTTCTCTGCCAGAGACTTGAGCACAGTAAC
859		291	2	del	GATGGAGTTCCAAGGAATGCCACACGACCCTCTGCCATGAGCAAGATCTTGTCGAACATGGAGAATA---CGGAGGATGGCTTGTGGATTGTGCACACTATGGTCTTTCCCTTCTCTGCCAGAGACTTGAGCACAGTAACTACATTCTGGGCCATGAACGAGTCCAGACCAGAAGTTGGTTCATCACAGAACATCAGAGGTGGGTTTGTTAACACCTATTC-TCAAAAACAATTGAAGAAAAAGTTC
860		211	2	del	GATGGAGTTCCAAGGAATGCCACACGAC------------------------------------------------------------------------------------ACTCTGCCGGAGACTTGAGCACAGTAAC
862		286	2	del	GATGGAGTTCCAAGGAATGCCACACGACCCTCTGCCATGAGCAAGATCTTGTCGAACATGGAGAATAC------------ATGGTGGATTGTG--CACTGGTGGATGGTCTTTCCCTTCTCTGCCAGAGACTTGAGCACAGTAAC
868		293	2	del	GATGGAGTTCCAAGGAATGCAACACGACCCTCTGCCATGAGCAAGATCTTGTCGAACATGGAGAATAC--TGGAGGATGGCTGGTGGATTGTGCACACTATGGTCTTTCCCTTCTCTGCCAGAGACTTGAGCACAGTAAC
873		292	2	del	GATGGAGTTCCAAGGAATGCCACACGACCCTCTGCCATGAGCAAGATCTTGTCGAACATGGAGAATA---CGGAGGATGGCTGGTGGATTGTGCACACTATGGTCTTTCCCTTCTCTGCCAGAGAATTGAGCACAGTAAC
875		292	2	del	GATGGAGTTCCAAGGAATGCCACACGACCCTCTGCCATGAGCAAGATCTTGTCGAACATGGAGAATA---CGGAGGATGGCTGGTGGATTGTGCACACTATGGTCTTTCCCTTCTCTGCCAGAGACTTGAGCACAGTAACTACATTCTGGGCCATGAACGAGTCCAGACCAGAAGTTGGTTCATCACAGAACATCAGTGGTGGGTTTGTTAACACCTATTCATCAAAAACAATTGAAGAAAAAGTTC
876		293	2	del	GATGGAGTTCCAAGGAATGCCACACGACCCTCTGCCATGAGCAAGATCTTGTCGAACATGGAGAATAC--CGGAGGATGGCTTGTGGATTGTGCACACTATGGTCTTTCCCTTCTCTGCCAGAGACTTGAGCACAGTAAC
879		292	2	del	GATGGAGTTCCAAGGAATGCCACACGACCCTCTGCCATGAGCAAGATCTTGTCGAACATGGAGAATA---CGGAGGATGGCTGGTGGATTGTGCACACTATGGTCTTTCCCTTCTCTGCCAGAGACTTGAGCACAGTAACTACATTCTGGTCCATGAACGAGTCCAGACCAGAAGTTGGTTCATCACAGAACATCAGAGGTGGGTTTGTTAACACCTATTCATCAAAAACAATTGAAGAAAAAGTTC
883		283	2	del	GATGGAGTTCCAAGGAATGCCACACGACCCTCTGCCATGAGCAAGATCTTGTCGAACAT------------GGAGGATGGCTGGTGGATTGTGCACACTATGGTCTTTCCATTCTCTGCCAGAGACTTGAGCACAGTAAC
884		292	2	del	GATGGAGTTCCAAGGAATGCCACACGACCCTCTGCCATGAGCAAGATCTTGTCGAACATGGAGAATA---CGGAGGATGGCTGGTGGATTGTGCACACTATGGTCTTTCCCTTCTCTGCCAGAGACTTGAGCACAGTAACTACATTCTGGGCCATGAACGAGTCCAGACCAGAAGTTGGTTCATCACAGAACATCAGAGGTGTGTTTGTTAACACCTATTCATCAAAAACAATTGAAGAAAAAGTTC
885		257	2	del	GATGGAGTTCCAAGGAATGCCACACGACCCTCTGCCATGAGCAAGATCTTGTCGAACATGGAGAA--------------------------------------TCTTTCCCTTCTCTGCCAGAGACTTGAGCACAGTAACTACATTCTGGGCCATGAACGAGTCCAGACCAGAAGTTGGTTCATCACAGAACATAAGAGGTGGGTTTGTTAACACCTATTCATCAAAAACAATTGAAGAAAAAGTTC
886		283	2	del	GATGGAGTTCCAAGGAATGCCACACGACCCTCTGCCATGAGCAAGATCTTGTCGAACAT------------GGAGGATGGCTGGTGGATTGTGCACACTATGGTCTTTCCCTTCTCTGCCAGAGACTTGAGCACAGTAACTACATTCTGGGCCATGAATGAGTCCAGACCAGAAGTTGGTTCATCACAGAACATCAGAGGTGGGTTTGTTAACACCTATTCATCAAAAACAATTGAAGAAAAAGTTC
890		277	2	del	GATGGAGTTCCAAGGAATGCCACACGACCCTCTGCCATGAGAAAGATCTTG------------------TCGGAGGATGGCTGGTGGATTGTGCACACTATGGTCTTTCCCTTCTCTGCCAGAGACTTGAGCACAGTAAC
895		280	2	del	GATGGAGTTCCAAGGAATGCCACACGACCCTCTGCCATGAGCAAGATCTTGTCGAACATGGAGAATAC------------CTGGTGGATTGTGC---CTATGGTCTTTCCCTTCTCTGCCAGAGACTTGAGCACAGTAAC
897		254	2	del	GATGGAGTTCCAAGGAATGCCACACGACCCTCTGCCATGAGCAAGATCTTGTCGAACATGGAGAATAC--CGGA-----GCT----------------------------------TGCCAGAGACTTGAGCACAGTAAC
906		283	2	del	GATGGAGTTCCAAGGAATGCCACACGACCCTCTGCCATGAGCAAGATCTTGTCGAACAT------------GGAGGATGGCTGGTGGATTGTGCACACTATGGTCTTTCCCTTCTCTGCCAGAGACTTGAGCACAGTAACTACATTCTGGGCCATGAACGAGTCCAGACCAGAAGTTGGTTCATCATAGAACATCAGAGGTGGGTTTGTTAACACCTATTCATCAAAAACAATTGAAGAAAAAGTTC
911		283	2	del	GATGGAGTTCCAAGGAATGCCACACGACCCTCTGCCATGAGCAAGATCTTGTCGAACATGGAGA------------ATGGCTGGTGGATTGTGCACACTATGGTCTTTCCCTTCTCTGCCAGAGAATTGAGCACAGTAAC
912		285	2	del	GATGGAGTTCCAAGGAATGCCACACGACCCTCTGCCATGAGCAAGATCTTGTCGAACATGGAGAATACCT-GGTGGATGGCTGGTGGAT---------TATGGTCTTTCCCTTCTCTGCCAGAGACTTGAGCACAGTAAC
913		276	2	del	GATGGAGTTCCAAGGAATGCCACACGACCCTCTGCCATGAGCAAGATCTTGTCGAACATGGAGAATACC----AGGATGGCTGGTGGA---------------TCTTTCCCTTCTCTGCCAGAGACTTGAGCACAGTAAC
915		260	2	del	ATACTTAAGAGAAGCAGGACTGACGTTTTAAAGAAGTCAATGGCTTCTGATGGAGTTCCAAGGAATGCCACACGACCCTCTGC-----------------------------------AGGAGGATGGCTGGTGGATTGTGCACACTATGGTCTTTCCCTTCTCTGCCAGAGACTTGAGCACAGTAAC
916		292	2	del	GATGGAGTTCCAAGGAATGCCACACGACCCTCTGCCATGAGCAAGATCTTGTCGAACATGGAGAATA---CGGAGGATGGCTGGTGGATTGTGCACACTATGGTCTTTCCCTTCTCTGCCAGAGACTTGAGCACAGTAACTACATTCTGGGCCATGAACGAGTCCAGACCAGAAGTTGGTTCATCACAGAACATCAGAGGTGGGTTTGTTAACACCTATTCATCAAATACAATTGAAGAAAAAGTTC
920		294	2	del	GATGGAGTTCCAAGGAATGCCACACGACCCTCTGCCATGAGCAAGATCTTGTCGAAAATGGAGAATACCT-GGTGGATGGCTTGTGGATTGTGCACACTATGGTCTTTCCCTTCTCTGCCAGAGACTTGAGCACAGTAAC
921		294	2	del	GATGGAGTTCCAAGGAATGCCACACGACCCTCTGCCATGAGCAAGATCTTGTCGAACATGGAGAATACCT-GGTGGATGGCTTGTGGATTGTGCACACTATGGTCTTTCCCTTCTCTGTCAGAGACTTGAGCACAGTAAC
923		294	2	del	GATGGAGTTCCAAGGAATGCCACACGACCCTCTGCCATGAGCAAGATCTTGTCGAACATGGAGAATACCT-GGTGGATGGCTTGTGGATTGTGCACACTATGGTCTTTCCCTTCTCTGCCAGAGACTTGAGCACAGTAACTACATTCTGGGCCATGAACGAGTCCAGACCAGAAGTTGGTTCATAACAGAACATCAGAGGTGGGTTTGTTAACACCTATTCATCAAAAACAATTGAAGAAAAAGTTC
924		176	2	del	GATGGAGTTCCAAGGAATGCCACACGACCCTCTGCCATGAGCAAGATCTTGTCGAACATGGAGAAT-----------------------------------------------------------------------------------------------------------------------ACATAACATCAGAGGTGGGTTTGTTAACACCTATTCATCAAAAACAATTGAAGAAAAAGTTC
925		287	2	del	GATGGAGTTCCAAGGAATGCCACACGACCCTCTGCCATGAGCAAGATCTTGTCGAACATGGAGAATACCTGGAGAACACGGAGGATGGCTGG----------------TGGTCTTTCCCTTCTCTGCCAGAGACTTGAGCACAGTAAC
933		260	2	del	GATGGAGTTCCAAGGAATGCCACACGACCCTCTGC-----------------------------------CGGAGGATGGCTGGTGGATTGTGCAC-CTATGGTCTTTCCCTTCTCTGCCAGAGACTTGAGCACAGTAACTACATTCTGGGCCATGAACGAGTCCAGACCAGAAGTTGGTTCATCACAGAACATCAGAGGTGGGTTTGTTAACACCTATTCATCAAAAACCAATTGAAGAAAAAGTTC
934		176	2	del	GATGGAGTTCCAAGGAATGCCACACGACCCTCTGCCATGAGCAAGATCTTGTCGAACATGGAGAATACCT-----------------------------------------------------------------------------------------------------------------------AACATCAGAGGTGGGTTTGTTAACACCTATTCATTAAAAACAATTGAAGAAAAAGTTC
941		267	2	del	GATGGAGTTCCAAGGAATGCCACACGACCCTCTGCCATGAGCAAGATCTTGTCGAACATGGAGA-----------GATGG-----------------CTATGGTCTTTCCCTTCTCTGCCAGAGACTTGAGCACAGTAACTACATTCTGGGCCATGAACGGGTCCAGACCAGAAGTTGGTTCATCACAGAACATCAGAGGTGGGTTTGTTAACACCTATTCATCAAAAACAATTGAAGAAAAAGTTC
942		287	2	del	GATGGAGTTCCAAGGAATGCCACACGACCCTCTGCCATGAGCAAGATCTTGTCGAACATGTAGAATAC--------ATGGCTGGTGGATTGTGCACACTATGGTCTTTCCCTTCTCTGCCAGAGACTTGAGCACAGTAACTACATTCTGGGTCATGAACGAGTCCAGACCAGAAGTTGGTTCATCACAGAACATCAGAGGTGGGTTTGTTAACACCTATTCATCAAAAACAATTGAAGAAAAAGTTC
945		283	2	del	GATGGAGTTCCAAGGAATGCCACACGACCCTCTGCCATGAGCAAGATCTTGTCGAACAT------------GGAGGATGGCTGGTGGATTGTGCACACTATGGTCTTTCCCTTCTCTGCCAGAGACTTGAGCACAGTAACTACATTCTTGGCCATGAACGAGTCCAGACCAGAAGTTGGTTCATCACAGAACATCAGAGGTGGGTTTGTTAACACCTATTCATCAAAAACAATTGAAGAAAAAGTTC
952		292	2	del	GATGGAGTTCCAAGGAATGCCACACGACCCTCTGCCATGAGCAAGATCTTGTCGAACATGGAGAATA---CGGAGGATGGCTGGTGGATTGTGCACACTATGGTCTTTCCCTTCTCTGCCAGAGACTTGAGCACAGTAACTACATTCTGGGCCATGAACGAGTCCAGACCAGACGTTGGTTCATCACAGAACATCAGAGGTGGGTTTGTTAACACCTATTCATCAAAAACAATTGAAGAAAAAGTTC
953		260	2	del	GATGGAGTTCCAAGGAATGCCACACGACCCTCTGC-----------------------------------CGGAGGATGGCTGGTGGATTGTGCACACTATGGTCTTTCCATTCTCTGCCAGAGACTTGAGCACAGTAAC
957		294	2	del	GATGGAGTTCCAAGGAATGCCACACGACCCTCTGCCATGAGCAAGATCTTGTCGAACATGGAGAATACCT-GGTGGATGGCTTGTGGATTGTGCACACTATGGTCTTTCCCTTCTCTGCCAGAGACTTGAGCACAGTAACTACATTCTGGGCCATGAACGAGTCCAGACCAGAAGTTGGTTCATCACAGAACATCAGAGGTGGGTTTGTTAAAACCTATTCATCAAAAACAATTGAAGAAAAAGTTC
958		283	2	del	GATGGAGTTCCAAGGAATGCCACACGACCCTCTGCCATGAGCAAGATCTTGTCGAACATGGAGA------------ATGGCTGGTGGATTGTGCACACTATGGTCTTTCCCTTCTCTGCCAGAGACTTGAGCACAGTAACTACATTCTGGGCCATGAACGAGTCCAGACCAGAAGTTGGTTCATCACAGAACATCAGATGTGGGTTTGTTAACACCTATTCATCAAAAACAATTGAAGAAAAAGTTC
960		290	2	del	GATGGAGTTCCAAGGAATGCCACACGACCCTCTGCCATGAGCAAGATCTTGTCGAACATGGAGAATAC--TGGAGGATGGCTGGTGGATTGCGCA---TATGGTCTTTCCCTTCTCTGCCAGAGACTTGAGCACAGTAAC
961		287	2	del	GATGGAGTTCCAAGGAATGCCACACGACCCTCTGCCATGAGCAAGATCTTGTCGAACATGGAGAATAC--------ATGGCTGGTTGATTGTGCACACTATGGTCTTTCCCTTCTCTGCCAGAGACTTGAGCACAGTAAC
962		283	2	del	GATGGAGTTCCAAGGAATGCCACACGACCCTCTGCCATGAGCAAGATCTTGTCGAACATGGAGA------------ATGGCTGGTGGATTGTGCACACTATGGTCTTTCCCTTCTCTGCCAGAGGCTTGAGCACAGTAAC
963		294	2	del	GATGGAGTTCCAAGGAATGCCACACGACCCTCTGCCATGAGCAAGATCTTGTCGAACATGGAGAATACCT-GGTGGATGGCTTGTGGATTGTGCACACTATGGTCTTTCCCTTCTCTGCCATAGACTTGAGCACAGTAACTACATTCTGGGCCATGAACGAGTCCAGACCAGAAGTTGGTTCATCACATAACATCAGAGGTGGGTTTGTTAACACCTATTCATCAAAAACAATTGAAGAAAAAGTTC
964		176	2	del	GATGGAGTTCCAAGGAATGCCACACGACCCTCTGCCATGAGCAAGATCTTGTCGAACATGGAGAATACCT-----------------------------------------------------------------------------------------------------------------------AACATCAGAGGTGGGTTTGTTAACACCTATTCATCAAAAACAATTGAAGAAAAAGTTT
965		292	2	del	GATGGAGTTCCAAGGAATGCCACACGACCCTCTGCCATGAGCAAGATCTTGTCGAACATGGAGAATA---CGGAGGATGGCTGTTGGATTGTGCACACTATGGTCTTTCCCTTCTCTGCCAGAGACTTGAGCACAGTAAC
966		283	2	del	GATGGAGTTCCAAGGAATGCCACACGACCCTCTGCCATGAGCAAGATCTTGTCGAACAT------------GTAGGATGGCTGGTGGATTGTGCACACTATGGTCTTTCCCTTCTCTGCCAGAGACTTGAGCACAGTAAC
971		292	2	del	GATGGAGTTCCAAGGAATGCCACACGACCCTCTGCCATGAGCAAGATCTTGTCGAACATGGAGAATA---CGGAGGATGGCTGGTGGATTGTGCACACTATGGTCTTTCCCTTCTCTGCCAGAGACTTGAGCACAGTAACTACATTCTGGGCCATGAACGAGTCCAGACCAGAAGTTGGTTCATCACAGAACATCATAGGTGGGTTTGTTAACACCTATTCATCAAAAACAATTGAAGAAAAAGTTC
976		287	2	del	GATGGAGTTCCAAGGAATGCCACACGACCCTCTGCCATGAGCAAGATCTTGTCGAACATGGAGAATAC--------ATGGCTGGTGGATTGTGCACACTATGGTCTTTACCTTCTCTGCCAGAGACTTGAGCACAGTAAC
977		283	2	del	GATGGAGTTCCAAGGAATGCCACACGACCCTCTGCCATGAGCAAGATCTTGTCGAACAT------------GGAGGATGGCTGGTGGATTGTGCACACTATGGTCTTTCCCTTCTCTGCCAGAGACTTGAGCACAGTAACTACATTCTGGGCCATGAACGAGTCCAGACCAGAAGTTGGTTCATCACAGAACATCAGAGGTGGGTTTGTTTACACCTATTCATCAAAAACAATTGAAGAAAAAGTTC
982		283	2	del	GATGGAGTTCCAAGGAATGCCACACGACCCTCTGCCATGAGCAAGATCTTGTCGAACAT------------GGAGGATGGCTGGTGGATTGTTCACACTATGGTCTTTCCCTTCTCTGCCAGAGACTTGAGCACAGTAAC
989		216	2	del	GATGGAGTTCCAAGGAATGCCACACGACCCTCTGCCATGAGCAAGATCTTGTC-----------------------------------------------------------------------------GCACAGTAACTACATTCTGGGCCATGAACGAGTCCAGACCAGAAGTTGGTTCATCACAGAACATCAGAGGTGGGTTTGTTAACACCTATTCATC--AAACAATTGAAGAAAAAGTTC
993		294	2	del	GATGGAGTTCCAAGGAATGCCACACGACCCTCTGCCATGAGCAAGATCTTGTCGAACATGGAGAATACCT-GGTGGATGGCTTGTGGATTGTGCACACTATGGTCTTTCCCTTCTCTGCCAGAGACTTGAGCACAGTAACTACATTCTGGGCCATGAACGAGTCCAGACCAGAAGTTGGTTCATCACAGAACATCAGAGGTGGGTTTGTTAACACCTATTCATCAAAAACAATTGAAGAATAAGTTC
994		278	2	del	GATGGAGTTCCAAGGAATGCCACACGACCCTCTGCCATGAGCAAGATCTTGTCGAACATGGAGAATGATAACAT----GGATGG-----------------CTATGGTCTTTCCCTTCTCTGCCAGAGACTTGAGCACAGTAAC
995		218	2	del	GATGGAGTTCCAAGGAATGCCACACGACCCTCTGCCATGAGCAAGATCTTGTC-----------------------------------------------------------------------------GCACAGTAACTACATTCTGGGCCATGAACGAGTCCGGACCAGAAGTTGGTTCATCACAGAACATCAGAGGTGGGTTTGTTAACACCTATTCATCAAAAACAATTGAAGAAAAAGTTC
996		291	2	del	GATGGAGTTCCAAGGAATGCCACACGACCCTCTGCCATGAGCAAGATCTTGTCGAACATGGAGAA---CACGGAGGATGGCTGGTGGATTGTGCA-ACTATGGTCTTTCCCTTCTCTGCCAGAGACTTGAGCACAGTAAC
998		176	2	del	GATGGAGTTCCAAGGAATGCCACACGACCCTCTGCCATGAGCAAGATCTTGTCGAACATGGAGAATACCT-----------------------------------------------------------------------------------------------------------------------AACATCAAAGGTGGGTTTGTTAACACCTATTCATCAAAAACAATTGAAGAAAAAGTTC
999		287	2	del	CTGCTTAAGAGAAGCAGGACTGACGTTTTAAAGAAGTCAATGGCTTCTGATGGAGTTCCAAGGAATGCCACACGACCCTCTGCCATGAGCAAGATCTTGTCGAACATGGAGAATAC--------ATGGCTGGTGGATTGTGCACACTATGGTCTTTCCCTTCTCTGCCAGAGACTTGAGCACAGTAACTACATTCTGGGCCATGAACGAGTCCAGACCAGAAGTTGGTTCATCACAGAACATCAGAGGTGTGTTTGTTAACACCTATTCATCAAAAACAATTGAAGAAAAAGTTC
1000		292	2	del	GATGGAGTTCCAAGGAATGCCACACGACCCTCTGCCATGAGCAAGATCTTGTCGAACATGGAGAAT---TTCGAGGATGGCTGGTGGATTGTGCACACTATGGTCTTTCCCTTCTCTGCCAGAGACTTGAGCACAGTAAC
1002		293	2	del	GATGGAGTTCCAAGGAATGCCACACGACCCTCTGCCATGAGCAAGATCTTGTAGAACATGGAGAATAC--TGGAGGATGGCTGGTGGATTGTGCACACTATGGTCTTTCCCTTCTCTGCAAGAGACTTGAGCACAGTAACTACATTCTGGGCCATGAACGAGTCCAGACCATAAGTTGGTTCATCACAGAACATCAGAGGTGGGTTTGTTAACACCTATTCATCAAAAACAATTGAAGAAAAAGTTC
1003		294	2	del	GATGGAGTTCCAAGGAATGCCACACGACCCTCTGCCATGAGCAAGATCTTGTCGAACATGGAGAATACCT-GGTGGATGGCTTGTGGATTGTGCACACTATGGTCTTTCCCTTCTCTGCCAGAGACTTGAGCACAGTAACTACATTCTGGTCCATGAACGAGTCCAGACCAGAAGTTGGTTCATCACAGAACATCAGAGGTGGGTTTGTTAACACCTATTCATCAAAAACAATTGAAGAAAAAGTTC
1004		218	2	del	GATGGAGTTCCAAGGAATGCCACACGACCCTCTGCCATGAGCAAGATCTTGTC-----------------------------------------------------------------------------GCACAGCAAC
1012		294	2	del	GATGGAGTTCCAAGGAATGCCACACGACCCTCTGCCATGAGCAAGATCTTGTCGAACATGGAGAATACCACGGAGGATGGCTGGTGGATTGTGCACACTATGGTCTTTCCCTTCTCTGCCAGAGACTTGAGCACAGTAACTACATTCTGGGCCATGAACGAGTCCAGACCAGAAGTTGGTTCATCACAGAACATCAGAGGTGGGTTTGTTAACACCTATTCATCAAAAAC-ATTGAAGAAAAAGTTC
1015		257	2	del	GATGGAGTTCCAAGGAATGCCACACGACCCTCTGACATGAGCAAGATCTTGTCGAACATGGAGAA--------------------------------------TCTTTCCCTTCTCTGCCAGAGACTTGAGCACAGTAAC
1018		293	2	del	GATGGAGTTCCAAGGAATGCCACACGACCCTCTGCCATGAGCAAGATCTTGTCGAACATGGAGAATA---CGGAGGATGGCTGGTGGATTGTGCACACTATGGTCTTTCCCTTCTCTGCCAGAGACTTGAGCACAGTAACTACATTCTGGGCCATGAACGAGTCCAGACCAGAAGTTGGTTCATCACAGAACATCAGAGGTGGGTTTGTTAACACCTATTCATCAAAAACAATTGGAAGAAAAAGTTC
1019		293	2	del	GATGGAGTTCCAAGGAATGCCACACGACCCTCTGCCATGAGCAAGATCTTGTCGAACATGGAGAATAC--TGGAGGATGGCTGGTGGATTGTGCACACTATGGTCTTTCCCTTCTATGCCAGAGACTTGAGCACAGTAAC
1020		264	2	del	GATGGAGTTCCAAGGAATGCCACACGACCCTCTGC-----------------------------------CGGAGGATGGCTGGTGGATTGTGCACATTGGCTATGGTCTTTCCCTTCTCTGCCAGAGACTTGAGCACAGTAAC
1021		290	2	del	GATGGAGTTCCAAGGAATGCCACACGACCCTCTGCCATGAGCAAGATCTTGTCGAACATGGAGAATACCT-GGAGGATGGCTGGTGGATTGT----ACTATGGTCTTTCCCTTCTCTGCCAGAGACTTGAGCACAGTAAC
1022		294	2	del	GATGGAGTTCCAAGGAATGCCACACGACCCTCTGCCATGAGCAAGATCTTGTCGAACATGGAGAATACCT-GGTGGATGGCTTGTGGATTGTGCACACTATGGTCTTTCCCTTCTCTGCCAGAGACTTGAGCACAGTAACTACATTCTGGGCCATGAACGAGTCCAGACCAGAAGTTGGTTCATCACAGAACATCAGAGGTGGGTTTGTTAACACCTATCCATCAAAAACAATTGAAGAAAAAGTTC
1026		283	2	del	GATGGAGTTCCAAGGAATGCCACACGACCCTCTGCCATGAGCAAGATCTTGTCGAACATGGAGA------------ATGGCTGGTGGATTGTGCACACTATGGTCTTTCCCTTCTCTGCCAGAGACTTGAGCACAGTAACTACATTCTGGGACATGAACGAGTCCAGACCAGAAGTTGGTTCATCACAGAACATCAGAGGTGGGTTTGTTAACACCTATTCATCAAAAACAATTGAAGAAAAAGTTC
1027		277	2	del	GATGGAGTTCCAAGGAATGCCACACGACCCTCTGCCATGAGCAAGATCTTG------------------TCGGAGGATGGCTGGTGGATTGTGCACACTATGGTCTTTCCCTTCTCTGCAAGAGACTTGAGCACAGTAAC
1028		294	2	del	GATGGAGTTCCAAGGAATGCCACACGACCCTCTGCCATGAGCAAGATCTTGTCGAACATGGAGAATACCT-GGTGGATGGCTTGTGGATTGTGCACACTATGGTCTTTCCCTTCTCTGCCAGAGACTTGAGCACAGTAACTACATTCTGGGCCATGAACGAGTCCAGACCAGAAGTTGGTTCATCACAGAACATCAGAGGTGGGTTTGTTAACAACTATTCATCAAAAACAATTGAAGAAAAAGTTC
			33750

## Sheet: Table S3f. WhA-Male
Supplementary Table 3f. Ampilcon reads spanning the sgRNAw6-1 and sgRNAw6-2 regions from the WhA Male
#ID	Inherited Alleles	Length	Count	Type	Sequence
total reads			71824
5	WT	140	49717	WT	GATGGAGTTCCAAGGAATGCCACACGACCCTCTGCCATGAGCAAGATCTTGTCGAACATGGAGAATACCTCGGAGGATGGCTGGTGGATTGTGCACACTATGGTCTTTCCCTTCTCTGCCAGAGACTTGAGCACAGTAAC
7	w2	141	3278	Ins	GATGGAGTTCCAAGGAATGCCACACGACCCTCTGCCATGAGCAAGATCTTGTCGAACATGGAGAATACCT------ATGGTCTTTGGTGCACATATGGTGCACACTATGGTCTTTCCCTTCTCTGCCAGAGACTTGAGCACAGTAAC
268	w3	144	15	Ins	GATGGAGTTCCAAGGAATGCCACACGACCCTCTGCCATGAGCAAGATCTTGTCGAACATGGAGAATA-CTAATTACGGAGGATGGCTGGTGGATTGTGCACACTATGGTCTTTCCCTTCTCTGCCAGAGACTTGAGCACAGTAAC
1		142	11522	Ins	GATGGAGTTCCAAGGAATGCCACACGACCCTCTGCCATGAGCAAGATCTTGTCGAACATGGAGAATAATGGTCGGAGGATGGCTGGTGGATTGTGCACACTATGGTCTTTCCCTTCTCTGCCAGAGACTTGAGCACAGTAAC
17		148	797	Ins	GATGGAGTTCCAAGGAATGCCACACGACCCTCTGCCATGAGCAAGATCTTGTCGAACATGGAGAATACCTGGAGAACACGGAGGATGGCTGGTGGATTGTGCACACTATGGTCTTTCCCTTCTCTGCCAGAGACTTGAGCACAGTAAC
20		141	665	Ins	GATGGAGTTCCAAGGAATGCCACACGACCCTCTGCCATGAGCAAGATCTTGTCGAACATGGAGAATA-CTGGTGGAGGATGGCTGGTGGATTGTGCACACTATGGTCTTTCCCTTCTCTGCCAGAGACTTGAGCACAGTAAC
26		148	431	Ins	GATGGAGTTCCAAGGAATGCCACACGACCCTCTGCCATGAGCAAGATCTTGTCGAACATGGAGAATACATGGAGAATACGGAGGATGGCTGGTGGATTGTGCACACTATGGTCTTTCCCTTCTCTGCCAGAGACTTGAGCACAGTAAC
28		145	309	Ins	GATGGAGTTCCAAGGAATGCCACACGACCCTCTGCCATGAGCAAGATCTTGTCGAACATGGAGAATACCGTAGTACGGAGGATGGCTGGTGGATTGTGCACACTATGGTCTTTCCCTTCTCTGCCAGAGACTTGAGCACAGTAAC
30		145	296	Ins	GATGGAGTTCCAAGGAATGCCACACGACCCTCTGCCATGAGCAAGATCTTGTCGAACATGGAGAATACCAGCCTACGGAGGATGGCTGGTGGATTGTGCACACTATGGTCTTTCCCTTCTCTGCCAGAGACTTGAGCACAGTAAC
36		142	290	Ins	GATGGAGTTCCAAGGAATGCCACACGACCCTCTGCCATGAGCAAGATATTGTCGAACATGGAGAATAATGGTCGGAGGATGGCTGGTGGATTGTGCACACTATGGTCTTTCCCTTCTCTGCCAGAGACTTGAGCACAGTAAC
29		142	281	Ins	GATGGAGTTACAAGGAATGCCACACGACCCTCTGCCATGAGCAAGATCTTGTCGAACATGGAGAATAATGGTCGGAGGATGGCTGGTGGATTGTGCACACTATGGTCTTTCCCTTCTCTGCCAGAGACTTGAGCACAGTAAC
34		147	278	Ins	GATGGAGTTCCAAGGAATGCCACACGACCCTCTGCCATGAGCAAGATCTTGTCGAACATGGAGAATACCTGAGAATACGGAGGATGGCTGGTGGATTGTGCACACTATGGTCTTTCCCTTCTCTGCCAGAGACTTGAGCACAGTAAC
48		142	251	Ins	GATGGAGTTCCAAGGAATGCCACACGACACTCTGCCATGAGCAAGATCTTGTCGAACATGGAGAATAATGGTCGGAGGATGGCTGGTGGATTGTGCACACTATGGTCTTTCCCTTCTCTGCCAGAGACTTGAGCACAGTAAC
42		142	231	Ins	GATGGAGTTCCAAGGAATGCCACACGACCCTCTGCCATGAGCAAGATCTTGTCGAACATGGAGAATACCT--TAGGATGGCTGGTGGATTGTGCACACCAGCTATGGTCTTTCCCTTCTCTGCCAGAGACTTGAGCACAGTAAC
45		142	206	Ins	GATGGAGTTCCAAGGAATGCCACACGACCCTCTGCCATGAGCAAGATCTTGTCGAACATGGAGAATACCTGGTGGAGGATGGCTGGTGGATTGTGCACACTATGGTCTTTCCCTTCTCTGCCAGAGACTTGAGCACAGTAAC
51		141	183	Ins	GATGGAGTTCCAAGGAATGCCACACGACCCTCTGCCATGAGCAAGATCTTGTCGAACATGGAGAATACACCCGGAGGATGGCTGGTGGATTGTGCACACTATGGTCTTTCCCTTCTCTGCCAGAGACTTGAGCACAGTAAC
53		141	182	Ins	GATGGAGTTCCAAGGAATGCCACACGACCCTCTGCCATGAGCAAGATCTTGTCGAACATGGAGAATACCTTCGGAGGATGGCTGGTGGATTGTGCACACTATGGTCTTTCCCTTCTCTGCCAGAGACTTGAGCACAGTAAC
62		142	139	Ins	GATGGAGTTCCAAGGAATGCCACACGACCCTCTGCCATGAGCAAGATCTTGTCGAACATGGAGAATAGCCACCGGAGGATGGCTGGTGGATTGTGCACACTATGGTCTTTCCCTTCTCTGCCAGAGACTTGAGCACAGTAAC
66		150	134	Ins	GATGGAGTTCCAAGGAATGCCACACGACCCTCTGCCATGAGCAAGATCTTGTCGAACATGGAGAATACCTGGTGGATTGTCGGAGGATGGCTGGTGGATTGTGCACACTATGGTCTTTCCCTTCTCTGCCAGAGACTTGAGCACAGTAAC
70		141	126	Ins	GATGGAGTTCCAAGGAATGCCACACGACCCTCTGCCATGAGCAAGATCTTGTCGAACATGGAGAAGAGCCCCGGAGGATGGCTGGTGGATTGTGCACACTATGGTCTTTCCCTTCTCTGCCAGAGACTTGAGCACAGTAAC
81		154	112	Ins	GATGGAGTTCCAAGGAATGCCACACGACCCTCTGCCATGAGCAAGATCTTGTCGAACATGGAGAATACTGGAGAATACACGGAGGATGGCTGGTGGATTGTG-GCTGGATGGCTATGGTCTTTCCCTTCTCTGCCAGAGACTTGAGCACAGTAAC
82		177	102	Ins	GATGGAGTTCCAAGGAATGCCACACGACCCTCTGCCATGAGCAAGATCTTGTCGAACATGGAGAATACAAGATGGCTGGAGGATGGCTGGAGGATGACTGGATGGCTCGGAGGATGGCTGGTGGATTGTGCACACTATGGTCTTTCCCTTCTCTGCCAGAGACTTGAGCACAGTAAC
107		142	97	Ins	GATGGAGTTCCAAGGAATGACACACGACCCTCTGCCATGAGCAAGATCTTGTCGAACATGGAGAATAATGGTCGGAGGATGGCTGGTGGATTGTGCACACTATGGTCTTTCCCTTCTCTGCCAGAGACTTGAGCACAGTAAC
89		142	93	Ins	GATGGAGTTCAAAGGAATGCCACACGACCCTCTGCCATGAGCAAGATCTTGTCGAACATGGAGAATAATGGTCGGAGGATGGCTGGTGGATTGTGCACACTATGGTCTTTCCCTTCTCTGCCAGAGACTTGAGCACAGTAAC
98		141	90	Ins	GATGGAGTTCCAAGGAATGCCACACGACCCTCTGCCATGAGCAAGATCTTGTCGAACATGGAGAATAATGGTCGGAGGATGGTCACAC-------TTGAGCA-AGTCTATGGTCTTTCCCTTCTCTGCCAGAGACTTGAGCACAGTAAC
109		154	79	Ins	GATGGAGTTCCAAGGAATGCCACACGACCCTCTGCCATGAGCAAGATCTTGTCGAACATGGAGAACATGGAGAATAGATCTTGTCGGAGGATGGCTGGTGGATTGTGCACACTATGGTCTTTCCCTTCTCTGCCAGAGACTTGAGCACAGTAAC
114		149	77	Ins	GATGGAGTTCCAAGGAATGCCACACGACCCTCTGCCATGAGCAAGATCTTGTCGAACATGGAGAATACCATGGAGAATACGGAGGATGGCTGGTGGATTGTGCACACTATGGTCTTTCCCTTCTCTGCCAGAGACTTGAGCACAGTAAC
115		142	75	Ins	GATGGAGTTCCAAGGAATGCCACACGACCCTCTGCCATGAGCAAGATCTTGTCGAACATGGAGAATACTGGTCGGAGGATGGCTGGTGGATTGTGCACACTATGGTCTTTCCCTTCTCTGCCAGAGACTTGAGCACAGTAAC
111		143	71	Ins	GATGGAGTTCCAAGGAATGCCACACGACCCTCTGCCATGAGCAAGATCTTGTCGAACATGGAGAATACCGTAGTACGGAGGATGGCTGGTGGATTGTGCACA--ATGGTCTTTCCCTTCTCTGCCAGAGACTTGAGCACAGTAAC
125		144	66	Ins	GATGGAGTTCCAAGGAATGCCACACGACCCTCTGCCATGAGCAAGATCTTGTCGAACATGGAGAACTTGTCGGAGGATGGCTGGTGGATT---CCCTTCTCTGGCTATGGTCTTTCCCTTCTCTGCCAGAGACTTGAGCACAGTAAC
132		142	57	Ins	GATGGAGTTCCAAGGAATGCCACTCGACCCTCTGCCATGAGCAAGATCTTGTCGAACATGGAGAATAATGGTCGGAGGATGGCTGGTGGATTGTGCACACTATGGTCTTTCCCTTCTCTGCCAGAGACTTGAGCACAGTAAC
137		142	52	Ins	GATGGAGTTCCAAGGAATGCCACACGACCCTCTGCCATGAGCAAGATCTTGTCGAACATGGAGAATAATGGTCGGAGGATGGCTGGTGGAGTGTGCACACTATGGTCTTTCCCTTCTCTGCCAGAGACTTGAGCACAGTAAC
141		149	49	Ins	GATGGAGTTCCAAGGAATGCCACACGACCCTCTGCCATGAGCAAGATCTTGTCGAACATGGAGAATACCTGGTGGAATACGGAGGATGGCTGGTGGATTGTGCACACTATGGTCTTTCCCTTCTCTGCCAGAGACTTGAGCACAGTAAC
143		142	41	Ins	GATGGAGTTCCAAGGAATGCCACACGACCCTCTGCCATGAGCAAGATCTTGTCGAACATGGAGAATACCTGGCGGAGGATGGCTGGTGGATTGTGCACACTATGGTCTTTCCCTTCTCTGCCAGAGACTTGAGCACAGTAAC
146		142	41	Ins	GATGGAGTTCCAAGGAATGCCACACGACCCTCTGCCATGAGCTAGATCTTGTCGAACATGGAGAATAATGGTCGGAGGATGGCTGGTGGATTGTGCACACTATGGTCTTTCCCTTCTCTGCCAGAGACTTGAGCACAGTAAC
145		141	41	Ins	GATGGAGTTCCAAGGAATGCCACACGACCCTCTGCCATGAGCAAGATCTTGTCGAACATGGAGAATACCT------ATGGTATTTGGTGCACATATGGTGCACACTATGGTCTTTCCCTTCTCTGCCAGAGACTTGAGCACAGTAAC
151		151	40	Ins	GATGGAGTTCCAAGGAATGCCACACGACCCTCTGCCATGAGCAAGATCTTGTCGAACATGGAGAATACCTGGAGAATACCACGGAGGATGGCTGGTGGATTGTGCACACTATGGTCTTTCCCTTCTCTGCCAGAGACTTGAGCACAGTAAC
149		142	40	Ins	GATGGAGTTCCAAGGAATGCCACACGACCCTCTGCCATGAGCAAGATCTTGTCGAACATGGAGAATAATGGTAGGAGGATGGCTGGTGGATTGTGCACACTATGGTCTTTCCCTTCTCTGCCAGAGACTTGAGCACAGTAAC
155		151	38	Ins	GATGGAGTTCCAAGGAATGCCACACGACCCTCTGCCATGAGCAAGATCTTGTCGAACATGGAGAATACATGAGAACACGGAGGATGGCTGGTGGATTGTGCATAACAACTATGGTCTTTCCCTTCTCTGCCAGAGACTTGAGCACAGTAAC
163		141	36	Ins	GATGGAGTTCCAAGGAATGCCACACGACCCTCTGCCATGAGCAAGATCTTGTCGAACATGGAGAATACCTCCGGAGGATGGCTGGTGGATTGTGCACACTATGGTCTTTCCCTTCTCTGCCAGAGACTTGAGCACAGTAAC
175		177	30	Ins	GATGGAGTTCCAAGGAATGCCACACGACCCTCTGCCATGAGCAAGATATTGTCGAACATGGAGAATACAAGATGGCTGGAGGATGGCTGGAGGATGACTGGATGGCTCGGAGGATGGCTGGTGGATTGTGCACACTATGGTCTTTCCCTTCTCTGCCAGAGACTTGAGCACAGTAAC
177		146	30	Ins	GATGGAGTTCCAAGGAATGCCACACGACCCTCTGCCATGAGCAAGATCTTGTCGAACATGGAG-ATCTTGGTGAACACGGAGGATGGCTGGTGGATTGTGCACACTATGGTCTTTCCCTTCTCTGCCAGAGACTTGAGCACAGTAAC
173		142	30	Ins	GATGGAGTTCCAATGAATGCCACACGACCCTCTGCCATGAGCAAGATCTTGTCGAACATGGAGAATAATGGTCGGAGGATGGCTGGTGGATTGTGCACACTATGGTCTTTCCCTTCTCTGCCAGAGACTTGAGCACAGTAAC
187		143	26	Ins	GATGGAGTTCCAAGGAATGCCACACGACCCTCTGCCATGAGCAAGATCTTGTCGAACATGGAGAATAATGGTCGGAGGATGGCTGGTGGATTGTGCACAACTATGGTCTTTCCCTTCTCTGCCAGAGACTTGAGCACAGTAAC
185		142	26	Ins	GATGGAGTTCCAAGGACTGCCACACGACCCTCTGCCATGAGCAAGATCTTGTCGAACATGGAGAATAATGGTCGGAGGATGGCTGGTGGATTGTGCACACTATGGTCTTTCCCTTCTCTGCCAGAGACTTGAGCACAGTAAC
190		142	26	Ins	GATGGAGTTCCAAGGAATGCCACACGACCCTCTGCCATGAGCAAGATCTTGTCGAACATGGAGAATACATGTCGGAGGATGGCTGGTGGATTGTGCACACTATGGTCTTTCCCTTCTCTGCCAGAGACTTGAGCACAGTAAC
191		142	25	Ins	GATGGAGTTCCTAGGAATGCCACACGACCCTCTGCCATGAGCAAGATCTTGTCGAACATGGAGAATAATGGTCGGAGGATGGCTGGTGGATTGTGCACACTATGGTCTTTCCCTTCTCTGCCAGAGACTTGAGCACAGTAAC
193		151	24	Ins	GATGGAGTTCCAAGGAATGCCACACGACCCTCTGCCATGAGCAAGATCTTGTCGAACATGGAGAATACCTTGCGGTGGTGATGGAGGATGGCTGGTGGATTGTGCACACTATGGTCTTTCCCTTCTCTGCCAGAGACTTGAGCACAGTAAC
192		143	24	Ins	GATGGAGTTCCAAGGAATGCCACACGACCCTCTGCCATGAGCAAGATCTTGTCGAACATGGAGAATA-CTCGAACGGAGGATGGCTGGTGGATTGTGCACACTATGGTCTTTCCCTTCTCTGCCAGAGACTTGAGCACAGTAAC
205		151	23	Ins	GATGGAGTTCCAAGGAATGCCACACGACCCTCTGCCATGAGCAAGATCTTGTCGAACATGGAGAATACGCTGGAGAATACACGGAGGATGGCTGGTGGATTGTGCACACTATGGTCTTTCCCTTCTCTGCCAGAGACTTGAGCACAGTAAC
200		142	23	Ins	GATGGAGTTCCAAGGAATGCCACACGACCCTCTGCCCTGAGCAAGATCTTGTCGAACATGGAGAATAATGGTCGGAGGATGGCTGGTGGATTGTGCACACTATGGTCTTTCCCTTCTCTGCCAGAGACTTGAGCACAGTAAC
206		142	22	Ins	GATGGAGTTCCAAGGAATGCCACACGACCCTCTGCCATGATCAAGATCTTGTCGAACATGGAGAATAATGGTCGGAGGATGGCTGGTGGATTGTGCACACTATGGTCTTTCCCTTCTCTGCCAGAGACTTGAGCACAGTAAC
226		148	21	Ins	GATGGAGTTCCAAGGAATGCCACACGACCCTCTGCCATGAGCAAGATATTGTCGAACATGGAGAATACCTGGAGAACACGGAGGATGGCTGGTGGATTGTGCACACTATGGTCTTTCCCTTCTCTGCCAGAGACTTGAGCACAGTAAC
214		142	21	Ins	GATGGAGTTCCAAGGAATGCCACACGACCCTCTGCCATGAGCAAGATCGTGTCGAACATGGAGAATAATGGTCGGAGGATGGCTGGTGGATTGTGCACACTATGGTCTTTCCCTTCTCTGCCAGAGACTTGAGCACAGTAAC
220		143	20	Ins	GATGGAGTTCCAAGGAATGCCACACGACCCTCTGCCATGAGCAAGATCTTGTCGAACATGGAGAATACATACAATACACGGAGGATGGCTGGTGGATTGTGC-----ATGGTCTTTCCCTTCTCTGCCAGAGACTTGAGCACAGTAAC
224		149	19	Ins	GATGGAGTTCCAAGGAATGCCACACGACCCTCTGCCATGAGCAAGATCTTGTCGAACATGGAGAATACTGGAGAATACACGGAGGATGGCTGGTGGATTGTGCACACTATGGTCTTTCCCTTCTCTGCCAGAGACTTGAGCACAGTAAC
230		142	18	Ins	GATGGAGTTCCAAGGAATGCCACACGACCCTCTGACATGAGCAAGATCTTGTCGAACATGGAGAATAATGGTCGGAGGATGGCTGGTGGATTGTGCACACTATGGTCTTTCCCTTCTCTGCCAGAGACTTGAGCACAGTAAC
234		142	18	Ins	GATGGAGTTCCAAGGATTGCCACACGACCCTCTGCCATGAGCAAGATCTTGTCGAACATGGAGAATAATGGTCGGAGGATGGCTGGTGGATTGTGCACACTATGGTCTTTCCCTTCTCTGCCAGAGACTTGAGCACAGTAAC
245		143	17	Ins	GATGGAGTTCCAAGGAATGCCACACGACCCTCTGCCATGAGCAAGATCTTGTCGAACATGGAGAAGCCAT-CCACGGAGGATGGCTGGTGGATTGTGCACACTATGGTCTTTCCCTTCTCTGCCAGAGACTTGAGCACAGTAAC
238		141	17	Ins	GATGGAGTTCCAAGGAATGCCACACGACCCTCTGCCATGAGCAAGATCTTGTCGAACATGGAGAATACCACCGGAGGATGGCTGGTGGATTGTGCACACTATGGTCTTTCCCTTCTCTGCCAGAGACTTGAGCACAGTAAC
319		148	15	Ins	GATGGAGTTCCAAGGAATGCCACACGACCCTCTGCCATGAGCAAGATATTGTCGAACATGGAGAATACATGGAGAATACGGAGGATGGCTGGTGGATTGTGCACACTATGGTCTTTCCCTTCTCTGCCAGAGACTTGAGCACAGTAAC
288		145	15	Ins	GATGGAGTTCCAAGGAATGCCACACGACCCTCTGCCATGAGCAAGATATTGTCGAACATGGAGAATACCGTAGTACGGAGGATGGCTGGTGGATTGTGCACACTATGGTCTTTCCCTTCTCTGCCAGAGACTTGAGCACAGTAAC
266		154	15	Ins	GATGGAGTTCCAAGGAATGCCACACGACCCTCTGCCATGAGCAAGATCTTGTCGAACATGGAGAATACAAGGTGGATTCTCGAACGGAGGATGGCTGGTGGATTGTGCACACTATGGTCTTTCCCTTCTCTGCCAGAGACTTGAGCACAGTAAC
257		142	15	Ins	GATGGAGTTCCAAGGAATGCCACACGACCCTCTGCCATGAGCAAGATCTTGTCGAAAATGGAGAATAATGGTCGGAGGATGGCTGGTGGATTGTGCACACTATGGTCTTTCCCTTCTCTGCCAGAGACTTGAGCACAGTAAC
276		147	14	Ins	GATGGAGTTCCAAGGAATGCCACACGACCCTCTGCCATGAGCAAGATATTGTCGAACATGGAGAATACCTGAGAATACGGAGGATGGCTGGTGGATTGTGCACACTATGGTCTTTCCCTTCTCTGCCAGAGACTTGAGCACAGTAAC
283		148	13	Ins	GATGGAGTTCCAAGGAATGCCACACGACCCTCTGCCATGAGCAAGATCTTGTCGAACATGGAGAATACATACAATACACGGAGGATGGCTGGTGGATTGTGCACACTATGGTCTTTCCCTTCTCTGCCAGAGACTTGAGCACAGTAAC
290		146	13	Ins	GATGGAGTTCCAAGGAATGCCACACGACCCTCTGCCATGAGCAAGATCTTGTCGAACATGGAGAATAATGGTCGGAGGATGGCTGGTGGATTGTGCACACCAGCTATGGTCTTTCCCTTCTCTGCCAGAGACTTGAGCACAGTAAC
282		142	13	Ins	GATGGAGTTCCAAGGAATGCCACACGACCCTCTGCCATGAGCAAGATCTTGTCGAACATGGAGAATAATTGTCGGAGGATGGCTGGTGGATTGTGCACACTATGGTCTTTCCCTTCTCTGCCAGAGACTTGAGCACAGTAAC
337		142	12	Ins	GATGGAGTTCCAAGGAATGCCACACGACCCTCAGCCATGAGCAAGATCTTGTCGAACATGGAGAATAATGGTCGGAGGATGGCTGGTGGATTGTGCACACTATGGTCTTTCCCTTCTCTGCCAGAGACTTGAGCACAGTAAC
304		145	12	Ins	GATGGAGTTCCAAGGAATGCCACACGACCCTCTGCCATGAGCAAGATATTGTCGAACATGGAGAATACCAGCCTACGGAGGATGGCTGGTGGATTGTGCACACTATGGTCTTTCCCTTCTCTGCCAGAGACTTGAGCACAGTAAC
293		142	12	Ins	GATGGAGTTCCAAGGAATGCCACACGACCCTCTGCCATGAGCAAGATCTTGTCGAACATGGAGAATAATGGTCGGAGGATGGATGGTGGATTGTGCACACTATGGTCTTTCCCTTCTCTGCCAGAGACTTGAGCACAGTAAC
303		142	12	Ins	GATGGAGTTCCAAGGAATGCCACACGACCCTCTGCCATGAGCAAGATCTTGTCGAACATTGAGAATAATGGTCGGAGGATGGCTGGTGGATTGTGCACACTATGGTCTTTCCCTTCTCTGCCAGAGACTTGAGCACAGTAAC
299		141	12	Ins	GATGGAGTTCCAAGGAATGCCACACGACCCTCTGCCATGAGCAAGATCTTGTCGAACATGGAGAATACCTC------TGGTCTTTGGTGCACATATGGTGCACACTATGGTCTTTCCCTTCTCTGCCAGAGACTTGAGCACAGTAAC
353		154	11	Ins	GATGGAGTTCCAAGGAATGCCACACGACCCTCTGCCATGAGCAAGATCTTGTCGAACATGGAGAATACCATGTTCGAACATGGACGGAGGATGGCTGGTGGATTGTGCACACTATGGTCTTTCCCTTCTCTGCCAGAGACTTGAGCACAGTAAC
316		148	11	Ins	GATGGAGTTCCAAGGAATGCCACACGACCCTCTGCCATGAGCAAGATCTTGTCGAACATGGAGAATACCTCGAGAATACGGAGGATGGCTGGTGGATTGTGCACACTATGGTCTTTCCCTTCTCTGCCAGAGACTTGAGCACAGTAAC
314		142	11	Ins	GATGGAGTTCCAAGGAATGCCACACGACCCTCTGCCATGAGCAAGATCTTGTCTAACATGGAGAATAATGGTCGGAGGATGGCTGGTGGATTGTGCACACTATGGTCTTTCCCTTCTCTGCCAGAGACTTGAGCACAGTAAC
324		142	11	Ins	GATGGAGTTCCAAGGAATGCCACACGACCCTCTGCCATGAGCAAGATCTTCTCGAACATGGAGAATAATGGTCGGAGGATGGCTGGTGGATTGTGCACACTATGGTCTTTCCCTTCTCTGCCAGAGACTTGAGCACAGTAAC
328		142	11	Ins	GATGGAGTTCCAAGGAATGCCACACGACCCTCTGCCATGAGCAAGATCTTGTCGAACATGGAGTATAATGGTCGGAGGATGGCTGGTGGATTGTGCACACTATGGTCTTTCCCTTCTCTGCCAGAGACTTGAGCACAGTAAC
327		141	11	Ins	GATGGAGTTCCAAGGAATGCCACACGACCCTCTGCCATGAGCAAGATCTTGTCGAACATGGAGAATA---CGGAGGATGGCTGGTGGATTGTGCACACCAGCTATGGTCTTTCCCTTCTCTGCCAGAGACTTGAGCACAGTAAC
405		142	10	Ins	GATGGAGTTCCAAGGAATGCCACACGACCCTATGCCATGAGCAAGATCTTGTCGAACATGGAGAATAATGGTCGGAGGATGGCTGGTGGATTGTGCACACTATGGTCTTTCCCTTCTCTGCCAGAGACTTGAGCACAGTAAC
333		145	10	Ins	GATGGAGTTCCAAGGAATGCCACACGACCCTCTGCCATGAGCAAGATCTTGTCGAACATGGAGAATACCAATTAGCGGAGGATGGCTGGTGGATTGTGCACACTATGGTCTTTCCCTTCTCTGCCAGAGACTTGAGCACAGTAAC
332		142	10	Ins	GATGGAGTTCCAAGGAATGCCACACGACCCTCTGCCATGAGCAAGATCTTGTCGAACATGGAGAATAATGGTCGGAGGATGGCTGGTGGATTGTGCACACTATGGTCTGTCCCTTCTCTGCCAGAGACTTGAGCACAGTAAC
346		142	9	Ins	GATGGAGTTCCAAGGAATGCCACACGACCCTCTGCCATGAGCAAGATCTTGTCGAACATGGAGAATAATGGTCGGAGGATGGCTGGTGGATTGTGCACACTATGGTCTTTCACTTCTCTGCCAGAGACTTGAGCACAGTAAC
347		142	9	Ins	GATGGAGTTCCAAGTAATGCCACACGACCCTCTGCCATGAGCAAGATCTTGTCGAACATGGAGAATAATGGTCGGAGGATGGCTGGTGGATTGTGCACACTATGGTCTTTCCCTTCTCTGCCAGAGACTTGAGCACAGTAAC
354		142	9	Ins	GATGGAGTTCCAAGGAATGCCACACGACCCTCTGCCATGAGCAAGATCTTGTCGAACATGGAGAATAATGGTCGGAGGATGGCTGGTGGATTGTGCACACGATGGTCTTTCCCTTCTCTGCCAGAGACTTGAGCACAGTAAC
375		142	8	Ins	GATGGAGTTCCAAGGAATGCCACACGACCCTCTGCCATGAGAAAGATCTTGTCGAACATGGAGAATAATGGTCGGAGGATGGCTGGTGGATTGTGCACACTATGGTCTTTCCCTTCTCTGCCAGAGACTTGAGCACAGTAAC
377		142	8	Ins	GATGGAGTTCCAAGGAATGCCACACGACCCTCTGCCATGAGCAAGATCTTGTCGAACATGGAGAAGAATGGTCGGAGGATGGCTGGTGGATTGTGCACACTATGGTCTTTCCCTTCTCTGCCAGAGACTTGAGCACAGTAAC
381		142	8	Ins	GATGGAGTTCCAAGGAATGCCACACGACCCTCTGCCATGAGCAAGATCTTGTCGATCATGGAGAATAATGGTCGGAGGATGGCTGGTGGATTGTGCACACTATGGTCTTTCCCTTCTCTGCCAGAGACTTGAGCACAGTAAC
382		142	8	Ins	GATGGAGTTCCAAGGAATGCCACACGACCCTCTGCCATGAGCAAGATCTTGTCGAACATGGAGAATAATGGTCGGAGGATGGCTGGTGGATTGTGCACACTTTGGTCTTTCCCTTCTCTGCCAGAGACTTGAGCACAGTAAC
384		142	8	Ins	GATGGAGTTCCAAGGAATGCCACACGACCCTCTGCCATGAGCAAGATCTTGTCGAACATGGAGAATAATGGTCAGAGGATGGCTGGTGGATTGTGCACACTATGGTCTTTCCCTTCTCTGCCAGAGACTTGAGCACAGTAAC
390		142	8	Ins	GATGGAGTTCCAAGGAATGCCACACGACCCTCTGCCATGAGCAAGATCTTGTCGAACATGGAGAATAATGGTCGGAGGATGGCTGGTTGATTGTGCACACTATGGTCTTTCCCTTCTCTGCCAGAGACTTGAGCACAGTAAC
395		142	8	Ins	GATGGAGTTCCATGGAATGCCACACGACCCTCTGCCATGAGCAAGATCTTGTCGAACATGGAGAATAATGGTCGGAGGATGGCTGGTGGATTGTGCACACTATGGTCTTTCCCTTCTCTGCCAGAGACTTGAGCACAGTAAC
402		142	8	Ins	GATGGAGTTCCAAGGAATGCCACACGACCCTCTGCCATGAGCAAGATCTTTTCGAACATGGAGAATAATGGTCGGAGGATGGCTGGTGGATTGTGCACACTATGGTCTTTCCCTTCTCTGCCAGAGACTTGAGCACAGTAAC
368		141	8	Ins	GATGGAGTTCCAAGGAATGCCACACGACCCTCTGCCATGAGCAAGATCTTGTCGAAAATGGAGAATACCT------ATGGTCTTTGGTGCACATATGGTGCACACTATGGTCTTTCCCTTCTCTGCCAGAGACTTGAGCACAGTAAC
404		141	8	Ins	GATGGAGTTCCAAGGAATGCCACACGACCCTCTGCCATGAGCAAGATCTTGTCGAACAT-GATAGTA--TCGGAGGATGGCTGGTGGATTGTGCACACCAGCTATGGTCTTTCCCTTCTCTGCCAGAGACTTGAGCACAGTAAC
443		157	7	Ins	GATGGAGTTCCAAGGAATGCCACACGACCCTCTGCCATGAGCAAGATCTTGTCGAACATGGAGAATACCATGGAGAATACTACTTGTCGGAGGATGGCTGGTGGATTGTGCACACTATGGTCTTTCCCTTCTCTGCCAGAGACTTGAGCACAGTAAC
451		157	7	Ins	GATGGAGTTCCAAGGAATGCCACACGACCCTCTGCCATGAGCAAGATCTTGTCGAACATGGAGAATACCATGGATAATACTACTTGTCGGAGGATGGCTGGTGGATTGTGCACACTATGGTCTTTCCCTTCTCTGCCAGAGACTTGAGCACAGTAAC
411		148	7	Ins	GATGGAGTTCCAAGGAATGCCACACGACCCTCTGCCATGAGCAAGATCTTGTCGAACATGGAGAATACATGGAGAACACGGAGGATGGCTGGTGGATTGTGCACACTATGGTCTTTCCCTTCTCTGCCAGAGACTTGAGCACAGTAAC
441		143	7	Ins	GATGGAGTTCCAAGGAATGCCACACGACCCTCTGCCATGAGCAAGATCTTGTCGAACATGGAGAATAATGGTCGGAGGATGGCTGGTGGATTGTGCACACCTATGGTCTTTCCCTTCTCTGCCAGAGACTTGAGCACAGTAAC
408		142	7	Ins	GATGGAGTTACAAGGAATGCCACACGACCCTCTGCCATGAGCAAGATCTTGTCGAACATGGAGAATAATGGTCGGAGGATGGCTGGTGGATTGTGCACACTATGGTCTTTCCCTTCTCTGCCAGAGAATTGAGCACAGTAAC
414		142	7	Ins	GATGGAGTTCCAAGGAATGCCACACGACCCTCTGCCATGAGCAAGATCTTGTCGAACATGGAGAATTATGGTCGGAGGATGGCTGGTGGATTGTGCACACTATGGTCTTTCCCTTCTCTGCCAGAGACTTGAGCACAGTAAC
424		141	7	Ins	GATGGAGTTCCAAGGAATGCCACACGACCCTCTGCCATGAGCAAGATCTTGTCGAACATGGAGAATACCT------ATGGTCTTTGGTGCACATCTGGTGCACACTATGGTCTTTCCCTTCTCTGCCAGAGACTTGAGCACAGTAAC
523		187	6	Ins	GATGGAGTTCCAAGGAATGCCACACGACCCTCTGCCATGAGCAAGATCTTGTCGAACATGGAGAATACCTTGGAGATGGAGAACATGGAGAATACCTTGGAGAATACATGGAGAACACGGAGGATGGCTGGTGGATTGTGCACACTATGGTCTTTCCCTTCTCTGCCAGAGACTTGAGCACAGTAAC
507		146	6	Ins	GATGGAGTTCCAAGGAATGCCACACGACCCTCTGCCATGAGCAAGATCTTGTCGAACATGGAGAATACAAGATGGCT-GGAGGATGGCTGGAGGATTGTGCACACTATGGTCTTTCCCTTCTCTGCCAGAGACTTGAGCACAGTAAC
517		146	6	Ins	GATGGAGTTCCAAGGAATGCCACACGACCCTCTGCCATGAGCAAGATCTTGTCGAACATGGAGAATACAAGATGGCT-GGAGGATGGCTGGTGGATTGTGCACACTATGGTCTTTCCCTTCTCTGCCAGAGACTTGAGCACAGTAAC
522		145	6	Ins	GATGGAGTTCCAAGGAATGCCACACGACCCTCTGCCATGAGCAAGATCTTGTCGAACATGGAGAATACCTGGAGAACACGGAGGATGGCTGGTGGATTGTGCAC---ATGGTCTTTCCCTTCTCTGCCAGAGACTTGAGCACAGTAAC
468		142	6	Ins	GATGGAGTTCCAAGGAATGCCACACGACCCTCTGCCATGAGCAAGATCTTGTCGAACATGGAGAATAATGGTCGGAGGATGGCTTGTGGATTGTGCACACTATGGTCTTTCCCTTCTCTGCCAGAGACTTGAGCACAGTAAC
476		142	6	Ins	GATGGAGTTCCAAGGAATGCCACACGACCCTCTGCCATGAGCAAGATCTTGTCGAACATGGAGAAT---TGGAAACGGAGGATGGCTGGTGGATTGTGCACACTATGGTCTTTCCCTTCTCTGCCAGAGACTTGAGCACAGTAAC
477		142	6	Ins	GATGGAGTTCCAAGGAATGCCACACGACCCTCTGCAATGAGCAAGATCTTGTCGAACATGGAGAATAATGGTCGGAGGATGGCTGGTGGATTGTGCACACTATGGTCTTTCCCTTCTCTGCCAGAGACTTGAGCACAGTAAC
483		142	6	Ins	GATGGAGTTCCAAGGAATGCCACACGACCCTCTGCCATGAGCAAGATCTTGTCGAACATGGAGAATAATGGTCGGAGGATGGCTGGTGGATTGTGCACACTATGGTCTCTCCCTTCTCTGCCAGAGACTTGAGCACAGTAAC
492		142	6	Ins	GATGGAGTTCCAAGGAATGCCACACGACACTCTGCCATGAGCAAGATCTTGTCGAACATGGAGAATACCT--TAGGATGGCTGGTGGATTGTGCACACCAGCTATGGTCTTTCCCTTCTCTGCCAGAGACTTGAGCACAGTAAC
497		142	6	Ins	GATGGAGTTCCAAGGAATGCCACACGACCCTCTGCCATGAGCAAGATCTTGTCGAACATGGAGAATAATGGTCTGAGGATGGCTGGTGGATTGTGCACACTATGGTCTTTCCCTTCTCTGCCAGAGACTTGAGCACAGTAAC
510		142	6	Ins	GATGGAGTTCCAAGGAATGCCACACGACCCTCTGCCATGAGCAAGATCTTGTCGAACATGGAGAATAATGATCGGAGGATGGCTGGTGGATTGTGCACACTATGGTCTTTCCCTTCTCTGCCAGAGACTTGAGCACAGTAAC
515		142	6	Ins	GATGGAGTTCCAAGGAATGCCACACGACCCTCTGCCATGAGCAAGATCTTGTCGAACATGGAGAATAATGGTCGGAGGATGGCTGGTGGATTGTGCACAGTATGGTCTTTCCCTTCTCTGCCAGAGACTTGAGCACAGTAAC
521		142	6	Ins	GATGGAGTTCCAAGGAATGCCACACGACCCTCTGCCATGAGCAAGATCTTGTAGAACATGGAGAATAATGGTCGGAGGATGGCTGGTGGATTGTGCACACTATGGTCTTTCCCTTCTCTGCCAGAGACTTGAGCACAGTAAC
472		141	6	Ins	GATGGAGTTCCAAGGAATGCCACACGACCCTCTGCCATGAGCAAGATCTTGTCGAACATGGAGAATA-ATGGTGGAGGATGGCTGGTGGATTGTGCACACTATGGTCTTTCCCTTCTCTGCCAGAGACTTGAGCACAGTAAC
475		141	6	Ins	GATGGAGTTCCAAGGAATGCCACACGACCCTCTGCCATGAGCAAGATCTTGTCGAACATGGAGAATA-CTCGAACGGAGGATGGCTGGTGGATTGTG--CACTATGGTCTTTCCCTTCTCTGCCAGAGACTTGAGCACAGTAAC
487		141	6	Ins	GATGGAGTTCCAAGGAATGCCACACGACCCTCTGCCATGAGCAAGATCTTGTCGAACATGGAGAATA---CGGAGGATGGCTGGTGGATTGTGCACACATCCTATGGTCTTTCCCTTCTCTGCCAGAGACTTGAGCACAGTAAC
596		150	5	Ins	GATGGAGTTCCAAGGAATGCCACACGACCCTCTGCCATGAGCAAGATCTTGTCGAACATGGAGAATACCATAGGAATACACGGAGGATGGCTGGTGGATTGTGCACACTATGGTCTTTCCCTTCTCTGCCAGAGACTTGAGCACAGTAAC
570		148	5	Ins	GATGGAGTTCCAAGGAATGCCACACGACCCTCTGCCATGAGCAAGATCTTGTCGAACATGGAGAATACCTTAACTCCACGGAGGATGGCTGGTGGATTGTGC-CATCTATGGTCTTTCCCTTCTCTGCCAGAGACTTGAGCACAGTAAC
595		148	5	Ins	GATGGAGTTCCAAGGAATGCCACACGACCCTCTGCCATGAGCAAGATCTTGTCGAACATGGAGAATACCTGGAGAACACGGAGGATGGCTGGTGGAGTGTGCACACTATGGTCTTTCCCTTCTCTGCCAGAGACTTGAGCACAGTAAC
584		145	5	Ins	GATGGAGTTCCAAGGAATGCCACACGACCCTCTGCCATGAGCAAGATCTTGTCGAACATGGAGAATAATGGTCGGAGGATGGCTGGTGGATTGTGCACAGAAATATGGTCTTTCCCTTCTCTGCCAGAGACTTGAGCACAGTAAC
524		142	5	Ins	GATGGAGTTCCAAGGAATGCCACAAGACCCTCTGCCATGAGCAAGATCTTGTCGAACATGGAGAATAATGGTCGGAGGATGGCTGGTGGATTGTGCACACTATGGTCTTTCCCTTCTCTGCCAGAGACTTGAGCACAGTAAC
528		142	5	Ins	GATGGAGTTCCAAGGAATGCCACACGACCCTCTGCCATGAGCAAGATCTTGTCGAACATGGAGAATAATGGTCGGAGGATGGCTGGTGGATTGTGCACACTCTGGTCTTTCCCTTCTCTGCCAGAGACTTGAGCACAGTAAC
530		142	5	Ins	GATGGAGTTCCAAGGAATGCCACACGACCCTCTGCCATGAGCAAGATCTTGTCGAACATGGAGAATAATGGTCGGAGGAGGGCTGGTGGATTGTGCACACTATGGTCTTTCCCTTCTCTGCCAGAGACTTGAGCACAGTAAC
553		142	5	Ins	GATGGAGTTCCAAGGAATGCCACACGACCCTCTGCCATGAGCAAGATCTTGTCGAACATGGAGAATAATGGTCGGAGGATGGCTGGTGGATTGTGCACAATATGGTCTTTCCCTTCTCTGCCAGAGACTTGAGCACAGTAAC
578		142	5	Ins	GATGGAGTTCCAAGGAATGACACACGACCCTCTGCCATGAGCAAGATATTGTCGAACATGGAGAATAATGGTCGGAGGATGGCTGGTGGATTGTGCACACTATGGTCTTTCCCTTCTCTGCCAGAGACTTGAGCACAGTAAC
583		142	5	Ins	GATGGAGTTACAAGGAATGCCACACGACCCTCTGCCATGAGCTAGATCTTGTCGAACATGGAGAATAATGGTCGGAGGATGGCTGGTGGATTGTGCACACTATGGTCTTTCCCTTCTCTGCCAGAGACTTGAGCACAGTAAC
592		142	5	Ins	GATGGAGTTCCAAGGAATGCCACACGACCCTCTGCCATGAGCAAGATCTTGTCGAACATGGAGAATAATGGTCGGAGGATGGCTGGTGGATTGTGCACACTATGGTCTTTCCCTTCTATGCCAGAGACTTGAGCACAGTAAC
600		142	5	Ins	GATGGAGTTCCAAGGAATGCCACACGACCCTCTGCCATGAGCAAGATCTTGTCGAACATGGAGAATAATGGTCGGAGGATGGCTGGTGGATTGTGTACACTATGGTCTTTCCCTTCTCTGCCAGAGACTTGAGCACAGTAAC
608		142	5	Ins	GATGGAGTTCCAAAGAATGCCACACGACCCTCTGCCATGAGCAAGATCTTGTCGAACATGGAGAATAATGGTCGGAGGATGGCTGGTGGATTGTGCACACTATGGTCTTTCCCTTCTCTGCCAGAGACTTGAGCACAGTAAC
614		142	5	Ins	GATGGAGTTCCAAGGAATGCCACACGACCCTCTGCCATGAGCAAGATCTTGTCGTACATGGAGAATAATGGTCGGAGGATGGCTGGTGGATTGTGCACACTATGGTCTTTCCCTTCTCTGCCAGAGACTTGAGCACAGTAAC
548		141	5	Ins	GATGGAGTTCCAAGGAATGCCACACGACCCTCTGCCATGAGCAAGATCTTGTCGAACATGGAGAATACC------GATGGTCTTTGGTGCACATATGGTGCACACTATGGTCTTTCCCTTCTCTGCCAGAGACTTGAGCACAGTAAC
537		141	5	Ins	GATGGAGTTCCAAGGAATGCCACACGACCCTCTGCCATGAGCAAGATCTTGTCGAACATGGAGAATACCT------ATGGTCTTTGGTGCACAGATGGTGCACACTATGGTCTTTCCCTTCTCTGCCAGAGACTTGAGCACAGTAAC
554		141	5	Ins	GATGGAGTTCCAAGGAATGCCACACGACCCTCTGCCATGAGCAAGATCTTGTCGAACATGGAGAATACCT------ATGGTCT-TTGGTTCACATATGGTGCACACTATGGTCTTTCCCTTCTCTGCCAGAGACTTGAGCACAGTAAC
744		180	4	Ins	GATGGAGTTCCAAGGAATGCCACACGACCCTCTGCCATGAGCAAGATCTTGTCGAACATGGAGAATACCTTAGGATGGCTGGAGGATGGCTGGAGGATGACTGGATGGCTCGGAGGATGGCTGGTGGATTGTGCACACTATGGTCTTTCCCTTCTCTGCCAGAGACTTGAGCACAGTAAC
741		154	4	Ins	GATGGAGTTCCAAGGAATGCCACACGACCCTCTGCCATGAGCAAGATATTGTCGAACATGGAGAACATGGAGAATAGATCTTGTCGGAGGATGGCTGGTGGATTGTGCACACTATGGTCTTTCCCTTCTCTGCCAGAGACTTGAGCACAGTAAC
690		149	4	Ins	GATGGAGTTCCAAGGAATGCCACACGACCCTCTGCCATGAGCAAGATCTTGTCGAACATGGAGAATACCTGGTGGAACACGGAGGATGGCTGGTGGATTGTGCACACTATGGTCTTTCCCTTCTCTGCCAGAGACTTGAGCACAGTAAC
699		149	4	Ins	GATGGAGTTCCAAGGAATGCCACACGACCCTCTGCCATGAGCAAGATATTGTCGAACATGGAGAATACCATGGAGAATACGGAGGATGGCTGGTGGATTGTGCACACTATGGTCTTTCCCTTCTCTGCCAGAGACTTGAGCACAGTAAC
713		149	4	Ins	GATGGAGTTCCAAGGAATGCCACACGACCCTCTGCCATGAGCAAGATCTTGTCGAACATGGAGAATAATGGTCGGAGGATGGCTGGTGGATTGTGCACACCACCAGCCATGGTCTTTCCCTTCTCTGCCAGAGACTTGAGCACAGTAAC
650		148	4	Ins	GATGGAGTTCCAAGGAATGCCACACGACCCTCTGCCATGAGCAAGATCTTGTCGAACATGGAGAATACCTGGAGAACACGGAGGATGGCTGGTGGATTGTGCACACTCTGGTCTTTCCCTTCTCTGCCAGAGACTTGAGCACAGTAAC
642		148	4	Ins	GATGGAGTTCCAAGGAATGCCACACGACACTCTGCCATGAGCAAGATCTTGTCGAACATGGAGAATACATGGAGAATACGGAGGATGGCTGGTGGATTGTGCACACTATGGTCTTTCCCTTCTCTGCCAGAGACTTGAGCACAGTAAC
656		148	4	Ins	GATGGAGTTCCAAGGAATGCCACACGACCCTCTGCCATGAGCAAGATCTTGTCGAACATGGAGAAGACCTGGAGAACACGGAGGATGGCTGGTGGATTGTGCACACTATGGTCTTTCCCTTCTCTGCCAGAGACTTGAGCACAGTAAC
725		148	4	Ins	GATGGAGTTCCAAGGAATGCCACACGACCCTCTGCCATGAGCAAGATCTTGTCGAACATGGAGAATA-CTGGAGAATACGGAGGATGGCTGGTGGATTGTGCACAACTATGGTCTTTCCCTTCTCTGCCAGAGACTTGAGCACAGTAAC
714		145	4	Ins	GATGGAGTTCCAAGGAATGCCACACGACCCTCTGCCATGAGCAAGATCTTGTCGAACATGGAGAATACCTGGAGAATACCACGGAGGATGGCTGGTGGATT------ACTATGGTCTTTCCCTTCTCTGCCAGAGACTTGAGCACAGTAAC
708		144	4	Ins	GATGGAGTTCCAAGGAATGCCACACGACCCTCTGCCATGAGCAAGATCTTGTCGAACATGGAGAATA-CACGGAGGATGGCTGGTGGATTGTG-GCTGGATGGCTATGGTCTTTCCCTTCTCTGCCAGAGACTTGAGCACAGTAAC
734		144	4	Ins	GATGGAGTTCCAAGGAATGCCACACGACCCTCTGCCATGAGCAAGATCTTGTCGAACATGGAGAATA---CGGAGGATGGCTGGTGGATTGTGCACACCACCAGCCATGGTCTTTCCCTTCTCTGCCAGAGACTTGAGCACAGTAAC
676		143	4	Ins	GATGGAGTTCCAAGGAATGCCACACGACCCTCTGCCATGAGCAAGATCTTGTCGAACATGGAGAATACCT--TAGGATGGCTGGTGGATTGTG-GCTGGATGGCTATGGTCTTTCCCTTCTCTGCCAGAGACTTGAGCACAGTAAC
620		142	4	Ins	GATGGAGTTCCAAGGAATGCCACACGACCCTCTGCCATGAGCAAGATCTTGTCGAACATGGAGAATAATGGTCGGAGTATGGCTGGTGGATTGTGCACACTATGGTCTTTCCCTTCTCTGCCAGAGACTTGAGCACAGTAAC
653		142	4	Ins	GATGGAGTTCCAAGGAATGCCACACGACCCTCTGCCATGAGCAAGATCTTGTCGAACATGGAGAATAATGGTCGGAGGATGGCTGGTGGATTGTGCACACTATTGTCTTTCCCTTCTCTGCCAGAGACTTGAGCACAGTAAC
666		142	4	Ins	GATGGAGTTCCAAGGAATGCCACACGACCCTCTGCCTTGAGCAAGATCTTGTCGAACATGGAGAATAATGGTCGGAGGATGGCTGGTGGATTGTGCACACTATGGTCTTTCCCTTCTCTGCCAGAGACTTGAGCACAGTAAC
678		142	4	Ins	GATGGAGTTCCAAGGAATGCCACACGACACTCTGCCATGATCAAGATCTTGTCGAACATGGAGAATAATGGTCGGAGGATGGCTGGTGGATTGTGCACACTATGGTCTTTCCCTTCTCTGCCAGAGACTTGAGCACAGTAAC
694		142	4	Ins	GATGGAGTTCCAAGGAATGCCACACGACCCTCTGCCATGAGCAAGATATTGTCGAACATGGAGAATAGCCACCGGAGGATGGCTGGTGGATTGTGCACACTATGGTCTTTCCCTTCTCTGCCAGAGACTTGAGCACAGTAAC
701		142	4	Ins	GATGGAGTTCCAAGGAATGCCACACGACCCTCTGCCATGAGCAAGATCTTGTTGAACATGGAGAATAATGGTCGGAGGATGGCTGGTGGATTGTGCACACTATGGTCTTTCCCTTCTCTGCCAGAGACTTGAGCACAGTAAC
709		142	4	Ins	GATGGAGTTCCAAGGAATGCCACACGGCCCTCTGCCATGAGCAAGATCTTGTCGAACATGGAGAATAATGGTCGGAGGATGGCTGGTGGATTGTGCACACTATGGTCTTTCCCTTCTCTGCCAGAGACTTGAGCACAGTAAC
739		142	4	Ins	GATGGAGTTCCAAGGAATGCCACACGACCCTCTGCCATGAGCAAGATCTTGTCGAACATGGAGATTAATGGTCGGAGGATGGCTGGTGGATTGTGCACACTATGGTCTTTCCCTTCTCTGCCAGAGACTTGAGCACAGTAAC
742		142	4	Ins	GATGGAGTTCCAAGGAATGCCACACGACCCTCTGCCATGAGCAAGATCTTGTCGAACATGTAGAATAATGGTCGGAGGATGGCTGGTGGATTGTGCACACTATGGTCTTTCCCTTCTCTGCCAGAGACTTGAGCACAGTAAC
630		141	4	Ins	GATGGAGTTACAAGGAATGCCACACGACCCTCTGCCATGAGCAAGATCTTGTCGAACATGGAGAATACCT------ATGGTATTTGGTGCACATATGGTGCACACTATGGTCTTTCCCTTCTCTGCCAGAGACTTGAGCACAGTAAC
700		141	4	Ins	GATGGAGTTCCAAGGAATGCCACACGACCCTCTGCCATGAGCAAGATCTTGTCGAACATGGAGAATACCT------ATGGTCTTTGGTGAACATATGGTGCACACTATGGTCTTTCCCTTCTCTGCCAGAGACTTGAGCACAGTAAC
716		141	4	Ins	GATGGAGTTCCAAGGAATGCCACACGACCCTCTGCCATGAGCAAGATCTTGTCGAACATGGAGAATACCT------ATTGTCTTTGGTGCACATATGGTGCACACTATGGTCTTTCCCTTCTCTGCCAGAGACTTGAGCACAGTAAC
979		184	3	Ins	GATGGAGTTCCAAGGAATGCCACACGACCCTCTGCCATGAGCAAGATCTTGTCGAACATGGAGAATACCTTGGAGATGGAGAACATGGAGAATACCTTGGAGAATACATGGAGAACACGGAGGATGGCTGGTGGATTGTGCAC---ATGGTCTTTCCCTTCTCTGCCAGAGACTTGAGCACAGTAAC
1029		177	3	Ins	GATGGAGTTCCAAGGAATGCCACACGACCCTCTGCAATGAGCAAGATCTTGTCGAACATGGAGAATACAAGATGGCTGGAGGATGGCTGGAGGATGACTGGATGGCTCGGAGGATGGCTGGTGGATTGTGCACACTATGGTCTTTCCCTTCTCTGCCAGAGACTTGAGCACAGTAAC
809		175	3	Ins	GATGGAGTTCCAAGGAATGCCACACGACCCTCTGCCATGAGCAAGATCTTGTCGAACATGGAGAATAC--TGGAGGATGGCTGGTGGATTGTGCACAATCCTACTTTCCTACTGGAATGGTCCTATCCTACTGGCTATGGTCTTTCCCTTCTCTGCCAGAGACTTGAGCACAGTAAC
965		156	3	Ins	GATGGAGTTCCAAGGAATGCCACACGACCCTCTGCCATGAGCAAGATCTTGTCGAACATGGAGAATAC--TGGTGGATTGGCTGGTGGATTGTGCATGGACTATGGTGTGGTGGACTATGGTCTTTCCCTTCTCTGCCAGAGACTTGAGCACAGTAAC
1016		156	3	Ins	GATGGAGTTCCAAGGAATGCCACACGACCCTCTGCCATGAGCAAGATCTTGTCGAACATGGAGAATACTAGTGGATGGAGAATACACGGAGGATGGCTGGTGGATTGTGCACACTATGGTCTTTCCCTTCTCTGCCAGAGACTTGAGCACAGTAAC
953		153	3	Ins	GATGGAGTTCCAAGGAATGCCACACGACCCTCTGCCATGAGCAAGATCTTGTCGAACATGGAGAATACAAGGTGGATTCTCGAACGGAGGATGGCTGGTGGATTGTGCAC-CTATGGTCTTTCCCTTCTCTGCCAGAGACTTGAGCACAGTAAC
901		151	3	Ins	GATGGAGTTACAAGGAATGCCACACGACCCTCTGCCATGAGCAAGATCTTGTCGAACATGGAGAATACCTGGAGAATACCACGGAGGATGGCTGGTGGATTGTGCACACTATGGTCTTTCCCTTCTCTGCCAGAGACTTGAGCACAGTAAC
1013		151	3	Ins	GATGGAGTTCCAAGGAATGCCACACGACCCTCTGCCATGAGCAAGATATTGTCGAACATGGAGAATACCTGGAGAATACCACGGAGGATGGCTGGTGGATTGTGCACACTATGGTCTTTCCCTTCTCTGCCAGAGACTTGAGCACAGTAAC
846		148	3	Ins	GATGGAGTTCCAAGGAATGCCACACGACCCTCTGCCATGAGCAAGATCTTGTCGAACATTGAGAATACCTGGAGAACACGGAGGATGGCTGGTGGATTGTGCACACTATGGTCTTTCCCTTCTCTGCCAGAGACTTGAGCACAGTAAC
902		148	3	Ins	GATGGAGTTCCAAGGAATGCCACACGACCCTCTGCCATGAGCAAGATCTTGTCGAACATGGAGAATACATGTAGAATACGGAGGATGGCTGGTGGATTGTGCACACTATGGTCTTTCCCTTCTCTGCCAGAGACTTGAGCACAGTAAC
1015		148	3	Ins	GATGGAGTTCCAAGGAATGCCACACGACCCTCTGCCATGAGCAAGATCTTGTCGAACATGGAGAATACCTGGAGAAAACGGAGGATGGCTGGTGGATTGTGCACACTATGGTCTTTCCCTTCTCTGCCAGAGACTTGAGCACAGTAAC
943		146	3	Ins	GATGGAGTTCCAAGGAATGCCACACGACCCTCTGCCATGAGCAAGATCTTGTCGAACATGGAGAATAATGGTCGGAGGATGGCTGGTGGATT---CCCTTCTCTGGCTATGGTCTTTCCCTTCTCTGCCAGAGACTTGAGCACAGTAAC
856		145	3	Ins	GATGGAGTTCCAAGGAATGCCACACGACCCTCTGCCATGAGCAAGATCTTGTCGAACATGGAGAATACCTGAGAATACGGAGGATGGCTGGTGGATTGTGCACA--ATGGTCTTTCCCTTCTCTGCCAGAGACTTGAGCACAGTAAC
963		145	3	Ins	GATGGAGTTCCAAGGAATGCCACACGACCCTCTGCCATGAGCAAGATCTTGTCGAACATGGAGAATACCAGACTACGGAGGATGGCTGGTGGATTGTGCACACTATGGTCTTTCCCTTCTCTGCCAGAGACTTGAGCACAGTAAC
1019		145	3	Ins	GATGGAGTTCCAAGGAATGCCACACGACCCTCTGCAATGAGCAAGATCTTGTCGAACATGGAGAATACCGTAGTACGGAGGATGGCTGGTGGATTGTGCACACTATGGTCTTTCCCTTCTCTGCCAGAGACTTGAGCACAGTAAC
838		144	3	Ins	GATGGAGTTCCAAGGAATGCCACACGACCCTCTGCCATGAGCAAGATCTTGTCGAACATGGAGAATAATGGTCGGAGGATGGCTGGTGGATTGTGCACCAGCTATGGTCTTTCCCTTCTCTGCCAGAGACTTGAGCACAGTAAC
762		142	3	Ins	GATGGAGTTCCAAGGAATGCCACACGACCCTCTGCCATGAGCAAGATCTTGTCGAACATGGAGAATAATGGTCGGAGGATGGCTGGTGGATTGTGCACACTATGGTCTTTCCATTCTCTGCCAGAGACTTGAGCACAGTAAC
773		142	3	Ins	GATGGAGTTCCAAGGAATGCCACACGACCCTCTGCCATGAGCAAGATCTTGTCGAACATGGAGAATAAGGGTCGGAGGATGGCTGGTGGATTGTGCACACTATGGTCTTTCCCTTCTCTGCCAGAGACTTGAGCACAGTAAC
787		142	3	Ins	GATGGAGTTCCAAGGAATGCCACACGACCCTCTGCCATGAGCAAGATCTTGTCGAACCTGGAGAATAATGGTCGGAGGATGGCTGGTGGATTGTGCACACTATGGTCTTTCCCTTCTCTGCCAGAGACTTGAGCACAGTAAC
788		142	3	Ins	GATGGAGTTCCAAGGAATGCCACACGACCCTCTGCCATGAGCAAGATCTTGTCGAACAGGGAGAATAATGGTCGGAGGATGGCTGGTGGATTGTGCACACTATGGTCTTTCCCTTCTCTGCCAGAGACTTGAGCACAGTAAC
790		142	3	Ins	GATGGAGTTCCAAGGAATGCCACACGACCCTCTGCCATGATCAAGATATTGTCGAACATGGAGAATAATGGTCGGAGGATGGCTGGTGGATTGTGCACACTATGGTCTTTCCCTTCTCTGCCAGAGACTTGAGCACAGTAAC
815		142	3	Ins	GATGGAGTTCCAAGGAATGCCACACGAACCTCTGCCATGAGCAAGATCTTGTCGAACATGGAGAATAATGGTCGGAGGATGGCTGGTGGATTGTGCACACTATGGTCTTTCCCTTCTCTGCCAGAGACTTGAGCACAGTAAC
821		142	3	Ins	GATGGAGTTCCAAGGAATGCCACACGACCCTCTGCCATGAGCAAGATCTTGTCGAACATGGAGAATAATGGTCGGAGGATGGCTGGTGGATTGTGCACACTATGGTATTTCCCTTCTCTGCCAGAGACTTGAGCACAGTAAC
829		142	3	Ins	GATGGAGTTCCAAGGAATGCCACACGACCCTCTTCCATGAGCAAGATCTTGTCGAACATGGAGAATAATGGTCGGAGGATGGCTGGTGGATTGTGCACACTATGGTCTTTCCCTTCTCTGCCAGAGACTTGAGCACAGTAAC
832		142	3	Ins	GATGGAGTTCCAAGGAATGCCACACGACCCTCTGCCATGAGCAAGATCTTGTCGAACATGGAGAATAATGGTCGGAGGATGGCTGGTGGTTTGTGCACACTATGGTCTTTCCCTTCTCTGCCAGAGACTTGAGCACAGTAAC
837		142	3	Ins	GATGGAGTTCCAAGGAATGCCACACGACCCTCTGCCATGAGCAAGATCTTGTCGAACATGGAGAATAATGGTCGGAGGATGGCTGGTGGATTGTGCACACTATAGTCTTTCCCTTCTCTGCCAGAGACTTGAGCACAGTAAC
852		142	3	Ins	GATGGAGTTCCAAGGAATGCCACACGACCCTCTGCCATGAGCAAGATCTTGTCGAACACGGAGAATAATGGTCGGAGGATGGCTGGTGGATTGTGCACACTATGGTCTTTCCCTTCTCTGCCAGAGACTTGAGCACAGTAAC
855		142	3	Ins	GATGGAGTTCCAAGGAATGCCACACGACCCTCTGCCATGAGCAAGATAGTGTCGAACATGGAGAATAATGGTCGGAGGATGGCTGGTGGATTGTGCACACTATGGTCTTTCCCTTCTCTGCCAGAGACTTGAGCACAGTAAC
862		142	3	Ins	GATGGAGTTCCAAGGAATTCCACACGACCCTCTGCCATGAGCAAGATCTTGTCGAACATGGAGAATAATGGTCGGAGGATGGCTGGTGGATTGTGCACACTATGGTCTTTCCCTTCTCTGCCAGAGACTTGAGCACAGTAAC
865		142	3	Ins	GATGGAGTTCCAAGGAATGCCACACGACACTCTGCCATGAGCAAGATATTGTCGAACATGGAGAATAATGGTCGGAGGATGGCTGGTGGATTGTGCACACTATGGTCTTTCCCTTCTCTGCCAGAGACTTGAGCACAGTAAC
871		142	3	Ins	GATGGAGTTCCAAGGAATGCCACACGACACTCTGCCATGAGCAAGATCTTGTCGAACATGGAGAATAATGGTCGGAGGATGGCTGGTGGAGTGTGCACACTATGGTCTTTCCCTTCTCTGCCAGAGACTTGAGCACAGTAAC
879		142	3	Ins	GATGGAGTTCCAAGGAATGCCACACGACCCTCTGCCATGAGCAAGATCTTGTCGAACATGGAGAATAATGGTCGGTGGATGGCTGGTGGATTGTGCACACTATGGTCTTTCCCTTCTCTGCCAGAGACTTGAGCACAGTAAC
883		142	3	Ins	GATGGAGTTCCAAGGAATGCCACACGACCCTCTGCCATGAGCAAGATCTTGTCGAACATGGAGAATAATGGTCGGAGGATGGCTGGTGGATTGTGCAAACTATGGTCTTTCCCTTCTCTGCCAGAGACTTGAGCACAGTAAC
910		142	3	Ins	GATGGAGTTCCAAGGAATGCCACACGACCCTCTGCCATGAGCAAGATCTTGCCGAACATGGAGAATAATGGTCGGAGGATGGCTGGTGGATTGTGCACACTATGGTCTTTCCCTTCTCTGCCAGAGACTTGAGCACAGTAAC
913		142	3	Ins	GATGGAGTTCCAAGGAATGCCACACGACCCTCTGCCATGAGCAAGATCTTGTCGAACATGGAGAATA---CGGAGGATGGCTGGTGGATTGTG-GCTGGATGGCTATGGTCTTTCCCTTCTCTGCCAGAGACTTGAGCACAGTAAC
948		142	3	Ins	GATGGAGGTCCAAGGAATGCCACACGACCCTCTGCCAAGAGCAAGATCTTGTCGAACATGGAGAATAATGGTCGGAGGATGGCTGGTGGATTGTGCACACTATGGTCTTTCCCTTCTCTGCCAGAGACTTGAGCACAGTAAC
949		142	3	Ins	GATGGAGTTCCAAGGAATGCCACACGACCCTCTGCCATGAGCAAGATCTTGTCGAACATGGAGAATAATGGTCGGAGGATGGCTGGTGGATTGTGCACACTATGGTCTTTCCCGTCTCTGCCAGAGACTTGAGCACAGTAAC
950		142	3	Ins	GATGGAGTTCCAAGGAATGCCACACGACCCTCTGCCAAGAGCAAGATCTTGTCGAACATGGAGAATAATGGTCGGAGGATGGCTGGTGGATTGTGCACACTATGGTCTTTCCCTTCTCTGCCAGAGACTTGAGCACAGTAAC
958		142	3	Ins	GATGGAGTTCCAAGGAATGCCACACGACCCTCTGCCATGAGCAAGATCTTGTCGAACATGGGGAATAATGGTCGGAGGATGGCTGGTGGATTGTGCACACTATGGTCTTTCCCTTCTCTGCCAGAGACTTGAGCACAGTAAC
982		142	3	Ins	GATGGAGTTCCAAGGAATGCCACACGACCATCTGCCATGAGCAAGATCTTGTCGAACATGGAGAATAATGGTCGGAGGATGGCTGGTGGATTGTGCACACTATGGTCTTTCCCTTCTCTGCCAGAGACTTGAGCACAGTAAC
984		142	3	Ins	GATGGAGTTCCAAGGAATGCCACACGACGCTCTGCCATGAGCAAGATCTTGTCGAACATGGAGAATAATGGTCGGAGGATGGCTGGTGGATTGTGCACACTATGGTCTTTCCCTTCTCTGCCAGAGACTTGAGCACAGTAAC
985		142	3	Ins	GATGGAGTTCCAAGGAATGCCACACGACCCACTGCCATGAGCAAGATCTTGTCGAACATGGAGAATAATGGTCGGAGGATGGCTGGTGGATTGTGCACACTATGGTCTTTCCCTTCTCTGCCAGAGACTTGAGCACAGTAAC
998		142	3	Ins	GATGGAGTTCCAAGGAATGCCACACGACCCTCTGCCATGAGCAAGATCTTGTCGAACATGGAGAATAATGGTCGGAGGATGGCTGGTGGATTGTGCACACCATGGTCTTTCCCTTCTCTGCCAGAGACTTGAGCACAGTAAC
1003		142	3	Ins	GATGGAGTTCCAAGGTATGCCACACGACCCTCTGCCATGAGCAAGATCTTGTCGAACATGGAGAATAATGGTCGGAGGATGGCTGGTGGATTGTGCACACTATGGTCTTTCCCTTCTCTGCCAGAGACTTGAGCACAGTAAC
1044		142	3	Ins	GATGGAGTTCCAAGGAATGCCACACGACCCTCTGCCATGAGCAAGATCTTGTCGAACATGGAGAATAC--TGGAGGATGGCTGGTGGATTGTGCACACCAGCTATGGTCTTTCCCTTCTCTGCCAGAGACTTGAGCACAGTAAC
1026		141	3	Ins	GATGGAGTTCCAAGGAATGCCACACGACCCTCTGCCATGAGCAAGATCTTGTCGAACATTGAGAATACCT------ATGGTCTTTGGTGCACATATGGTGCACACTATGGTCTTTCCCTTCTCTGCCAGAGACTTGAGCACAGTAAC
771		141	3	Ins	GATGGAGTTCCAAGGAATGCCACACGACCCTCTGCCATGAGCAAGATCTTGTAGAACATGGAGAATA-CTGGTGGAGGATGGCTGGTGGATTGTGCACACTATGGTCTTTCCCTTCTCTGCCAGAGACTTGAGCACAGTAAC
779		141	3	Ins	GATGGAGTTCCAAGGAATGCCACACGACCCTCTGCCATGAGCAAGATCTTGTCGAACATGGAGAATACCT------ATGGTCTTTGGTGCACCTATGGTGCACACTATGGTCTTTCCCTTCTCTGCCAGAGACTTGAGCACAGTAAC
796		141	3	Ins	GATGGAGTTCCAAGGAATGCCACACGACCCTCTGCCATGAGCAAGATCTTGTCGAACATGGAGAATACCT------ATGGTCTTTGGTGCACATATTGTGCACACTATGGTCTTTCCCTTCTCTGCCAGAGACTTGAGCACAGTAAC
867		141	3	Ins	GATGGAGTTCCAAGGAATGCCACACGACCCTCTGCCATGAGCAAGATATTGTCGAACATGGAGAATA-CTGGTGGAGGATGGCTGGTGGATTGTGCACACTATGGTCTTTCCCTTCTCTGCCAGAGACTTGAGCACAGTAAC
898		141	3	Ins	GATGGAGTTCCAAGGAATGCCACACGACCCTCTGCCATGAGCAAGATCTTGTCGAACATGGAGAATACCT------ATGGTCTTTTGTGCACATATGGTGCACACTATGGTCTTTCCCTTCTCTGCCAGAGACTTGAGCACAGTAAC
980		141	3	Ins	GATGGAGTTCCAAGGAATGCCACACGACCCTCTGCCATGAGCAAGATCTTGTCGAACATGGAGAATACCTGGAGAACACGGAGGATGGCTGGTGG-------TCTCTATGGTCTTTCCCTTCTCTGCCAGAGACTTGAGCACAGTAAC
1243		177	2	Ins	GATGGAGTTCCAAGGAATGCCACACGACCCTCTGACATGAGCAAGATCTTGTCGAACATGGAGAATACAAGATGGCTGGAGGATGGCTGGAGGATGACTGGATGGCTCGGAGGATGGCTGGTGGATTGTGCACACTATGGTCTTTCCCTTCTCTGCCAGAGACTTGAGCACAGTAAC
1423		175	2	Ins	GATGGAGTTCCAAGGAATGCCAAACGACCCTCTGCCATGAGCAAGATCTTGTCGAACATGGAGAATAC--TGGAGGATGGCTGGTGGATTGTGCACAATCCTACTTTCCTACTGGAATGGTCCTATCCTACTGGCTATGGTCTTTCCCTTCTCTGCCAGAGACTTGAGCACAGTAAC
1356		161	2	Ins	GATGGAGTTCCAAGGAATGCCACACGACCCTCTGCCATGAGCAAGATCTTGTCGAACATGGAGAATACCTGGTTGGAATACCTGGAGAATACGGAGGATGGCTGGTGGATTGTGCACACTATGGTCTTTCCCTTCTCTGCCAGAGACTTGAGCACAGTAAC
1716		156	2	Ins	GATGGAGTTCCAAGGAATGCCACACGACCCTCTGCCATGAGCAAGATCTTGTCGAACATGGAGAATACGCTGGAGAATACACGGAGGATGGCTGGTGGATTGTGCACACCAGTCTATGGTCTTTCCCTTCTCTGCCAGAGACTTGAGCACAGTAAC
1362		155	2	Ins	GATGGAGTTCCAAGGAATGCCACACGACCCTCTGCCATGAGCAAGATCTTGTCGAACATGGAGAATACCTGGAGAATACCACGGAGGATGGCTGGTGGATTGTGCACACCAGCTATGGTCTTTCCCTTCTCTGCCAGAGACTTGAGCACAGTAAC
1703		154	2	Ins	GATGGAGTTCCAAGGAATGACACACGACCCTCTGCCATGAGCAAGATCTTGTCGAACATGGAGAACATGGAGAATAGATATTGTCGGAGGATGGCTGGTGGATTGTGCACACTATGGTCTTTCCCTTCTCTGCCAGAGACTTGAGCACAGTAAC
1725		154	2	Ins	GATGGAGTTCCAAGGAATGCCACACGACCCTCTGCCATGAGCAAGATCTTGTCGAACATGGAGAATACTGGAGAATACACGGAGGATGGCTGGTGGATTGTGGATGGATGGCTATGGTCTTTCCCTTCTCTGCCAGAGACTTGAGCACAGTAAC
1224		151	2	Ins	GATGGAGTTCCAAGGAATGCCACACGACCCTCTGCCATGAGCAAGATATTGTCGAACATGGAGAATACATGAGAACACGGAGGATGGCTGGTGGATTGTGCATAACAACTATGGTCTTTCCCTTCTCTGCCAGAGACTTGAGCACAGTAAC
1619		151	2	Ins	GATGGAGTTCCAAGGAATGCCAAACGACCCTCTGCCATGAGCAAGATCTTGTCGAACATGGAGAATACATGAGAACACGGAGGATGGCTGGTGGATTGTGCATAACAACTATGGTCTTTCCCTTCTCTGCCAGAGACTTGAGCACAGTAAC
1231		150	2	Ins	GATGGAGTTCCAAGGAATGCCACACGACCCTCTGCCATGAGCAAGATCTTGTCGAACATGGAGAATACCTGGTGGAGTGTCGGAGGATGGCTGGTGGATTGTGCACACTATGGTCTTTCCCTTCTCTGCCAGAGACTTGAGCACAGTAAC
1454		150	2	Ins	GATGGAGTTCCAAGGAATGCCACACGACCCTCTGCCATGAGCAAGATCTTGTCGAACATGGAGAATAACTGGTGGATTGTCGGAGGATGGCTGGTGGATTGTGCACACTATGGTCTTTCCCTTCTCTGCCAGAGACTTGAGCACAGTAAC
1456		150	2	Ins	GATGGAGTTCCAAGGAATGCCACACGACCCTCTGCCTTGAGCAAGATCTTGTCGAACATGGAGAATACCTGGTGGATTGTCGGAGGATGGCTGGTGGATTGTGCACACTATGGTCTTTCCCTTCTCTGCCAGAGACTTGAGCACAGTAAC
1568		150	2	Ins	GATGGAGTTCCAAGGAATGCCACACGACCCTCTGCCATGAGCAAGATCTTGTCGAACATGGAGAATACCTGGTGGATTGTCAGAGGATGGCTGGTGGATTGTGCACACTATGGTCTTTCCCTTCTCTGCCAGAGACTTGAGCACAGTAAC
1707		150	2	Ins	GATGGAGTTCCAAGGAATGCCACACGACCCTCTGCCATGAGCAAGATCTTGTCGAACATGGAGAATAGCTGGTGGATTGTCGGAGGATGGCTGGTGGATTGTGCACACTATGGTCTTTCCCTTCTCTGCCAGAGACTTGAGCACAGTAAC
1074		149	2	Ins	GATGGAGTTCCAAGGAATGCCACACGACCCTCTGCCCTGAGCAAGATCTTGTCGAACATGGAGAATACCTGGTGGAATACGGAGGATGGCTGGTGGATTGTGCACACTATGGTCTTTCCCTTCTCTGCCAGAGACTTGAGCACAGTAAC
1241		149	2	Ins	GATGGAGTTCCAAGGAATGCCACACGACCCTCTGCCATGAGCAAGATCTTGTCGAACATGGAGAATACCATTGAGAATACGGAGGATGGCTGGTGGATTGTGCACACTATGGTCTTTCCCTTCTCTGCCAGAGACTTGAGCACAGTAAC
1294		149	2	Ins	GATGGAGTTCCAAGGAATGCCACACGACCCTCTGCAATGAGCAAGATCTTGTCGAACATGGAGAATACCATGGAGAATACGGAGGATGGCTGGTGGATTGTGCACACTATGGTCTTTCCCTTCTCTGCCAGAGACTTGAGCACAGTAAC
1333		149	2	Ins	GATGGAGTTCCAAGGAATGCCACACGACCCTCTGCCATGAGCAAGATCTTGTCGAACATGGAGAATACCTGGTGGAATACGGAGGATGGCTGGTGGATTGCGCACACTATGGTCTTTCCCTTCTCTGCCAGAGACTTGAGCACAGTAAC
1434		149	2	Ins	GATGGAGTTCCAAGGAATGCCACACGACCCTCTGCCATGAGCAAGATCTTGTCGAACATGGAGAATACTGGTGGATTGTCGGAGGATGGCTGGTGGATTGTGCACACTATGGTCTTTCCCTTCTCTGCCAGAGACTTGAGCACAGTAAC
1629		149	2	Ins	GATGGAGTTCCAAGGAATGCCACACGACCCTCTGCCATGAGCAAGATCTTGTCGAACATGGAGAATACCATGGAGAATACGGAGGATGGCTGGTGGATTGTGCACACTATGGTCTGTCCCTTCTCTGCCAGAGACTTGAGCACAGTAAC
1138		148	2	Ins	GATGGAGTTCCAAGGAATGCCACACGACCCTCTGACATGAGCAAGATCTTGTCGAACATGGAGAATACCTGGAGAACACGGAGGATGGCTGGTGGATTGTGCACACTATGGTCTTTCCCTTCTCTGCCAGAGACTTGAGCACAGTAAC
1244		148	2	Ins	GATGGAGTTCCAAGGAATGCCACACGACCCTCTGCCATGAGCAAGATCTTGTCGAACATGGAGAATACATTGAGAATACGGAGGATGGCTGGTGGATTGTGCACACTATGGTCTTTCCCTTCTCTGCCAGAGACTTGAGCACAGTAAC
1594		148	2	Ins	GATGGAGTTCCAAGGAATGCCACACGACCCTCTGCCTTGAGCAAGATCTTGTCGAACATGGAGAATACATGGAGAATACGGAGGATGGCTGGTGGATTGTGCACACTATGGTCTTTCCCTTCTCTGCCAGAGACTTGAGCACAGTAAC
1628		148	2	Ins	GATGGAGTTCCAAGGAATGACACACGACCCTCTGCCATGAGCAAGATCTTGTCGAACATGGAGAATACATGGAGAATACGGAGGATGGCTGGTGGATTGTGCACACTATGGTCTTTCCCTTCTCTGCCAGAGACTTGAGCACAGTAAC
1645		148	2	Ins	GATGGAGTTACAAGGAATGCCACACGACCCTCTGCCATGAGCAAGATATTGTCGAACATGGAGAATACATACAATACACGGAGGATGGCTGGTGGATTGTGCACACTATGGTCTTTCCCTTCTCTGCCAGAGACTTGAGCACAGTAAC
1682		148	2	Ins	GATGGAGTTCCAAGGAATGCCACACGACCCTCTGCCATGATCAAGATCTTGTCGAACATGGAGAATACCTGGAGAACACGGAGGATGGCTGGTGGATTGTGCACACTATGGTCTTTCCCTTCTCTGCCAGAGACTTGAGCACAGTAAC
1741		148	2	Ins	GATGGAGTTCCAAGGAATGCCACACGACCCTCTGCCATGAGCTAGATCTTGTCGAACATGGAGAATACCTGGAGAACACGGAGGATGGCTGGTGGATTGTGCACACTATGGTCTTTCCCTTCTCTGCCAGAGACTTGAGCACAGTAAC
1066		147	2	Ins	GATGGAGTTCCAAGGAATGCCACACGACCCTCTGCCATGAGCAAGATCTTGTCGAACATGGAGAATAACTGAGAATACGGAGGATGGCTGGTGGATTGTGCACACTATGGTCTTTCCCTTCTCTGCCAGAGACTTGAGCACAGTAAC
1482		147	2	Ins	GATGGAGTTCCAAGGAATGCCACACGACCCTCTGCCATGAGCTAGATCTTGTCGAACATGGAGAATACCTGAGAATACGGAGGATGGCTGGTGGATTGTGCACACTATGGTCTTTCCCTTCTCTGCCAGAGACTTGAGCACAGTAAC
1378		146	2	Ins	GATGGAGTTCCAAGGAATGCCACACGACCCTCTGCCATGAGCAAGATCTTGTCGAACATGGAGAATAATGGTCGGAGGATGGCTGGTGGATTGTGCATAACAACTATGGTCTTTCCCTTCTCTGCCAGAGACTTGAGCACAGTAAC
1522		146	2	Ins	GATGGAGTTCCAAGGAATGCCACACGACCCTCTGCCATGAGCAAGATCTTGTCGAACATGGAGAATACATGGAGAATACGGAGGATGGCTGGTGGATTGTG--CACTATGGTCTTTCCCTTCTCTGCCAGAGACTTGAGCACAGTAAC
1556		146	2	Ins	GATGGAGTTCCAAGGAATGCCACACGACCCTCTGCCATGAGCAAGATCTTGTCGAACATGGAG-ATCTTGGTGAACACGGAGGATGGCTGGTGGATTGTGCACAGTATGGTCTTTCCCTTCTCTGCCAGAGACTTGAGCACAGTAAC
1718		146	2	Ins	GATGGAGTTCCAAGGAATGCCACACGACCCTCTGCCATGAGCAAGATATTGTCGAACATGGAGAATACAAGATGGCT-GGAGGATGGCTGGTGGATTGTGCACACTATGGTCTTTCCCTTCTCTGCCAGAGACTTGAGCACAGTAAC
1579		145	2	Ins	GATGGAGTTCCAAGGAATGCCACACGACCCTCTGCCATGAGCAAGATCTTGTCGAACATGGAGAATAC--TGGTGGATGGCTGGTGGATTGTGCACACCACCAGCCATGGTCTTTCCCTTCTCTGCCAGAGACTTGAGCACAGTAAC
1080		145	2	Ins	GATGGAGTTCCAAGGAATGCCACACGACCCTCTGCCATGAGCAAGATCTTGTCGAACATGGAGAATACAGTAGTACGGAGGATGGCTGGTGGATTGTGCACACTATGGTCTTTCCCTTCTCTGCCAGAGACTTGAGCACAGTAAC
1112		145	2	Ins	GATGGAGTTCCAAGGAATGCCACACGACCCTCTGCCATGAGCAAGATCTTGTCGAACATGGAGAATAGATCTTGTCGGAGGATGGCTGGTGGATTGTGCACACTATGGTCTTTCCCTTCTCTGCCAGAGACTTGAGCACAGTAAC
1403		145	2	Ins	GATGGAGTTCCAAGGAATGCCACACGACCCTCTGCCATGAGCAAGATCTTGTCGAACATGGAGAAGACCGTAGTACGGAGGATGGCTGGTGGATTGTGCACACTATGGTCTTTCCCTTCTCTGCCAGAGACTTGAGCACAGTAAC
1586		145	2	Ins	GATGGAGTTCCAAGGAATGCCACACGACCCTCTGCCATGAGCAAGATCTTGTCGAACATGGAGAATACACCCGGAGGATGGCTGGTGGATTGTGCATAACAACTATGGTCTTTCCCTTCTCTGCCAGAGACTTGAGCACAGTAAC
1523		144	2	Ins	GATGGAGTTCCAAGGAATGCCACACGACCCTCTGCCATGAGCAAGATCTTGTCGAACATGGAGAATACCTGGAGAACACGGAGGATGGCTGGTGGATTGTG----CTATGGTCTTTCCCTTCTCTGCCAGAGACTTGAGCACAGTAAC
1170		144	2	Ins	GATGGAGTTCCAAGGAATGCCACACGACCCTCTGCCATGAGCAAGATCTTGTCGAACAT-GATAGTA--TCGGAGGATGGCTGGTGGATTGTGCACACCACCAGCCATGGTCTTTCCCTTCTCTGCCAGAGACTTGAGCACAGTAAC
1531		144	2	Ins	GATGGAGTTCCAAGGAATGCCACACGACCCTCTGCCATGAGCAAGATCTTGTCGAACATGGAGAATACCTGGAGAATACCACGGAGGATGGCTGGTGGATT-------CTATGGTCTTTCCCTTCTCTGCCAGAGACTTGAGCACAGTAAC
1583		144	2	Ins	GATGGAGTTCCAAGGAATGCCACACGACCCTCTGCCATGAGCAAGATCTTGTCGAACATGGAGAATA-CACGGAGGATGGCTGGTGGATTGTG---GCTGGATGGATATGGTCTTTCCCTTCTCTGCCAGAGACTTGAGCACAGTAAC
1720		144	2	Ins	GATGGAGTTCCAAGGAATGCCACACGACCCTCTGCCATGAGCAAGATCTTGTCGAACATGGAGAACTTGTCGGAGGATGGCTGGTGGATT---CCCTTCTATGGCTATGGTCTTTCCCTTCTCTGCCAGAGACTTGAGCACAGTAAC
1113		143	2	Ins	GATGGAGTTCCAAGGAATGCCACACGACCCTCTGCCATGAGCAAGATCTTGTCGAACATGGAGAATACCT-GGTGGATGGCTGGTGGATTGTGCACACCAGCTATGGTCTTTCCCTTCTCTGCCAGAGACTTGAGCACAGTAAC
1250		143	2	Ins	GATGGAGTTCCAAGGAATGCCACACGACCCTCTGCCATGAGCAAGATATTGTCGAACATGGAGAATACCGTAGTACGGAGGATGGCTGGTGGATTGTGCACA--ATGGTCTTTCCCTTCTCTGCCAGAGACTTGAGCACAGTAAC
1307		143	2	Ins	GATGGATTTCCAAGGAATGCCACACGACCCTCTGCCATGAGCAAGATCTTGTCGAACATGGAGAATAATGGTCGGAGGATGGCTGGTGGATTGTGCACAACTATGGTCTTTCCCTTCTCTGCCAGAGACTTGAGCACAGTAAC
1407		143	2	Ins	GATGGAGTTCCAAGGAATGCCACACGACCCTCTGCCATGAGCAAGATCTTGTCGAACATGGAGAATACGGATACGGAGGATGGCTGGTGGATTGTGCACACTATGGTCTTTCCCTTCTCTGCCAGAGACTTGAGCACAGTAAC
1562		143	2	Ins	GATGGAGTTCCAAGGAATGCCACACGACCCTCTGCCATGAGCAAGATCTTGTCGAACATGGAGAATACCGTAGTACGGAGGATGGCTGGTGGATTGTGCACA--ATGGTCTGTCCCTTCTCTGCCAGAGACTTGAGCACAGTAAC
1569		143	2	Ins	GATGGAGTTCCAAGGAATGCCACACGACCCTCTGCCATGAGCAAGATCTTGTAGAACATGGAGAATACCGTAGTACGGAGGATGGCTGGTGGATTGTGCACA--ATGGTCTTTCCCTTCTCTGCCAGAGACTTGAGCACAGTAAC
1604		143	2	Ins	GATGGAGTTCCAAGGAATGCCACACGACCCTCTGCCATGAGCAAGATCTTGTCGAACATGGAGAATAATGGTCGGAGGATGGCTGGTGGATTGTGCACACTATGGTCTTTCCCCTTCTCTGCCAGAGACTTGAGCACAGTAAC
1649		143	2	Ins	GATGGAGTTCCAAGGAATGCCACACGACCCTCTGCCATGAGCAAGATCTTGTCGAACATGGAGAATACCAGCCTACGGAGGATGGCTGGTGGATTGTG--CACTATGGTCTTTCCCTTCTCTGCCAGAGACTTGAGCACAGTAAC
1685		143	2	Ins	GATGGTGTTCCAAGGAATGACACACGACCCTCTGCCATGAGCAAGATCTTGTCGAACATGGAGAATACATACAATACACGGAGGATGGCTGGTGGATTGTGC-----ATGGTCTTTCCCTTCTCTGCCAGAGACTTGAGCACAGTAAC
1093		142	2	Ins	GATGGAGTTCCAAGGAATGCCACACGACCCTCTGCCATGAGCAAGATCTTGTCGAACATGGAGAATA-CTGGTGGAGGATGGCTGGTGGATTGTGCACAACTATGGTCTTTCCCTTCTCTGCCAGAGACTTGAGCACAGTAAC
1235		142	2	Ins	GATGGAGTTCCAAGGAATGCCACACGACCCTCTGCCATGAGCAAGATCTTGTCGAACATGGAGAATAC--CGGAGGATGGCTGGTGGATTGTGCACACCAGCTATGGTCTTTCCCTTCTCTGCCAGAGACTTGAGCACAGTAAC
1096		142	2	Ins	GATGGAGTTCCAAGGAATGCCACACGACCCTCTGCCATGAGCAAGATCTTGTCGACCATGGAGAATAATGGTCGGAGGATGGCTGGTGGATTGTGCACACTATGGTCTTTCCCTTCTCTGCCAGAGACTTGAGCACAGTAAC
1128		142	2	Ins	GATGGAGTTCCAAGGAATGCCACACGACCCTCTGCCATGCGCAAGATCTTGTCGAACATGGAGAATAATGGTCGGAGGATGGCTGGTGGATTGTGCACACTATGGTCTTTCCCTTCTCTGCCAGAGACTTGAGCACAGTAAC
1134		142	2	Ins	GATGGAGTTCCAAGGAATGACACTCGACCCTCTGCCATGAGCAAGATCTTGTCGAACATGGAGAATAATGGTCGGAGGATGGCTGGTGGATTGTGCACACTATGGTCTTTCCCTTCTCTGCCAGAGACTTGAGCACAGTAAC
1163		142	2	Ins	GATGGAGTTCCAAGGAATGCAACACGACCCTCTGCCATGAGCAAGATCTTGTCGAACATGGAGAATAATGGTCGGAGGATGGCTGGTGGATTGTGCACACTATGGTCTTTCCCTTCTCTGCCAGAGACTTGAGCACAGTAAC
1166		142	2	Ins	GATGGAGTTCCAAGGAATGCCACACGACCCTCTGCCATGAGCAAGATCTTGTCGAACATGGAGAATAATGGTCGGAGGATGGCTGGTGGATTGTGCACACTATGGTCGTTCCCTTCTCTGCCAGAGACTTGAGCACAGTAAC
1182		142	2	Ins	GATGGAGTTCCAAGGAATGACACACGACCCTCTTCCATGAGCAAGATCTTGTCGAACATGGAGAATAATGGTCGGAGGATGGCTGGTGGATTGTGCACACTATGGTCTTTCCCTTCTCTGCCAGAGACTTGAGCACAGTAAC
1188		142	2	Ins	GATGGAGTTCCAAGGAATGCCACACGACCCTCTGCCATGAGCAAGATCTTGTCGAACATGGAGAATAATGGTCGGAGGATGGCTGTTGGATTGTGCACACTATGGTCTTTCCCTTCTCTGCCAGAGACTTGAGCACAGTAAC
1189		142	2	Ins	GATGGAGTTCCAAGGAATGCCACACGACCCTCGGCCATGAGCAAGATCTTGTCGAACATGGAGAATAATGGTCGGAGGATGGCTGGTGGATTGTGCACACTATGGTCTTTCCCTTCTCTGCCAGAGACTTGAGCACAGTAAC
1203		142	2	Ins	GATGGAGTTCCAAGGAATGCCACACGACCCTCTGCCATGAGCAATATCTTGTCGAACATGGAGAATAATGGTCGGAGGATGGCTGGTGGATTGTGCACACTATGGTCTTTCCCTTCTCTGCCAGAGACTTGAGCACAGTAAC
1219		142	2	Ins	GATGGAGTTGCAAGGAATGCCACACGACCCTCTGCCATGAGCAAGATCTTGTCGAACATGGAGAATAATGGTCGGAGGATGGCTGGTGGATTGTGCACACTATGGTCTTTCCCTTCTCTGCCAGAGACTTGAGCACAGTAAC
1245		142	2	Ins	GATGGAGTTCCAAGGAATGCCACACGACCCTCTGCCATGAGCAAGATCTTGTCGAACATGGAGAATAATGGTCGGAGGATTGCTGGTGGATTGTGCACACTATGGTCTTTCCCTTCTCTGCCAGAGACTTGAGCACAGTAAC
1249		142	2	Ins	GATGGAGTTACAAGGAATGCCACACGACCCTCTGCCATGAGCAAGATCTTGTCGAACATGGAGAATAATGGTCGGAGGATGGCTTGTGGATTGTGCACACTATGGTCTTTCCCTTCTCTGCCAGAGACTTGAGCACAGTAAC
1259		142	2	Ins	GATGGAGTTCAAAGGAATGCCACACGACCCTCTGCAATGAGCAAGATCTTGTCGAACATGGAGAATAATGGTCGGAGGATGGCTGGTGGATTGTGCACACTATGGTCTTTCCCTTCTCTGCCAGAGACTTGAGCACAGTAAC
1266		142	2	Ins	GTTGGAGTTCCAAGGAATGCCACACGACCCTCTGCCATGATCAAGATCTTGTCGAACATGGAGAATAATGGTCGGAGGATGGCTGGTGGATTGTGCACACTATGGTCTTTCCCTTCTCTGCCAGAGACTTGAGCACAGTAAC
1272		142	2	Ins	GTTGGAGTTCCAAGGAATGCCACACGACCCTCTGCCATGAGCAAGATCTTGTCGAACATGGAGAATACATGTCGGAGGATGGCTGGTGGATTGTGCACACTATGGTCTTTCCCTTCTCTGCCAGAGACTTGAGCACAGTAAC
1280		142	2	Ins	GTTGGAGTTCCAAGGAATGCCACACGACCCTCTGCCATGAGCAAGATCTTGTCGAACATGGAGAATAATGGTCGGAGGATGGCTGGTGGATTGTGCACACTATTGTCTTTCCCTTCTCTGCCAGAGACTTGAGCACAGTAAC
1313		142	2	Ins	GATGGAGTTCCAAGGAATGCCACACGACACTCTGCCATGAGCTAGATCTTGTCGAACATGGAGAATAATGGTCGGAGGATGGCTGGTGGATTGTGCACACTATGGTCTTTCCCTTCTCTGCCAGAGACTTGAGCACAGTAAC
1318		142	2	Ins	GATGGAGTTCCAAGGAATGCCACACGACCCTCTGCCATGAGCAAGATCTTGTCGAACATGGAGAATAAAGGTCGGAGGATGGCTGGTGGATTGTGCACACTATGGTCTTTCCCTTCTCTGCCAGAGACTTGAGCACAGTAAC
1327		142	2	Ins	GATGGAGTTCCAAGGAATGCCACACGACCCTCTGCCATGAGCAAGATCTTGTCGAACATGGAGAATAATGGTCGGAGGATGGCTGGTGGATTATGCACACTATGGTCTTTCCCTTCTCTGCCAGAGACTTGAGCACAGTAAC
1329		142	2	Ins	GATGGAGTTCCAAGGAATGCCACACGACCCTCTGCCATAAGCAAGATCTTGTCGAACATGGAGAATAATGGTCGGAGGATGGCTGGTGGATTGTGCACACTATGGTCTTTCCCTTCTCTGCCAGAGACTTGAGCACAGTAAC
1331		142	2	Ins	GATGGAGTTCCAAGGAAGGCCACACGACCCTCTGCCATGAGCAAGATCTTGTCGAACATGGAGAATAATGGTCGGAGGATGGCTGGTGGATTGTGCACACTATGGTCTTTCCCTTCTCTGCCAGAGACTTGAGCACAGTAAC
1335		142	2	Ins	GATGGAGTTCCAAGGAATGCCACACGACCCTCTGCCATGAGCAAGATCTTGTCGAACATGGAGAATAATGGTCGGAGGATGGCTGGTGGATTGTGCATACTATGGTCTTTCCCTTCTCTGCCAGAGACTTGAGCACAGTAAC
1347		142	2	Ins	GATGGAGTTCCAAGGAAAGCCACACGACCCTCTGCCATGAGCAAGATCTTGTCGAACATGGAGAATAATGGTCGGAGGATGGCTGGTGGATTGTGCACACTATGGTCTTTCCCTTCTCTGCCAGAGACTTGAGCACAGTAAC
1357		142	2	Ins	GATGGAGTTCCAAGGAATGCCACACGACCCTCTGCCATGAGCAAGATATTGTCGAACATGGAGAATACCT--TAGGATGGCTGGTGGATTGTGCACACCAGCTATGGTCTTTCCCTTCTCTGCCAGAGACTTGAGCACAGTAAC
1379		142	2	Ins	GATGGAGTTCCAAGGAATGCCACACGACACTCTGCCATGAGCAAGATCTTGTCGAACATTGAGAATAATGGTCGGAGGATGGCTGGTGGATTGTGCACACTATGGTCTTTCCCTTCTCTGCCAGAGACTTGAGCACAGTAAC
1386		142	2	Ins	GATGGAGTTCCAAGGAATGCCACACGACCCTCTGCCATGAGCAAGATCTTGTCGAACATGGAGAAT--CATGGTCGGAGGATGGCTGGTGGATTGTGCACACTATGGTCTTTCCCTTCTCTGCCAGAGACTTGAGCACAGTAAC
1389		142	2	Ins	GATGGAGTTCCAACGAATGCCACACGACCCTCTGCCATGAGCAAGATCTTGTCGAACATGGAGAATAATGGTCGGAGGATGGCTGGTGGATTGTGCACACTATGGTCTTTCCCTTCTCTGCCAGAGACTTGAGCACAGTAAC
1398		142	2	Ins	GATGGAGTTCCAAGGAATGCCACACGACACTCTGCCATGAGCAAGATCTTGTAGAACATGGAGAATAATGGTCGGAGGATGGCTGGTGGATTGTGCACACTATGGTCTTTCCCTTCTCTGCCAGAGACTTGAGCACAGTAAC
1420		142	2	Ins	GATGGAGTTCCAAGGAATGCCACACGACCCTCTGCCATGAGCAAGATCTTGTCGAACATGGAGAATACAAGACGGAGGATGGCTGGTGGATTGTGCACACTATGGTCTTTCCCTTCTCTGCCAGAGACTTGAGCACAGTAAC
1424		142	2	Ins	GATGGAGTTCCAAGGAATGCCACACGACCCTCTGCCATGAGCAAGATCTTGTCGAACATGGAGAATAATGGTCGGAGGATAGCTGGTGGATTGTGCACACTATGGTCTTTCCCTTCTCTGCCAGAGACTTGAGCACAGTAAC
1433		142	2	Ins	GATGGAGTTCCAAGGAATACCACACGACCCTCTGCCATGAGCAAGATCTTGTCGAACATGGAGAATAATGGTCGGAGGATGGCTGGTGGATTGTGCACACTATGGTCTTTCCCTTCTCTGCCAGAGACTTGAGCACAGTAAC
1438		142	2	Ins	GATGGAGTTCCAAGGAATGCCACACGACCCTCTGCCATGAGCAAGATCTTGTCGAACATGGAGAATAATGGTCGGAGGATGGCTGGTGGGTTGTGCACACTATGGTCTTTCCCTTCTCTGCCAGAGACTTGAGCACAGTAAC
1439		142	2	Ins	GATGGAGTTCCAAGGAATGCCACACGACCCTCTGCCATGAGCAAGATCGTGTCGAACATGGAGAATACTGGTCGGAGGATGGCTGGTGGATTGTGCACACTATGGTCTTTCCCTTCTCTGCCAGAGACTTGAGCACAGTAAC
1461		142	2	Ins	GATGGAGTTACAAGGAATGCCACACGACCCTCTGCCATGATCAAGATCTTGTCGAACATGGAGAATAATGGTCGGAGGATGGCTGGTGGATTGTGCACACTATGGTCTTTCCCTTCTCTGCCAGAGACTTGAGCACAGTAAC
1469		142	2	Ins	GATGGAGTTCCAAGGAATGCCACACGACCCTCTGCCGTGAGCAAGATCTTGTCGAACATGGAGAATAATGGTCGGAGGATGGCTGGTGGATTGTGCACACTATGGTCTTTCCCTTCTCTGCCAGAGACTTGAGCACAGTAAC
1478		142	2	Ins	GATGGAGTTCCAAGGAATGCCACACGACCCTCTGCCATGAGCAAGATCTTGTCGAACATGGAGAATAATCGTCGGAGGATGGCTGGTGGATTGTGCACACTATGGTCTTTCCCTTCTCTGCCAGAGACTTGAGCACAGTAAC
1486		142	2	Ins	GATGGAGTTCCAAGGAATGCCACACGACCCTCTGCCATGAGCAAGATCTTGTCGAACATGGATAATAATGGTCGGAGGATGGCTGGTGGATTGTGCACACTATGGTCTTTCCCTTCTCTGCCAGAGACTTGAGCACAGTAAC
1490		142	2	Ins	GATGGAGTTCCAAGGAATGCCACACGACCCTCTGCCATGAGCAAGATCTTGTCGAACATGGAGAATAATGGTCGGAGGATGTCTGGTGGATTGTGCACACTATGGTCTTTCCCTTCTCTGCCAGAGACTTGAGCACAGTAAC
1496		142	2	Ins	GATGGAGTTACAAGGAATGCCACACGACCCTCTGCCATGAGCAAGATCTTGTCGAACATGGAGAATAATGGTCGGAGGATGGCTGGTGGATTGTGCACACTAGGGTCTTTCCCTTCTCTGCCAGAGACTTGAGCACAGTAAC
1501		142	2	Ins	GATGGAGTTCCAAGGAATGCCACACGACCCTCTGCGATGAGCAAGATCTTGTCGAACATGGAGAATAATGGTCGGAGGATGGCTGGTGGATTGTGCACACTATGGTCTTTCCCTTCTCTGCCAGAGACTTGAGCACAGTAAC
1507		142	2	Ins	GATGGAGTTCCAAGGAATGCCATACGACCCTCTGCCATGAGCAAGATCTTGTCGAACATGGAGAATAATGGTCGGAGGATGGCTGGTGGATTGTGCACACTATGGTCTTTCCCTTCTCTGCCAGAGACTTGAGCACAGTAAC
1511		142	2	Ins	GATGGAGTTTCAAGGAATGCCACACGACCCTCTGCCATGAGCAAGATCTTGTCGAACATGGAGAATAATGGTCGGAGGATGGCTGGTGGATTGTGCACACTATGGTCTTTCCCTTCTCTGCCAGAGACTTGAGCACAGTAAC
1530		142	2	Ins	GATGGAGTTCCAAGGAATGCCACACGACCCTCTGCCATGAGCAAGATCTTGTCGAAGATGGAGAATAATGGTCGGAGGATGGCTGGTGGATTGTGCACACTATGGTCTTTCCCTTCTCTGCCAGAGACTTGAGCACAGTAAC
1533		142	2	Ins	GATGGAGTTCCAAGGAATGCCACACGACCCTCTGCCATGAGCAAGATCTTGTCGAACATCGAGAATAATGGTCGGAGGATGGCTGGTGGATTGTGCACACTATGGTCTTTCCCTTCTCTGCCAGAGACTTGAGCACAGTAAC
1543		142	2	Ins	GATGGAGTTCCAAGGAATGCCACACGACCCTCTGCCATGAGCAAGATCTTGTCGAACATGGAGAATAATGGTCGGAGGATGGCTGGTGTATTGTGCACACTATGGTCTTTCCCTTCTCTGCCAGAGACTTGAGCACAGTAAC
1563		142	2	Ins	GATGGAGTTCCAAGGAATGCCACACGACCCTCTGCCATGAGCAAGATCTTGTCGAACTTGGAGAATAATGGTCGGAGGATGGCTGGTGGATTGTGCACACTATGGTCTTTCCCTTCTCTGCCAGAGACTTGAGCACAGTAAC
1564		142	2	Ins	GATGGAGTTCCAAGGAATGCCACACGACCCTCTGCCATGAGCAAGATCTTGTCGAACATGGAGAATAATGGTCGGAGGATGGTTGGTGGATTGTGCACACTATGGTCTTTCCCTTCTCTGCCAGAGACTTGAGCACAGTAAC
1588		142	2	Ins	GTTGGAGTTCCAAGGAATGCCACACGACCCTCTGCCATGAGCTAGATCTTGTCGAACATGGAGAATAATGGTCGGAGGATGGCTGGTGGATTGTGCACACTATGGTCTTTCCCTTCTCTGCCAGAGACTTGAGCACAGTAAC
1589		142	2	Ins	GATGGAGTTCCAAGGAATGCCACACGACCCTCTGCCATGAGCAAGATCTTGTCGAACATGGAGAATAATGGTCGGAGGATGGCTGGTGGATTGTGCACACTATGGTCATTCCCTTCTCTGCCAGAGACTTGAGCACAGTAAC
1595		142	2	Ins	GATGGAGTTCCAAGGAATGCCACACGACCCTCTGCCATGAGCAAGCTCTTGTCGAACATGGAGAATAATGGTCGGAGGATGGCTGGTGGATTGTGCACACTATGGTCTTTCCCTTCTCTGCCAGAGACTTGAGCACAGTAAC
1600		142	2	Ins	GATGGAGTTCCAAGGAATGCCACACGACCCTCTGCCATGAGCAAGATCTTGTCGAACATGGAGAATACCT--TAGGATTGCTGGTGGATTGTGCACACCAGCTATGGTCTTTCCCTTCTCTGCCAGAGACTTGAGCACAGTAAC
1603		142	2	Ins	GATGGAGTTCCAAGGAATGCCACACGACTCTCTGCCATGAGCAAGATCTTGTCGAACATGGAGAATAATGGTCGGAGGATGGCTGGTGGATTGTGCACACTATGGTCTTTCCCTTCTCTGCCAGAGACTTGAGCACAGTAAC
1617		142	2	Ins	GATGGAGTTCCAAGGAATGCCACACGACCCTCTGCCATGAGCAAGATCTTGTCGAACATGGAGAATAATGGTCGGATGATGGCTGGTGGATTGTGCACACTATGGTCTTTCCCTTCTCTGCCAGAGACTTGAGCACAGTAAC
1621		142	2	Ins	GATGGAGTTCCAAGGAATGCCACACGACCCTCTGCCATGAGCAAGATCTTGTCGAACATGGAGAATAATGGTCGGAGGATGGCTGGTGAATTGTGCACACTATGGTCTTTCCCTTCTCTGCCAGAGACTTGAGCACAGTAAC
1640		142	2	Ins	GATGGAGTTCCAAGGAATGCCACACGACCCTCTGCCATGAGCAAGATCTTGTCGAACATGGAGAATACATGTCGGAGGATGGCTGGTGGATTGTGCACACTATGGTCTTTCCCTTCTCTGCCAGAGAATTGAGCACAGTAAC
1662		142	2	Ins	GATGGAGTTCCAAGGAATGCCACACGACCCTCTGCCATGAGCTAGATCTTGTCGAACATGGAGAATAGCCACCGGAGGATGGCTGGTGGATTGTGCACACTATGGTCTTTCCCTTCTCTGCCAGAGACTTGAGCACAGTAAC
1676		142	2	Ins	GATGGAGTTCCAAGGATTGCCACACGACCCTCTGCCATGAGCTAGATCTTGTCGAACATGGAGAATAATGGTCGGAGGATGGCTGGTGGATTGTGCACACTATGGTCTTTCCCTTCTCTGCCAGAGACTTGAGCACAGTAAC
1691		142	2	Ins	GATGGAGTTCCAATGAATGCCACACGACCCTCTGCCATGAGCAAGATCTTGTCGAACATGGAGAATAATGGTCGGAGGATGGCTGGTGGATTGTGCACACTATGGTCTTTCCCTTCTCTGCCAGAGAATTGAGCACAGTAAC
1697		142	2	Ins	GTTGGAGTTCCAAGGAATGCCACACGACCCTCTGCCATGAGCAAGATCTTGTCGAACATGGAGAATAATGGTCGGAGGATGGCTGGTGGTTTGTGCACACTATGGTCTTTCCCTTCTCTGCCAGAGACTTGAGCACAGTAAC
1734		142	2	Ins	GATGGAGTTCCAAGGATTGCCACTCGACCCTCTGCCATGAGCAAGATCTTGTCGAACATGGAGAATAATGGTCGGAGGATGGCTGGTGGATTGTGCACACTATGGTCTTTCCCTTCTCTGCCAGAGACTTGAGCACAGTAAC
1736		142	2	Ins	GATGGAGTTCCAAGGAATGCCACACGACCCTCTGCCATGAGCAAGATCTTGTCGAACATGGAGAATAATGGTCGGAGGATGGCTGGTGGATTGTGCACACTATGGTCTTTCCCTTCACTGCCAGAGACTTGAGCACAGTAAC
1195		141	2	Ins	GATGGAGTTCCAAGGAATGCCACACGACCCTCTGCCATGAGCAAGATCTTGTCGAACATGGAGAGTACCT------ATGGTCTTTGGTGCACATATGGTGCACACTATGGTCTTTCCCTTCTCTGCCAGAGACTTGAGCACAGTAAC
1238		141	2	Ins	GATGGAGTTCCAAGGAATGCCACACGACCCTCTGCCATGAGCAAGATCTTGTCGAACATGGAGAAGACCT------ATGGTCTTTGGTGCACATATGGTGCACACTATGGTCTTTCCCTTCTCTGCCAGAGACTTGAGCACAGTAAC
1167		141	2	Ins	GATGGAGTTCCAAGGAATGCCACAAGACCCTCTGCCATGAGCAAGATCTTGTCGAACATGGAGAATA-CTGGTGGAGGATGGCTGGTGGATTGTGCACACTATGGTCTTTCCCTTCTCTGCCAGAGACTTGAGCACAGTAAC
1255		141	2	Ins	GATGGAGTTCCAAGGAATGCCACACGACCCTCTGACATGAGCAAGATCTTGTCGAACATGGAGAATA-CTGGTGGAGGATGGCTGGTGGATTGTGCACACTATGGTCTTTCCCTTCTCTGCCAGAGACTTGAGCACAGTAAC
1269		141	2	Ins	GATGGAGTTCAAAGGAATGCCACACGACCCTCTGCCATGAGCAAGATCTTGTCGAACATGGAGAATA---CGGAGGATGGCTGGTGGATTGTGCACACATCCTATGGTCTTTCCCTTCTCTGCCAGAGACTTGAGCACAGTAAC
1351		141	2	Ins	GATGGAGTTCCAAGGAATGCCACTCGACCCTCTGCCATGAGCAAGATCTTGTCGAACATGGAGAATA-CTGGTGGAGGATGGCTGGTGGATTGTGCACACTATGGTCTTTCCCTTCTCTGCCAGAGACTTGAGCACAGTAAC
1353		141	2	Ins	GATGGAGTTACAAGGAATGCCACACGACCCTCTGCCATGAGCAAGATCTTGTCGAACATGGAGAATACCTCCGGAGGATGGCTGGTGGATTGTGCACACTATGGTCTTTCCCTTCTCTGCCAGAGACTTGAGCACAGTAAC
1371		141	2	Ins	GATGGAGTTCCAAGGAATGCCACACGACCCTCTGCCATGAGCAAGATCTTGTCGAACATGGAGAATACCT------ATGGTCTTTGGTGCACATATGGTGCACAATATGGTCTTTCCCTTCTCTGCCAGAGACTTGAGCACAGTAAC
1373		141	2	Ins	GATGGAGTTCCAAGGAATGCCACACGACACTCTGCCATGAGCAAGATCTTGTCGAACATGGAGAATA-CTGGTGGAGGATGGCTGGTGGATTGTGCACACTATGGTCTTTCCCTTCTCTGCCAGAGACTTGAGCACAGTAAC
1426		141	2	Ins	GATGGAGTTCCAAGGAATGCCACACGACCCTCTGCCATGAGCAAGATCTTGTCGAACATGGAGAATACTACAGAGGATGGCTGGTGGATTGTGCACAACTATGGTCTTTCCCTTCTCTGCCAGAGACTTGAGCACAGTAAC
1443		141	2	Ins	GATGGAGTTCCAAGGAATGCCACACGACCCTCTGCCATGAGCAAGATCTTGTCGAACATGGAGAATACACCT-GGAGGATGGCTGGTGGATTGTGCACACTATGGTCTTTCCCTTCTCTGCCAGAGACTTGAGCACAGTAAC
1487		141	2	Ins	GATGGAGTTCCAAGGAATGCCACACGACCCTCTGCCATGAGCAAGATCTTGTCGAACATGGAGAATACCT------ATGGTCTTTGGTGCAAATATGGTGCACACTATGGTCTTTCCCTTCTCTGCCAGAGACTTGAGCACAGTAAC
1488		141	2	Ins	GATGGAGTTCCAAGGAATGCCACACTACCCTCTGCCATGAGCAAGATCTTGTCGAACATGGAGAATA-CTGGTGGAGGATGGCTGGTGGATTGTGCACACTATGGTCTTTCCCTTCTCTGCCAGAGACTTGAGCACAGTAAC
1510		141	2	Ins	GATGGAGTTCCAAGGAATGCCACACGACCCTCTGCCATGAGCTAGATCTTGTCGAACATGGAGAATACCTTCGGAGGATGGCTGGTGGATTGTGCACACTATGGTCTTTCCCTTCTCTGCCAGAGACTTGAGCACAGTAAC
1566		141	2	Ins	GATGGAGTTCCAAGGAATGCCACACGACCCTCTGCCATGAGCAAGATCTTGTCGAAAATGGAGAATA-CTGGTGGAGGATGGCTGGTGGATTGTGCACACTATGGTCTTTCCCTTCTCTGCCAGAGACTTGAGCACAGTAAC
1571		141	2	Ins	GATGGAGTTCCAAGGAATGCCACACGACCCTCTGCCATGAGCAAGATCTTGTCGAACATGGAGAATACCT------ATGGTCTTTGGTGCACATATAGTGCACACTATGGTCTTTCCCTTCTCTGCCAGAGACTTGAGCACAGTAAC
1596		141	2	Ins	GTTGGAGTTCCAAGGAATGCCACACGACCCTCTGCCATGAGCAAGATCTTGTCGAACATGGAGAATACCT------ATGGTATTTGGTGCACATATGGTGCACACTATGGTCTTTCCCTTCTCTGCCAGAGACTTGAGCACAGTAAC
2		137	7124	del	GATGGAGTTCCAAGGAATGCCACACGACCCTCTGCCATGAGCAAGATCTTGTCGAACATGGAGAATA---CGGAGGATGGCTGGTGGATTGTGCACACTATGGTCTTTCCCTTCTCTGCCAGAGACTTGAGCACAGTAAC
3		138	5627	del	GATGGAGTTCCAAGGAATGCCACACGACCCTCTGCCATGAGCAAGATCTTGTCGAACATGGAGAATAC--TGGTGGATGGCTGGTGGATTGTGCACACTATGGTCTTTCCCTTCTCTGCCAGAGACTTGAGCACAGTAAC
4		118	4907	del	GATGGAGTTCCAAGGAATGCCACACGACCCTCTGCCATGAGCAAGATC----------------------CGGAGGATGGCTGGTGGATTGTGCACACTATGGTCTTTCCCTTCTCTGCCAGAGACTTGAGCACAGTAAC
6		138	4380	del	GATGGAGTTCCAAGGAATGCCACACGACCCTCTGCCATGAGCAAGATCTTGTCGAACATGGAGAATACCT--TAGGATGGCTGGTGGATTGTGCACACTATGGTCTTTCCCTTCTCTGCCAGAGACTTGAGCACAGTAAC
8		137	2436	del	GATGGAGTTCCAAGGAATGCCACACGACCCTCTGCCATGAGCAAGATCTTGTCGAACAT-GATAGTA--TCGGAGGATGGCTGGTGGATTGTGCACACTATGGTCTTTCCCTTCTCTGCCAGAGACTTGAGCACAGTAAC
9		138	1628	del	GATGGAGTTCCAAGGAATGCCACACGACCCTCTGCCATGAGCAAGATCTTGTCGAACATGGAGAATAC--CGGAGGATGGCTGGTGGATTGTGCACACTATGGTCTTTCCCTTCTCTGCCAGAGACTTGAGCACAGTAAC
10		128	1277	del	GATGGAGTTCCAAGGAATGCCACACGACCCTCTGCCATGAGCAAGATCTTGTCGAACA------------CGGAGGATGGCTGGTGGATTGTGCACACTATGGTCTTTCCCTTCTCTGCCAGAGACTTGAGCACAGTAAC
11		82	1175	del	GATGGAGTTCCAAGGAATGCCACACGACCCTCTGCCATGAGCAAGATCTTGTCGAACATGGAGAATACC----------------------------------------------------------TGAGCACAGTAAC
12		104	1162	del	GATGGAGTTCCAAGGAATGCCACACGACCCTC------GA------------------------------CGGAGGATGGCTGGTGGATTGTGCACACTATGGTCTTTCCCTTCTCTGCCAGAGACTTGAGCACAGTAAC
13		128	1025	del	GATGGAGTTCCAAGGAATGCCACACGACCCTCTGCCATGAGCAAGATCTTGTCGAACAT------------GGAGGATGGCTGGTGGATTGTGCACACTATGGTCTTTCCCTTCTCTGCCAGAGACTTGAGCACAGTAAC
15		138	930	del	GATGGAGTTCCAAGGAATGCCACACGACCCTCTGCCATGAGCAAGATCTTGTCGAACATGGAGAATAC--TGGAGGATGGCTGGTGGATTGTGCACACTATGGTCTTTCCCTTCTCTGCCAGAGACTTGAGCACAGTAAC
14		109	914	del	GATGGAGTTCCAAGGAATGCCACACGACCCTCTGCCATGAGCAAGATCTTGTCGAACATGGAGAA-------------------------------ACTATGGTCTTTCCCTTCTCTGCCAGAGACTTGAGCACAGTAAC
16		128	789	del	GATGGAGTTCCAAGGAATGCCACACGACCCTCTGCCATGAGCAAGATCTTGTCGAACATGGAGA------------ATGGCTGGTGGATTGTGCACACTATGGTCTTTCCCTTCTCTGCCAGAGACTTGAGCACAGTAAC
18		137	716	del	GATGGAGTTCCAAGGAATGCCACACGACCCTCTGCCATGAGCAAGATCTTGTCGAACATGGAGAA---CACGGAGGATGGCTGGTGGATTGTGCACACTATGGTCTTTCCCTTCTCTGCCAGAGACTTGAGCACAGTAAC
21		139	644	del	GATGGAGTTCCAAGGAATGCCACACGACCCTCTGCCATGAGCAAGATCTTGTCGAACATGGAGAATACCT-GGTGGATGGCTGGTGGATTGTGCACACTATGGTCTTTCCCTTCTCTGCCAGAGACTTGAGCACAGTAAC
19		116	635	del	GATGGAGTTCCAAGGAATGCCACACGACCCTCTGCCATGAGCAAGATCTTGTCGAACATGGAGAATACCT------------------------ACACTATGGTCTTTCCCTTCTCTGCCAGAGACTTGAGCACAGTAAC
22		122	563	del	GATGGAGTTCCAAGGAATGCCACACGACCCTCTGCCATGAGCAAGATCTTG------------------TCGGAGGATGGCTGGTGGATTGTGCACACTATGGTCTTTCCCTTCTCTGCCAGAGACTTGAGCACAGTAAC
24		137	432	del	GATGGAGTTCCAAGGAATGCCACACGACCCTCTGCCATGAGCAAGATCTTGTCGAACATGGAGAATACCT-GGA--ATGGCTGGTGGATTGTGCACACTATGGTCTTTCCCTTCTCTGCCAGAGACTTGAGCACAGTAAC
27		128	351	del	GATGGAGTTCCAAGGAATGCCACACGACCCTCTGCCATGAGCAAGATCTTGTCGAACATGGAGAATAC------------CTGGTGGATTGTGCACACTATGGTCTTTCCCTTCTCTGCCAGAGACTTGAGCACAGTAAC
31		117	279	del	GATGGAGTTCCAAGGAATGCCACACGACCCTCTGCCATGAGCAAGATGC----------------------CGGAGGATGGCTGGTGGATTGTG--CACTATGGTCTTTCCCTTCTCTGCCAGAGACTTGAGCACAGTAAC
33		135	264	del	GATGGAGTTCCAAGGAATGCCACACGACCCTCTGCCATGAGCAAGATCTTGTCGAACATGGAGAATAATGGTCGGAGGATGGCTGGTGGATT-------CTATGGTCTTTCCCTTCTCTGCCAGAGACTTGAGCACAGTAAC
32		108	262	del	GATGGAGTTCCAAGGAATGCCACACGACCCTCTGCCATGAGCAAGATCTTGTCGAACATGGAGAATACACC--AGGATGG------------------------------CTTCTCTGCCAGAGACTTGAGCACAGTAAC
35		138	253	del	GATGGAGTTCCAAGGAATGCCACACGACCCTCTGCCATGAGCAAGATCTTGTCGAACATGGAGAATACACC--AGGATGGCTGGTGGATTGTGCACACTATGGTCTTTCCCTTCTCTGCCAGAGACTTGAGCACAGTAAC
37		119	239	del	GATGGAGTTCCAAGGAATGCCACACGACCCTCTGCCATGAGCAAGATGC----------------------CGGAGGATGGCTGGTGGATTGTGCACACTATGGTCTTTCCCTTCTCTGCCAGAGACTTGAGCACAGTAAC
38		121	231	del	GATGGAGTTCCAAGGAATGCCACACGACCCTCTGCCATGAGCAAGATCTTGTCGAACATGGAGAATACC-------------------TTGTGCACACTATGGTCTTTCCCTTCTCTGCCAGAGACTTGAGCACAGTAAC
39		135	230	del	GATGGAGTTCCAAGGAATGCCACACGACCCTCTGCCATGAGCAAGATCTTGTCGAACATGGAGAATAC--TGGAGGATGGCTGGTGGATTGTGCAC---ATGGTCTTTCCCTTCTCTGCCAGAGACTTGAGCACAGTAAC
41		133	219	del	GATGGAGTTCCAAGGAATGCCACACGACCCTCTGCCATGAGCAAGATCTTGTCGAACATGGAGAATA---CGGAGGATGGCTGGTGGATTGTG----CTATGGTCTTTCCCTTCTCTGCCAGAGACTTGAGCACAGTAAC
40		134	218	del	GATGGAGTTCCAAGGAATGCCACACGACCCTCTGCCATGAGCAAGATCTTGTCGAACATGGAGA------CGGAGGATGGCTGGTGGATTGTGCACACTATGGTCTTTCCCTTCTCTGCCAGAGACTTGAGCACAGTAAC
44		137	211	del	GATGGAGTTCCAAGGAATGCCACACGACCCTCTGCCATGAGCAAGATATTGTCGAACATGGAGAATA---CGGAGGATGGCTGGTGGATTGTGCACACTATGGTCTTTCCCTTCTCTGCCAGAGACTTGAGCACAGTAAC
43		107	201	del	GATGGAGTTCCAAGGAATGCCACACGACCCTCTGCCATGAGCAAGATCTTGTCGAACATGGAGAATA---CGGAGG------------------------------TTCCCTTCTCTGCCAGAGACTTGAGCACAGTAAC
46		137	193	del	GATGGAGTTCCAAGGAATGCCACACGACCCTCTGCCATGAGCAAGATCTTGTCGAACATGGAGAATA---CGGTGGATGGCTGGTGGATTGTGCACACTATGGTCTTTCCCTTCTCTGCCAGAGACTTGAGCACAGTAAC
47		130	184	del	GATGGAGTTCCAAGGAATGCCACACGACCCTCTGCCATGAGCAAGATCTTGTCGAACATGGAGAAT----------ATGGCTGGTGGATTGTGCACACTATGGTCTTTCCCTTCTCTGCCAGAGACTTGAGCACAGTAAC
50		135	182	del	GATGGAGTTCCAAGGAATGCCACACGACCCTCTGCCATGAGCAAGATCTTGTCGAACATGGAGAATACCTAG-----TGGCTGGTGGATTGTGCACACTATGGTCTTTCCCTTCTCTGCCAGAGACTTGAGCACAGTAAC
49		135	182	del	GATGGAGTTCCAAGGAATGCCACACGACCCTCTGCCATGAGCAAGATCTTGTCGAACA------------CGGAGGATGGCTGGTGGATTGTGCACACCACCAGCCATGGTCTTTCCCTTCTCTGCCAGAGACTTGAGCACAGTAAC
54		138	181	del	GATGGAGTTCCAAGGAATGCCACACGACCCTCTGCCATGAGCAAGATATTGTCGAACATGGAGAATAC--TGGTGGATGGCTGGTGGATTGTGCACACTATGGTCTTTCCCTTCTCTGCCAGAGACTTGAGCACAGTAAC
56		135	162	del	GATGGAGTTCCAAGGAATGCCACACGACCCTCTGCCATGAGCAAGATCTTGTCGAACATGGAGAATA---CGGAGGATGGCTGGTGGATTGTG--CACTATGGTCTTTCCCTTCTCTGCCAGAGACTTGAGCACAGTAAC
55		92	160	del	GATGGAGTTCCAAGGAATGCCACACGACCCTCTGCCATGAGCAAGAT--------------------------------GC----------------CTATGGTCTTTCCCTTCTCTGCCAGAGACTTGAGCACAGTAAC
57		127	158	del	GATGGAGTTCCAAGGAATGCCACACGACCCTCTGCCATGAGCAAGATCTTGTCGAACATGGAGAATA-------------CTGGTGGATTGTGCACACTATGGTCTTTCCCTTCTCTGCCAGAGACTTGAGCACAGTAAC
58		139	148	del	GATGGAGTTCCAAGGAATGCCACACGACCCTCTGCCATGAGCAAGATCTTGTCGAACATGGAGAATACAT-GGAGGATGGCTGGTGGATTGTGCACACTATGGTCTTTCCCTTCTCTGCCAGAGACTTGAGCACAGTAAC
59		139	147	del	GATGGAGTTCCAAGGAATGCCACACGACCCTCTGCCATGAGCAAGATCTTGTCGAACATGGAGA--ACCTACGGAGGATGGCTGGTGGATTGTGCACACTATGGTCTTTCCCTTCTCTGCCAGAGACTTGAGCACAGTAAC
63		138	143	del	GATGGAGTTCCAAGGAATGCCACACGACCCTCTGCCATGAGCAAGATATTGTCGAACATGGAGAATACCT--TAGGATGGCTGGTGGATTGTGCACACTATGGTCTTTCCCTTCTCTGCCAGAGACTTGAGCACAGTAAC
61		120	132	del	GATGGAGTTCCAAGGAATGCCACACGACCCTCTGCCATGAGCAAGATCTTGTCGAACATGGAGAATACC--------------------TATGCACACTATGGTCTTTCCCTTCTCTGCCAGAGACTTGAGCACAGTAAC
64		101	130	del	GATGGAGTTCCAAGGAATGCCACACGACCCTCTGCCATGAGCAAGATCTTGTCGA---------------------------------------ACACTATGGTCTTTCCCTTCTCTGCCAGAGACTTGAGCACAGTAAC
68		132	129	del	GATGGAGTTCCAAGGAATGCCACACGACCCTCTGCCATGAGCAAGATCTTGTCGAACATGGAGAATAATGGTCGGAGGATGGCTGGTG----------ACTATGGTCTTTCCCTTCTCTGCCAGAGACTTGAGCACAGTAAC
65		121	128	del	GATGGAGTTCCAAGGAATGCCACACGACCCTCTGCCATGAGCAAGATCTT-------------------TCGGAGGATGGCTGGTGGATTGTGCACACTATGGTCTTTCCCTTCTCTGCCAGAGACTTGAGCACAGTAAC
69		107	124	del	GATGGAGTTCCAAGGAATGCCACACGACCCTCTGCCAT---------------------------------GGAGGATGGCTGGTGGATTGTGCACACTATGGTCTTTCCCTTCTCTGCCAGAGACTTGAGCACAGTAAC
77		139	122	del	GATGGAGTTCCAAGGAATGCCACACGACCCTCTGCCATGAGCAAGATCTTGTCGAACATGGAGAATAC--TGGTGGATTGGCTGGTGGATTGTGCACACTATGGTCTTTCCCTTCTCTGCCAGAGACTTGAGCACAGTAAC
71		127	119	del	GATGGAGTTCCAAGGAATGCCACACGACCCTCTGCCATGAGCAAGATCTTGTCGAACATGGA-------------GATGGCTGGTGGATTGTGCACACTATGGTCTTTCCCTTCTCTGCCAGAGACTTGAGCACAGTAAC
76		133	117	del	GATGGAGTTCCAAGGAATGCCACACGACCCTCTGCCATGAGCAAGATCTTGTCGAACATGGAGAA---CACGGAGGATGGCTGGTGGATTGTG----CTATGGTCTTTCCCTTCTCTGCCAGAGACTTGAGCACAGTAAC
73		90	117	del	GATGGAGTTCCAAGGAATGCCACACGACCCTCTGCCATGAGCAAGATCTTGTCGAACATGGAGAAT-----------------GTG---------------------------------CAGAGACTTGAGCACAGTAAC
74		134	116	del	GATGGAGTTCCAAGGAATGCCACACGACCCTCTGCCATGAGCAAGATCTTGTCGAACATGGAGAATAC--CGGAGGATGGCTGGTGGATTGTG----CTATGGTCTTTCCCTTCTCTGCCAGAGACTTGAGCACAGTAAC
72		113	116	del	GATGGAGTTCCAAGGAATGCCACACGACCCTCTGCCATGAGCAAGATCTTGTCGAACATGGAGAATACCT---------------------------CCATGGTCTTTCCCTTCTCTGCCAGAGACTTGAGCACAGTAAC
75		138	113	del	GATGGAGTTCCAAGGAATGCCACACGACCCTCTGCCATGAGCAAGATCTTGTCGAACATGGAGAATA---CGGAGGATGGCTGGTGGATTGTGCACAACTATGGTCTTTCCCTTCTCTGCCAGAGACTTGAGCACAGTAAC
80		122	112	del	GATGGAGTTCCAAGGAATGCCACACGACCCTCTGCCATGAGCAAGATCTTGTC---CAT---------------GGATGGCTGGTGGATTGTGCACACTATGGTCTTTCCCTTCTCTGCCAGAGACTTGAGCACAGTAAC
78		136	110	del	GATGGAGTTCCAAGGAATGCCACACGACCCTCTGCCATGAGCAAGATCTTGTCGAACATGGAGAATACCT----GGATGGCTGGTGGATTGTGCACACTATGGTCTTTCCCTTCTCTGCCAGAGACTTGAGCACAGTAAC
83		139	104	del	GATGGAGTTCCAAGGAATGCCACACGACCCTCTGCCATGAGCAAGATCTTGTCGAACATGGAGAATAATGGTCGGAGGATGGCTGGTGGATTGTGCAC---ATGGTCTTTCCCTTCTCTGCCAGAGACTTGAGCACAGTAAC
84		127	101	del	GATGGAGTTCCAAGGAATGCCACACGACCCTCTGCCATGAGCAAGA-----TCGAGCA---AGA-----TCGGAGGATGGCTGGTGGATTGTGCACACTATGGTCTTTCCCTTCTCTGCCAGAGACTTGAGCACAGTAAC
87		125	97	del	GATGGAGTTCCAAGGAATGCCACACGACCCTCTGCCATGAGCAAGATCTTGTCGAACAT---------------GGATGGCTGGTGGATTGTGCACACTATGGTCTTTCCCTTCTCTGCCAGAGACTTGAGCACAGTAAC
86		136	95	del	GATGGAGTTCCAAGGAATGCCACACGACCCTCTGCCATGAGCAAGATCTTGTCGAACATGGAGAATA----GGAGGATGGCTGGTGGATTGTGCACACTATGGTCTTTCCCTTCTCTGCCAGAGACTTGAGCACAGTAAC
85		116	95	del	GATGGAGTTCCAAGGAATGCCACACGACCCTCTGCCATGAGCAAGATCTTGTCGAACATGGAGAA------------------------TGTGCACACTATGGTCTTTCCCTTCTCTGCCAGAGACTTGAGCACAGTAAC
91		127	92	del	GATGGAGTTCCAAGGAATGCCACACGACCCTCTGCCATGAGCAAGATCTTGTCGAACATG---------TC----GATGGCTGGTGGATTGTGCACACTATGGTCTTTCCCTTCTCTGCCAGAGACTTGAGCACAGTAAC
90		98	92	del	GATGGAGTTCCAAGGAATGCCACACGACCCTCTGCCATGAGCAAGATCTTGTCGAACATGGAGAATA------------------------------------------CCTTCTCTGCCAGAGACTTGAGCACAGTAAC
100		138	91	del	GATGGAGTTCCAAGGAATGCCACACGACCCTCTGCCATGAGCAAGATCTTGTCGAACATGGAGAATAATGGTCGGAGGATGGCTGGTGGATTGTG----CTATGGTCTTTCCCTTCTCTGCCAGAGACTTGAGCACAGTAAC
97		115	86	del	GATGGAGTTCCAAGGAATGCCACACGACCCTCTGCCATGAGCAAGATCTTGTCGAACATGGAGAATAC-------------------------CACACTATGGTCTTTCCCTTCTCTGCCAGAGACTTGAGCACAGTAAC
103		139	84	del	GATGGAGTTCCAAGGAATGCCACACGACCCTCTGCCATGAGCAAGATCTTGTCGAACATGGAGAATA-CACGGAGGATGGCTGGTGGATTGTGCACACTATGGTCTTTCCCTTCTCTGCCAGAGACTTGAGCACAGTAAC
102		137	83	del	GATGGAGTTCCAAGGAATGCCACACGACCCTCTGCCATGAGCAAGATCTTGTCGAACATGGAGAATA---CGGAGGATGGCTGGTGGATTGTGCACAGTATGGTCTTTCCCTTCTCTGCCAGAGACTTGAGCACAGTAAC
108		137	82	del	GATGGAGTTCCAAGGAATGCCACACGACACTCTGCCATGAGCAAGATCTTGTCGAACATGGAGAATA---CGGAGGATGGCTGGTGGATTGTGCACACTATGGTCTTTCCCTTCTCTGCCAGAGACTTGAGCACAGTAAC
106		136	80	del	GATGGAGTTCCAAGGAATGCCACACGACCCTCTGCCATGAGCAAGATCTTGTCGAACATGGAGAA----ACGGAGGATGGCTGGTGGATTGTGCACACTATGGTCTTTCCCTTCTCTGCCAGAGACTTGAGCACAGTAAC
104		135	79	del	GATGGAGTTCCAAGGAATGCCACACGACCCTCTGCCATGAGCAAGATCTTGTCGAACATGGAGAA-----CGGAGGATGGCTGGTGGATTGTGCACACTATGGTCTTTCCCTTCTCTGCCAGAGACTTGAGCACAGTAAC
105		134	76	del	GATGGAGTTCCAAGGAATGCCACACGACCCTCTGCCATGAGCAAGATCTTGTCGAACATGGAGAATA---CGGAGGATGGCTGGTGGATTGTGC---GTATGGTCTTTCCCTTCTCTGCCAGAGACTTGAGCACAGTAAC
122		137	71	del	GATGGAGTTCCAAGGAATGCCACACGACCCTCTGCCATGAGCAAGATATTGTCGAACAT-GATAGTA--TCGGAGGATGGCTGGTGGATTGTGCACACTATGGTCTTTCCCTTCTCTGCCAGAGACTTGAGCACAGTAAC
113		130	69	del	GATGGAGTTCCAAGGAATGCCACACGACCCTCTGCCATGAGCAAGATCTTGTCGAACATGGA----------GAGGATGGCTGGTGGATTGTGCACACTATGGTCTTTCCCTTCTCTGCCAGAGACTTGAGCACAGTAAC
110		131	69	del	GATGGAGTTCCAAGGAATGCCACACGACCCTCTGCCATGAGCAAGATCTTGTCGAACTTG---------TCGGAGGATGGCTGGTGGATTGTGCACACTATGGTCTTTCCCTTCTCTGCCAGAGACTTGAGCACAGTAAC
119		138	67	del	GATGGAGTTCCAAGGAATGCCACACGACCCTCTGCCATGAGCAAGATCTTGTCGAACATGGAGAATA--ATGGTGGATGGCTGGTGGATTGTGCACACTATGGTCTTTCCCTTCTCTGCCAGAGACTTGAGCACAGTAAC
118		113	65	del	GATGGAGTTCCAAGGAATGCCACACGACCCTCTGCCATGAGCAA---------------------------GGAGGATGGCTGGTGGATTGTGCACACTATGGTCTTTCCCTTCTCTGCCAGAGACTTGAGCACAGTAAC
121		117	64	del	GATGGAGTTCCAAGGAATGCCACACGACCCTCTGCCATGAGCAAGATCTTGTCGAACATGGAGAATAC------------CTGGTG-----------CTATGGTCTTTCCCTTCTCTGCCAGAGACTTGAGCACAGTAAC
124		134	62	del	GATGGAGTTCCAAGGAATGCCACACGACCCTCTGCCATGAGCAAGATCTTGTCGAACATGGAGAATA---CGGAGGATGGCTGGTGGATTGTG---GCTATGGTCTTTCCCTTCTCTGCCAGAGACTTGAGCACAGTAAC
129		131	59	del	GATGGAGTTCCAAGGAATGCCACACGACCCTCTGCCATGAGCAAGATCTTGTCGAACAT------------GGAGGATGGCTGGTGGATTGTGCACAGAAATATGGTCTTTCCCTTCTCTGCCAGAGACTTGAGCACAGTAAC
126		133	58	del	GATGGAGTTCCAAGGAATGCCACACGACCCTCTGCCATGAGCAAGATCTTGTCGAACATGGAG-------CGGAGGATGGCTGGTGGATTGTGCACACTATGGTCTTTCCCTTCTCTGCCAGAGACTTGAGCACAGTAAC
128		112	55	del	GATGGAGTTCCAAGGAATGCCACACGACCCTCTGCCATGAGC----------------------------TGGAGGATGGCTGGTGGATTGTGCACACTATGGTCTTTCCCTTCTCTGCCAGAGACTTGAGCACAGTAAC
133		127	54	del	GATGGAGTTCCAAGGAATGCCACACGACCCTCTGCCATGAGCAAGATCTGGTGGATC-------------CGGAGGATGGCTGGTGGATTGTGCACACTATGGTCTTTCCCTTCTCTGCCAGAGACTTGAGCACAGTAAC
134		136	52	del	GATGGAGTTCCAAGGAATGCCACACGACCCTCTGCCATGAGCAAGATCTTGTCGAACATGGAGAATAC--TGGAGGATGGCTGGTGGATTGTG--CACTATGGTCTTTCCCTTCTCTGCCAGAGACTTGAGCACAGTAAC
136		110	51	del	GATGGAGTTCCAAGGAATGCCACACGACCCTCTGCCATG------------------------------CCGGAGGATGGCTGGTGGATTGTGCACACTATGGTCTTTCCCTTCTCTGCCAGAGACTTGAGCACAGTAAC
135		138	51	del	GATGGAGTTCCAAGGAATGCCACACGACCCTCTGCCATGAGCAAGATATTGTCGAACATGGAGAATAC--CGGAGGATGGCTGGTGGATTGTGCACACTATGGTCTTTCCCTTCTCTGCCAGAGACTTGAGCACAGTAAC
142		120	42	del	GATGGAGTTCCAAGGAATGCCACACGACCCTCTGCCATGAGCAAGATCTTGTCGAACATGGAGAATAATGGTCGGAGGATGGCTGGTGGATTGTGC-----ATG-----------------TAGAGACTTGAGCACAGTAAC
144		131	41	del	GATGGAGTTCCAAGGAATGCCACACGACCCTCTGCCATGAGCAAGATCTTGTCGAACA--GA-------TCGGAGGATGGCTGGTGGATTGTGCACACTATGGTCTTTCCCTTCTCTGCCAGAGACTTGAGCACAGTAAC
150		138	40	del	GATGGAGTTCAAAGGAATGCCACACGACCCTCTGCCATGAGCAAGATCTTGTCGAACATGGAGAATAC--TGGTGGATGGCTGGTGGATTGTGCACACTATGGTCTTTCCCTTCTCTGCCAGAGACTTGAGCACAGTAAC
147		116	40	del	GATGGAGTTCCAAGGAATGCCACACGACCCTCTGCCATGAGCAAGATCTTGTCGAACATGGAGAAT----------ATGGCTGGTGGATTGTGCACA--------------TTCTCTGCCAGAGACTTGAGCACAGTAAC
152		111	40	del	GATGGAGTTCCAAGGAATGCCACACGACCCTCTGCCATGAGCAAGATCTTGTCGAACATGGAGAATAC-----------------------------CTATGGTCTTTCCCTTCTCTGCCAGAGACTTGAGCACAGTAAC
153		137	39	del	GATGGAGTTCCAAGGAATGCCACACGACCCTCTGCCATGAGCAAGATCTTGTCGAACATGGAGAATA----GGCTGGATGGCTGGTGGATTGTGCACACTATGGTCTTTCCCTTCTCTGCCAGAGACTTGAGCACAGTAAC
154		124	39	del	GATGGAGTTCCAAGGAATGCCACACGACCCTCTGCCATGAGCAAGATCTTGT-----------------TCCGGAGGATGGCTGGTGGATTGTGCACACTATGGTCTTTCCCTTCTCTGCCAGAGACTTGAGCACAGTAAC
286		138	39	del	GATGGAGTTCCAAGGAATGACACACGACCCTCTGCCATGAGCAAGATCTTGTCGAACATGGAGAATACCT--TAGGATGGCTGGTGGATTGTGCACACTATGGTCTTTCCCTTCTCTGCCAGAGACTTGAGCACAGTAAC
156		121	38	del	GATGGAGTTCCAAGGAATGCCACACGACCCTCTGCCATGAGCAAGATCTTGTCGAAC-------------------ATGGCTGGTGGATTGTGCACACTATGGTCTTTCCCTTCTCTGCCAGAGACTTGAGCACAGTAAC
159		134	37	del	GATGGAGTTCCAAGGAATGCCACACGACCCTCTGCCATGAGCAAGATCTTGTCGAACATGGAGAATA---CGGAGGATGGCTGGTGGATTGTGC---CTATGGTCTTTCCCTTCTCTGCCAGAGACTTGAGCACAGTAAC
160		125	37	del	GATGGAGTTCCAAGGAATGCCACACGACCCTCTGCCATGAGCAAGATCTTGTCGAACATGGAGA------------ATGGCTGGTGGATTGTGC---CTATGGTCTTTCCCTTCTCTGCCAGAGACTTGAGCACAGTAAC
158		120	37	del	GATGGAGTTCCAAGGAATGCCACACGACCCTCTGCCATGAGCAAGATCTTG------------------TCGGAGGATGGCTGGTGGATTGTG--CACTATGGTCTTTCCCTTCTCTGCCAGAGACTTGAGCACAGTAAC
164		138	36	del	GATGGAGTTCCAAGGAATGCCACACGACCCTCTGCCATGAGCAAGATCTTGTCGAACATCTTGTCGAACAC-----AGGATGGCTGGTGGATTGTGCACACTATGGTCTTTCCCTTCTCTGCCAGAGACTTGAGCACAGTAAC
162		114	36	del	GATGGAGTTCCAAGGAATGCCACACGACCCTCTGCCATGAGCAAGATCTTGTCGAACATGGAGAATACACC--AGGATGG------------------------CTTTCCCTTCTCTGCCAGAGACTTGAGCACAGTAAC
167		132	35	del	GATGGAGTTCCAAGGAATGCCACACGACCCTCTGCCATGAGCAAGATCTTGTCGAACATGGAGAATACC-------ATAG-TGGTGGATTGTGCACACTATGGTCTTTCCCTTCTCTGCCAGAGACTTGAGCACAGTAAC
168		120	35	del	GATGGAGTTCCAAGGAATGCCACACGACCCTCTGCCATGAGCAAGATCTTGTCGAACATGGAGAATA---------ATGGTCGGAG-----------CTATGGTCTTTCCCTTCTCTGCCAGAGACTTGAGCACAGTAAC
170		138	32	del	GATGGAGTTCCAAGGAATGCCACACGACACTCTGCCATGAGCAAGATCTTGTCGAACATGGAGAATAC--TGGTGGATGGCTGGTGGATTGTGCACACTATGGTCTTTCCCTTCTCTGCCAGAGACTTGAGCACAGTAAC
171		136	32	del	GATGGAGTTCCAAGGAATGCCACACGACCCTCTGCCATGAGCAAGATCTTGTCGAACATGGAGAATAC--CGGAGGATGGCTGGTGGATTGTG--CACTATGGTCTTTCCCTTCTCTGCCAGAGACTTGAGCACAGTAAC
172		139	31	del	GATGGAGTTCCAAGGAATGCCACACGACCCTCTGCCATGAGCAAGATCTTGTCGAACATGGAGAATA-GGCGGAGGATGGCTGGTGGATTGTGCACACTATGGTCTTTCCCTTCTCTGCCAGAGACTTGAGCACAGTAAC
176		117	30	del	GATGGAGTTCCAAGGAATGCCACACGACCCTCTGCCATGAGCAAGATCTTGTCGAACATGGAGAATACCT--TAGGATGGCTGG---------------------TATACCTTTTCTGCCAGAGACTTGAGCACAGTAAC
174		101	30	del	GATGGAGTTCCAAGGAATGCCACACGACCCTCTGCCATGA---------------------------------------GCTGGTGGATTGTGCACACTATGGTCTTTCCCTTCTCTGCCAGAGACTTGAGCACAGTAAC
179		138	29	del	GATGGAGTTCCAAGGAATGCCACACGACCCTCTGCCATGAGCAAGATATTGTCGAACATGGAGAATAC--TGGAGGATGGCTGGTGGATTGTGCACACTATGGTCTTTCCCTTCTCTGCCAGAGACTTGAGCACAGTAAC
180		129	28	del	GATGGAGTTCCAAGGAATGCCACACGACCCTCTGCCATGAGCAAGATCTTGTCGAACA-----------ACGGAGGATGGCTGGTGGATTGTGCACACTATGGTCTTTCCCTTCTCTGCCAGAGACTTGAGCACAGTAAC
183		138	27	del	GATGGAGTTCCAAGGAATGACACACGACCCTCTGCCATGAGCAAGATCTTGTCGAACATGGAGAATAC--TGGTGGATGGCTGGTGGATTGTGCACACTATGGTCTTTCCCTTCTCTGCCAGAGACTTGAGCACAGTAAC
182		128	27	del	GATGGAGTTCCAAGGAATGCCACACGACCCTCTGCCATGAGCAAGATATTGTCGAACA------------CGGAGGATGGCTGGTGGATTGTGCACACTATGGTCTTTCCCTTCTCTGCCAGAGACTTGAGCACAGTAAC
186		138	26	del	GATGGAGTTACAAGGAATGCCACACGACCCTCTGCCATGAGCAAGATCTTGTCGAACATGGAGAATAC--TGGTGGATGGCTGGTGGATTGTGCACACTATGGTCTTTCCCTTCTCTGCCAGAGACTTGAGCACAGTAAC
188		134	26	del	GATGGAGTTCCAAGGAATGCCACACGACCCTCTGCCATGAGCAAGATCTTGTCGAACATGGAGA------GGGTGGATGGCTGGTGGATTGTGCACACTATGGTCTTTCCCTTCTCTGCCAGAGACTTGAGCACAGTAAC
189		117	26	del	GATGGAGTTCCAAGGAATGCCACACGACCCTCTGCCATGAGCAAGA-----------------------TCGGAGGATGGCTGGTGGATTGTGCACACTATGGTCTTTCCCTTCTCTGCCAGAGACTTGAGCACAGTAAC
277		138	26	del	GATGGAGTTCCAATGAATGCCACACGACCCTCTGCCATGAGCAAGATCTTGTCGAACATGGAGAATAC--TGGTGGATGGCTGGTGGATTGTGCACACTATGGTCTTTCCCTTCTCTGCCAGAGACTTGAGCACAGTAAC
196		138	24	del	GATGGAGTTCCAAGGAATGCCACACGACACTCTGCCATGAGCAAGATCTTGTCGAACATGGAGAATACCT--TAGGATGGCTGGTGGATTGTGCACACTATGGTCTTTCCCTTCTCTGCCAGAGACTTGAGCACAGTAAC
195		124	24	del	GATGGAGTTCCAAGGAATGCCACACGACCCTCTGCCATGAGCAAGATCTTGTCGAACATGGAGAATAC------------CTGGTGGATTGTG----CTATGGTCTTTCCCTTCTCTGCCAGAGACTTGAGCACAGTAAC
199		135	23	del	GATGGAGTTCCAAGGAATGCCACACGACCCTCTGCCATGAGCAAGATCTTGTCCTCCGATCA--GA-------TCGGAGGATGGCTGGTGGATTGTGCACACTATGGTCTTTCCCTTCTCTGCCAGAGACTTGAGCACAGTAAC
209		137	22	del	GATGGAGTTCCAAGGAATGCCACACGACCCTCTGCCCTGAGCAAGATCTTGTCGAACATGGAGAATA---CGGAGGATGGCTGGTGGATTGTGCACACTATGGTCTTTCCCTTCTCTGCCAGAGACTTGAGCACAGTAAC
211		137	22	del	GATGGAGTTCCAAGGAATGCCACACGACCCTCTGCCATGAGCTAGATCTTGTCGAACATGGAGAATA---CGGAGGATGGCTGGTGGATTGTGCACACTATGGTCTTTCCCTTCTCTGCCAGAGACTTGAGCACAGTAAC
213		125	22	del	GATGGAGTTCCAAGGAATGCCACACGACCCTCTGCCATGAGCAAGATCTTGTCGAACATGGAGAATACCTGGCGGAGGATGG-----------------CTATGGTCTTTCCCTTCTCTGCCAGAGACTTGAGCACAGTAAC
215		112	21	del	GATGGAGTTCCAAGGAATGCCACACGACCCTCTGCCATGAGCAAGATCTTGTCGAACATGGAGAAT----------------------------ACACTATGGTCTTTCCCTTCTCTGCCAGAGACTTGAGCACAGTAAC
243		139	20	del	GATGGAGTTCCAAGGAATGCCACACGACCCTCTGCCATGAGCAAGATCTTGTCGAACATGGAGAATACCAGCCTACGGAGGATGGCTGGTGGATTG------CTATGGTCTTTCCCTTCTCTGCCAGAGACTTGAGCACAGTAAC
235		136	20	del	GATGGAGTTCCAAGGAATGCCACACGACCCTCTGCCATGAGCAAGATCTTGTCGAACATGGAGAA----TCGGAGGATGGCTGGTGGATTGTGCACACTATGGTCTTTCCCTTCTCTGCCAGAGACTTGAGCACAGTAAC
221		137	20	del	GATGGAGTTCCAAGGAATGCCACACGACCCTCTGCCATGAGCAAGATATTGTCGAACATGGAGAA---CACGGAGGATGGCTGGTGGATTGTGCACACTATGGTCTTTCCCTTCTCTGCCAGAGACTTGAGCACAGTAAC
225		133	19	del	GATGGAGTTCCAAGGAATGCCACACGACCCTCTGCCATGAGCAAGATCTTGTCGAACATGGA-------TCGGAGGATGGCTGGTGGATTGTGCACACTATGGTCTTTCCCTTCTCTGCCAGAGACTTGAGCACAGTAAC
232		139	18	del	GATGGAGTTCCAAGGAATGCCACACGACCCTCTGCCATGAGCAAGATCTTGTCGAACATGGAGAATACC-CGGAGGATGGCTGGTGGATTGTGCACACTATGGTCTTTCCCTTCTCTGCCAGAGACTTGAGCACAGTAAC
229		137	18	del	GATGGAGTTCCAAGGAATGACACACGACCCTCTGCCATGAGCAAGATCTTGTCGAACATGGAGAATA---CGGAGGATGGCTGGTGGATTGTGCACACTATGGTCTTTCCCTTCTCTGCCAGAGACTTGAGCACAGTAAC
233		128	18	del	GATGGAGTTCCAAGGAATGCCACACGACCCTCTGCCATGAGCAAGATATTGTCGAACAT------------GGAGGATGGCTGGTGGATTGTGCACACTATGGTCTTTCCCTTCTCTGCCAGAGACTTGAGCACAGTAAC
228		127	18	del	GATGGAGTTCCAAGGAATGCCACACGACCCTCTGCCATGAGCAAGATCTTGTCGAACATGGAGAATACACC--AGGATGGCT-ATGG----------CTATGGTCTTTCCCTTCTCTGCCAGAGACTTGAGCACAGTAAC
775		118	18	del	GATGGAGTTACAAGGAATGACACACGACCCTCTGCCATGAGCAAGATC----------------------CGGAGGATGGCTGGTGGATTGTGCACACTATGGTCTTTCCCTTCTCTGCCAGAGACTTGAGCACAGTAAC
240		139	17	del	GATGGAGTTCCAAGGAATGCCACACGACCCTCTGCCATGAGCAAGATCTTGTCGAACATGGAGAATAC--TGGAGGATGGCTGGTGGATTGTGCACAGCTATGGTCTTTCCCTTCTCTGCCAGAGACTTGAGCACAGTAAC
236		132	17	del	GATGGAGTTCCAAGGAATGCCACACGACCCTCTGCCATGAGCAAGATCTTGTCGAACATGGAGAATA---CGGAGGATGGCTGGTGGATTG-----GCTATGGTCTTTCCCTTCTCTGCCAGAGACTTGAGCACAGTAAC
246		128	17	del	GATGGAGTTCCAAGGAATGCCACACGACCCTCTGCCATGAGCAAGATCTTGTCGAACATGGAGAATA------------GCTGGTGGATTGTGCACACTATGGTCTTTCCCTTCTCTGCCAGAGACTTGAGCACAGTAAC
242		119	17	del	GATGGAGTTCCAAGGAATGCCACACGACCCTCTGCCATGAGCAAGATCTTGTCGAACATGGAGAATA---------ATGGTCGGAGG------------ATGGTCTTTCCCTTCTCTGCCAGAGACTTGAGCACAGTAAC
247		113	17	del	GATGGAGTTCCAAGGAATGCCACACGACCCTCTGCCATGAGCA---------------------------CGGAGGATGGCTGGTGGATTGTGCACACTATGGTCTTTCCCTTCTCTGCCAGAGACTTGAGCACAGTAAC
254		139	16	del	GATGGAGTTCCAAGGAATGCCACACGACCCTCTGCCATGAGCAAGATATTGTCGAACATGGAGAATACCT-GGTGGATGGCTGGTGGATTGTGCACACTATGGTCTTTCCCTTCTCTGCCAGAGACTTGAGCACAGTAAC
249		138	16	del	GATGGAGTTCCAAGGAATGCCACACGACCCTCTGCCCTGAGCAAGATCTTGTCGAACATGGAGAATAC--TGGTGGATGGCTGGTGGATTGTGCACACTATGGTCTTTCCCTTCTCTGCCAGAGACTTGAGCACAGTAAC
248		128	16	del	GATGGAGTTCCAAGGAATGCCACACGACCCTCTGCCATGAGCAAGA-----TCGAGCA---AGA-----TCGGAGGATGGCTGGTGGATTGTGCACAACTATGGTCTTTCCCTTCTCTGCCAGAGACTTGAGCACAGTAAC
326		138	15	del	GATGGAGTTCCAAGGAATGCCACACGACCCTCTGCCATGAGCTAGATCTTGTCGAACATGGAGAATAC--TGGTGGATGGCTGGTGGATTGTGCACACTATGGTCTTTCCCTTCTCTGCCAGAGACTTGAGCACAGTAAC
256		137	15	del	GATGGAGTTCCAAGGAATGCCACACGACCCTCTGCCATGAGCAAGATATTGTCGAACATGGAGAATACCT-GGA--ATGGCTGGTGGATTGTGCACACTATGGTCTTTCCCTTCTCTGCCAGAGACTTGAGCACAGTAAC
258		137	15	del	GATGGAGTTCCAATGAATGCCACACGACCCTCTGCCATGAGCAAGATCTTGTCGAACATGGAGAATA---CGGAGGATGGCTGGTGGATTGTGCACACTATGGTCTTTCCCTTCTCTGCCAGAGACTTGAGCACAGTAAC
261		137	15	del	GATGGAGTTCCAAGGAATGCCACACGACCCTCTGCCCTGAGCAAGATCTTGTCGAACAT-GATAGTA--TCGGAGGATGGCTGGTGGATTGTGCACACTATGGTCTTTCCCTTCTCTGCCAGAGACTTGAGCACAGTAAC
260		128	15	del	GATGGAGTTCCAAGGAATGCCACACGACCCTCTGCCATGAGCAAGATCTTGTCGAACATGGAGAATA-------------CTGGTGGATTGTGCACCACTATGGTCTTTCCCTTCTCTGCCAGAGACTTGAGCACAGTAAC
269		124	15	del	GATGGAGTTCCAAGGAATGCCACACGACCCTCTGCCATGAGCAAGATCTTGTCGAACATGGAGAATA---CGGA------CATGGAGAAT-----AC---ATGGTCTTTCCCTTCTCTGCCAGAGACTTGAGCACAGTAAC
255		119	15	del	GATGGAGTTCCAAGGAATGCCACACGACCCTCTGCCATGAGCAAGATCTTGTCGAACA------------CGGAGGATGGCTGGTGG---------ACTATGGTCTTTCCCTTCTCTGCCAGAGACTTGAGCACAGTAAC
265		89	15	del	GATGGAGTTCCAAGGAATGCCACACGACCCTCTGCCATGAGCAAG---------------------------------------------------ACTATGGTCTTTCCCTTCTCTGCCAGAGACTTGAGCACAGTAAC
275		138	14	del	GATGGAGTTCCAAGGAATGCCACACGACCCTCTGCCATGAGCAAGATCTTGTCGAACATGGAGAAT---TCTGGTGGATGGCTGGTGGATTGTGCACACTATGGTCTTTCCCTTCTCTGCCAGAGACTTGAGCACAGTAAC
270		128	14	del	GATGGAGTTCCAAGGAATGCCACACGACCCTCTGCCATGAGCAAGATATTGTCGAACATGGAGA------------ATGGCTGGTGGATTGTGCACACTATGGTCTTTCCCTTCTCTGCCAGAGACTTGAGCACAGTAAC
274		125	14	del	GATGGAGTTCCAAGGAATGCCACACGACCCTCTGCCATGAGCAAGATCTTGTCGAACATGGAGAATA----GGCTGGATGGCTGGT------------CTATGGTCTTTCCCTTCTCTGCCAGAGACTTGAGCACAGTAAC
271		107	14	del	GATGGAGTTCCAAGGAATGCCACACGACCCTCTGCCATGAGCAAGA-----------------------TCGGAGGATGGCTGGTGG----------CTATGGTCTTTCCCTTCTCTGCCAGAGACTTGAGCACAGTAAC
318		137	13	del	GATGGAGTTCCAAGGAATGCCACACGACCCTCTGCAATGAGCAAGATCTTGTCGAACATGGAGAATA---CGGAGGATGGCTGGTGGATTGTGCACACTATGGTCTTTCCCTTCTCTGCCAGAGACTTGAGCACAGTAAC
279		138	13	del	GATGGAGTTCCAAGGAATGCCACACGACCCTCTGCCATGAGCAAGATCTTGTCGAACATGGAGAATAC--TGGTGGATGGCTGGTGGAGTGTGCACACTATGGTCTTTCCCTTCTCTGCCAGAGACTTGAGCACAGTAAC
291		137	13	del	GATGGAGTTCCAAGGAATGCCACACGACCCTCTGCCATGAGCAAGATCTTGTCGAACAT-GAGAGTA--TCGGAGGATGGCTGGTGGATTGTGCACACTATGGTCTTTCCCTTCTCTGCCAGAGACTTGAGCACAGTAAC
280		127	13	del	GATGGAGTTCCAAGGAATGCCACACGACCCTCTGCCATGAGCAAGATCTTGTCGAAC-------------CGGAGGATGGCTGGTGGATTGTGCACACTATGGTCTTTCCCTTCTCTGCCAGAGACTTGAGCACAGTAAC
297		138	12	del	GATGGAGTTCCATGGAATGCCACACGACCCTCTGCCATGAGCAAGATCTTGTCGAACATGGAGAATAC--TGGTGGATGGCTGGTGGATTGTGCACACTATGGTCTTTCCCTTCTCTGCCAGAGACTTGAGCACAGTAAC
305		136	12	del	GATGGAGTTCCAAGGAATGCCACACGACCCTCTGCCATGAGCAAGATCTTGTCGAACATGGAGAATACCT--TAGGATGGCTGGTGGATTGTG--CACTATGGTCTTTCCCTTCTCTGCCAGAGACTTGAGCACAGTAAC
302		134	12	del	GATGGAGTTCCAAGGAATGCCACACGACCCTCTGCCATGAGCAAGATCTTGTCGAACATCTTGTCGAACAC-----AGGATGGCTGGTGGATTGTGCACA----GGTCTTTCCCTTCTCTGCCAGAGACTTGAGCACAGTAAC
306		130	12	del	GATGGAGTTCCAAGGAATGCCACACGACCCTCTGCCATGAGCAAGATCTTGTCGAACATGGAGAAT-----------TGTGCTGGTGGATTGTGCACACTATGGTCTTTCCCTTCTCTGCCAGAGACTTGAGCACAGTAAC
298		118	12	del	GATGGAGTTCCAAGGAATGCCACACGACCCTCTGCCATGAGCAAGATC----------------------CGGAGGATGGCTGGTGGAGTGTGCACACTATGGTCTTTCCCTTCTCTGCCAGAGACTTGAGCACAGTAAC
295		82	12	del	GATGGAGTTCCAAGGAATGCCACACGACCCTCTGCCATGAGCAAGATATTGTCGAACATGGAGAATACC----------------------------------------------------------TGAGCACAGTAAC
350		137	11	del	GATGGAGTTCCAAGGAATGCCACACGACCCTCTGCCATGAGCAAGATCTTGTCGAACATTGAGAATA---CGGAGGATGGCTGGTGGATTGTGCACACTATGGTCTTTCCCTTCTCTGCCAGAGACTTGAGCACAGTAAC
308		138	11	del	GATGGAGTTCCAAGGAATGCCACACGACCCTCTGCCATGAGCAAGATCTTGTCGAACATGGAGAATAC--TGGTGGATGGCTGGTGGATTGTGCACACGATGGTCTTTCCCTTCTCTGCCAGAGACTTGAGCACAGTAAC
307		137	11	del	GATGGAGTTCCAAGGAATGCCACACGACCCTCTGCCATGAGCAAGATCTTGTCGAACATGGAGAATA---CGGAGGATGGCTGGTGGATTGTGCACACTATGGTCTGTCCCTTCTCTGCCAGAGACTTGAGCACAGTAAC
312		137	11	del	GATGGAGTTCCAAGGAATGCCACACGACCCTCTGCCATGAGCAAGATCTTGTCGAACATGGAGAATA---CGGATGATGGCTGGTGGATTGTGCACACTATGGTCTTTCCCTTCTCTGCCAGAGACTTGAGCACAGTAAC
317		137	11	del	GATGGAGTTCCAAGGAATGCCACACGACACTCTGCCATGAGCAAGATATTGTCGAACATGGAGAATA---CGGAGGATGGCTGGTGGATTGTGCACACTATGGTCTTTCCCTTCTCTGCCAGAGACTTGAGCACAGTAAC
313		134	11	del	GATGGAGTTCCAAGGAATGCCACACGACCCTCTGCCATGAGCAAGATCTTGTCGAACATGGAGAATAATGGTCGGAGGATGGCTGGTGGATTGTGCAC----TGG----TCCCTTCTCTGCCAGAGACTTGAGCACAGTAAC
323		131	11	del	GATGGAGTTCCAAGGAATGCCACACGACCCTCTGCCATGAGCAAGATCTTGTCGAACATG---------TCGGAGGATGGCTGGTGGATTGTGCACACTATGGTCTTTCCCTTCTCTGCCAGAGACTTGAGCACAGTAAC
309		118	11	del	GATGGAGTTCCAAGGAATGACACACGACCCTCTGCCATGAGCAAGATC----------------------CGGAGGATGGCTGGTGGATTGTGCACACTATGGTCTTTCCCTTCTCTGCCAGAGACTTGAGCACAGTAAC
311		118	11	del	GATGGAGTTCCAAGGAATGCCACACGACACTCTGCCATGAGCAAGATC----------------------CGGAGGATGGCTGGTGGATTGTGCACACTATGGTCTTTCCCTTCTCTGCCAGAGACTTGAGCACAGTAAC
321		114	11	del	GATGGAGTTCCAAGGAATGCCACACGACCCTCTGCCATGAGCAAGATCTTGTCGAACATGGAGAATA--------------------------CACACTATGGTCTTTCCCTTCTCTGCCAGAGACTTGAGCACAGTAAC
329		138	10	del	GATGGAGTTCCAAGGAATGCCACACGACACTCTGCCATGAGCAAGATCTTGTCGAACATGGAGAATAC--CGGAGGATGGCTGGTGGATTGTGCACACTATGGTCTTTCCCTTCTCTGCCAGAGACTTGAGCACAGTAAC
331		138	10	del	GATGGAGTTCCAAGGAATGCCACACGACCCTCTGCCATGAGCAAGATCGTGTCGAACATGGAGAATAC--TGGTGGATGGCTGGTGGATTGTGCACACTATGGTCTTTCCCTTCTCTGCCAGAGACTTGAGCACAGTAAC
330		137	10	del	GATGGAGTTCCAAGGAATGCCACACGACCCTCTGCCATGAGCAAGATCTTGTCGAACATGGAGAATAC--CGGAGGATGGCTGGTGGATTGTGCACA-TATGGTCTTTCCCTTCTCTGCCAGAGACTTGAGCACAGTAAC
342		137	10	del	GATGGAGTTCCAAGGAATGCCACACGACCCTCTGCAATGAGCAAGATCTTGTCGAACAT-GATAGTA--TCGGAGGATGGCTGGTGGATTGTGCACACTATGGTCTTTCCCTTCTCTGCCAGAGACTTGAGCACAGTAAC
343		137	10	del	GATGGAGTTCCAAGGAATGCCACACGACCCTCTGCCTTGAGCAAGATCTTGTCGAACATGGAGAATA---CGGAGGATGGCTGGTGGATTGTGCACACTATGGTCTTTCCCTTCTCTGCCAGAGACTTGAGCACAGTAAC
338		128	10	del	GATGGAGTTCCAAGGAATGCCACACGACCCTCTGCCATGAGCAAGATATTGTCGAACATGGAGAATAC------------CTGGTGGATTGTGCACACTATGGTCTTTCCCTTCTCTGCCAGAGACTTGAGCACAGTAAC
344		114	10	del	GATGGAGTTCCAAGGAATGCCACACGACCCTCTGCCATGAGCA---------------------------CGGAGGATGGCTGGTGGATTGTGCACAACTATGGTCTTTCCCTTCTCTGCCAGAGACTTGAGCACAGTAAC
351		139	9	del	GATGGAGTTCCAAGGAATGCCACACGACCCTCTGCCATGAGCAAGATCTTGTCGAACATGGAGAA--------ACTATGGTCTTTGGTGCACATATGGTGCACACTATGGTCTTTCCCTTCTCTGCCAGAGACTTGAGCACAGTAAC
348		137	9	del	GATGGAGTTCCAAGGAATGCCACACGACCCTCTGCCATGAGCAAGATCTTGTCGAACATGGAGAATA---AGGAGGATGGCTGGTGGATTGTGCACACTATGGTCTTTCCCTTCTCTGCCAGAGACTTGAGCACAGTAAC
355		137	9	del	GATGGAGTTCCAAGGAATGCCACACGACCCTCTGCCATGAGCAAGATCTTGTCGAACATGGAGAATA---CGGAGGATGGCTGGTGGATTGTGCACAATATGGTCTTTCCCTTCTCTGCCAGAGACTTGAGCACAGTAAC
367		137	9	del	GATGGAGTTCCTAGGAATGCCACACGACCCTCTGCCATGAGCAAGATCTTGTCGAACATGGAGAATA---CGGAGGATGGCTGGTGGATTGTGCACACTATGGTCTTTCCCTTCTCTGCCAGAGACTTGAGCACAGTAAC
360		131	9	del	GATGGAGTTCCAAGGAATGCCACACGACCCTCTGCCATGAGCAAGATCTTGTCGAACATGGAGAA---CATGGAGAATAGAT-----CTTGT-CGGACTATGGTCTTTCCCTTCTCTGCCAGAGACTTGAGCACAGTAAC
362		130	9	del	GATGGAGTTCCAAGGAATGCCACACGACCCTCTGCCATGAGCAAGATCTTGTCGAACATGGAGAATAC--TGGTGGATGGCTGGTGGAT--------CTATGGTCTTTCCCTTCTCTGCCAGAGACTTGAGCACAGTAAC
352		124	9	del	GATGGAGTTCCAAGGAATGCCACACGACCCTCTGCCATGAGCAAGATCTTGTCGAACATGGAGAATACCACCGGAGGATGG-----------------CTATGGTCTTTCCCTTCTCTGCCAGAGACTTGAGCACAGTAAC
363		124	9	del	GATGGAGTTCCAAGGAATGCCACACGACCCTCTGCCATGAGCAAGATCTTGTCGAACATGGAGAATA---CGGAGGATGGCTG-------------ACTATGGTCTTTCCCTTCTCTGCCAGAGACTTGAGCACAGTAAC
370		138	8	del	GATGGAGTTCCAAGGAATGCCACACGACCCTCTGCCATGAGAAAGATCTTGTCGAACATGGAGAATAC--TGGTGGATGGCTGGTGGATTGTGCACACTATGGTCTTTCCCTTCTCTGCCAGAGACTTGAGCACAGTAAC
372		138	8	del	GATGGAGTTCCAAGGAATGCCACACGACCCTCTGCCATGAGCAAGATCTTGTCGAACATGGAGAATACCT--TATGATGGCTGGTGGATTGTGCACACTATGGTCTTTCCCTTCTCTGCCAGAGACTTGAGCACAGTAAC
376		138	8	del	GATGGAGTTCCAAGGAATGCCACACGACCCTCTGACATGAGCAAGATCTTGTCGAACATGGAGAATAC--TGGTGGATGGCTGGTGGATTGTGCACACTATGGTCTTTCCCTTCTCTGCCAGAGACTTGAGCACAGTAAC
380		138	8	del	GATGGAGTTCCAAGGAATGCCACACGACCCTCTGCCATGAGCTAGATCTTGTCGAACATGGAGAATACCT--TAGGATGGCTGGTGGATTGTGCACACTATGGTCTTTCCCTTCTCTGCCAGAGACTTGAGCACAGTAAC
385		138	8	del	GATGGAGTTCCAAGGAATGCCACAAGACCCTCTGCCATGAGCAAGATCTTGTCGAACATGGAGAATAC--TGGTGGATGGCTGGTGGATTGTGCACACTATGGTCTTTCCCTTCTCTGCCAGAGACTTGAGCACAGTAAC
388		138	8	del	GATGGAGTTCCAAGGAATGCCACACAACCCTCTGCCATGAGCAAGATCTTGTCGAACATGGAGAATAC--TGGTGGATGGCTGGTGGATTGTGCACACTATGGTCTTTCCCTTCTCTGCCAGAGACTTGAGCACAGTAAC
397		138	8	del	GATGGAGTTCCAAGGAATGCCACACGACCCTCTGCAATGAGCAAGATCTTGTCGAACATGGAGAATAC--TGGTGGATGGCTGGTGGATTGTGCACACTATGGTCTTTCCCTTCTCTGCCAGAGACTTGAGCACAGTAAC
403		138	8	del	GATGGAGTTCCAAGGTATGCCACACGACCCTCTGCCATGAGCAAGATCTTGTCGAACATGGAGAATAC--TGGTGGATGGCTGGTGGATTGTGCACACTATGGTCTTTCCCTTCTCTGCCAGAGACTTGAGCACAGTAAC
369		137	8	del	GATGGAGTTCCAAGGAATGCCACACGACCCTCTGCCATGAGCAAGATCGTGTCGAACATGGAGAATA---CGGAGGATGGCTGGTGGATTGTGCACACTATGGTCTTTCCCTTCTCTGCCAGAGACTTGAGCACAGTAAC
378		137	8	del	GATGGAGTTCCAAGGAATGCCACACGACCCTCTGCCATGAGCAAGATCTTGTCGAACCTGGAGAATA---CGGAGGATGGCTGGTGGATTGTGCACACTATGGTCTTTCCCTTCTCTGCCAGAGACTTGAGCACAGTAAC
383		137	8	del	GATGGAGTTCCAAGGATTGCCACACGACCCTCTGCCATGAGCAAGATCTTGTCGAACATGGAGAATA---CGGAGGATGGCTGGTGGATTGTGCACACTATGGTCTTTCCCTTCTCTGCCAGAGACTTGAGCACAGTAAC
389		137	8	del	GATGGAGTTCCAAGGAATGCCACACGACCCTCTGCCATGAGCTAGATCTTGTCGAACAT-GATAGTA--TCGGAGGATGGCTGGTGGATTGTGCACACTATGGTCTTTCCCTTCTCTGCCAGAGACTTGAGCACAGTAAC
391		131	8	del	GATGGAGTTCCAAGGAATGCCACACGACCCTCTGCCATGAGCAAGATCTTGTCGAACATGGAGAA---CACGGAGGATGGCTGGTGGATT------ACTATGGTCTTTCCCTTCTCTGCCAGAGACTTGAGCACAGTAAC
401		128	8	del	GATGGAGTTCCAAGGAATGCCACACGACCCTCTGCCATGAGCAAGATCTTGTCGAACAT------------GGAGGATGGCTGGTGGAGTGTGCACACTATGGTCTTTCCCTTCTCTGCCAGAGACTTGAGCACAGTAAC
399		116	8	del	GATGGAGTTCCAAGGAATGCCACACGACCCTCTGCCATGAGCAAGATC----------------------CGGAGGATGGCTGGTGGATTGTG--CACTATGGTCTTTCCCTTCTCTGCCAGAGACTTGAGCACAGTAAC
425		138	7	del	GATGGAGTTCCAAGGAATGCCACACGACCCTCTGCCATGAGCAAGATCTTGTCGAACATGGAGAATAC--TGGTGGATGGCTGGTGGATTGTGCACACTTTGGTCTTTCCCTTCTCTGCCAGAGACTTGAGCACAGTAAC
409		138	7	del	GATGGAGTTCCAAGGAATGCCACACGACCCTCTGCCATGAGCAAGATCTTGTCGAACATTGAGAATAC--TGGTGGATGGCTGGTGGATTGTGCACACTATGGTCTTTCCCTTCTCTGCCAGAGACTTGAGCACAGTAAC
412		138	7	del	GATGGAGTTCCAAGGAATGCCACACGACCCTCTGCCATGAGCAAGATCTTGTCGAACATTGAGAATACCT--TAGGATGGCTGGTGGATTGTGCACACTATGGTCTTTCCCTTCTCTGCCAGAGACTTGAGCACAGTAAC
413		138	7	del	GATGGAGTTCCACGGAATGCCACACGACCCTCTGCCATGAGCAAGATCTTGTCGAACATGGAGAATAC--TGGTGGATGGCTGGTGGATTGTGCACACTATGGTCTTTCCCTTCTCTGCCAGAGACTTGAGCACAGTAAC
420		138	7	del	GATGGAGTTCCAAGGAATGCCACACGACCCTCTGCCATGAGCAAGATCTTGTCGAACATGGAGAATAC--AGGAGGATGGCTGGTGGATTGTGCACACTATGGTCTTTCCCTTCTCTGCCAGAGACTTGAGCACAGTAAC
438		138	7	del	GATGGAGTTCCAAGGAATGCCACACGACCCTCTGCCATGAGCAAGATCTTGTCGAACATGGAGAATACCT--GAGGATGGCTGGTGGATTGTGCACACTATGGTCTTTCCCTTCTCTGCCAGAGACTTGAGCACAGTAAC
447		138	7	del	GATGGAGTTCCAAGGAATGCCACACGACCCTCTGCCATGAGCAAGATCTTGTCGAACATGGAGAATAC--TGGTGGATGGATGGTGGATTGTGCACACTATGGTCTTTCCCTTCTCTGCCAGAGACTTGAGCACAGTAAC
407		137	7	del	GATGGAGTTCCAAGGAATGCCACACGACCCTCTGCCATGAGCAAGATCTTGTCGAACATGGAGAATA---CGGAGGATGGCTGGTGGAGTGTGCACACTATGGTCTTTCCCTTCTCTGCCAGAGACTTGAGCACAGTAAC
410		137	7	del	GATGGAGTTCCAAGGAATGCCACACGACCCTCTGACATGAGCAAGATCTTGTCGAACATGGAGAATA---CGGAGGATGGCTGGTGGATTGTGCACACTATGGTCTTTCCCTTCTCTGCCAGAGACTTGAGCACAGTAAC
416		137	7	del	GATGGAGTTCCAAGGAATGCCACACGACCCTCTGCCATGAGCAAGATCTTGTCGAACATGGAGAAGA---CGGAGGATGGCTGGTGGATTGTGCACACTATGGTCTTTCCCTTCTCTGCCAGAGACTTGAGCACAGTAAC
427		137	7	del	GATGGAGTTCCAAGGAATGCCACACGACCCTCTGCCATGAGCAAGATCGTGTCGAACAT-GATAGTA--TCGGAGGATGGCTGGTGGATTGTGCACACTATGGTCTTTCCCTTCTCTGCCAGAGACTTGAGCACAGTAAC
429		137	7	del	GATGGAGTTCCAAGGAATGCCACACGACCCTCTGCCATGAGCAAGATCTTGTCGAACATGGAGAATA---CGGAGGATGGCTTGTGGATTGTGCACACTATGGTCTTTCCCTTCTCTGCCAGAGACTTGAGCACAGTAAC
436		137	7	del	GATGGAGTTCCAAGGAATGCCACACGACCCTCTGCCAAGAGCAAGATCTTGTCGAACATGGAGAATA---CGGAGGATGGCTGGTGGATTGTGCACACTATGGTCTTTCCCTTCTCTGCCAGAGACTTGAGCACAGTAAC
439		137	7	del	GATGGAGTTCCAAGGAATGCCACACGACCCTCTGCCATGAGCAAGATCTTGTCTAACATGGAGAATA---CGGAGGATGGCTGGTGGATTGTGCACACTATGGTCTTTCCCTTCTCTGCCAGAGACTTGAGCACAGTAAC
449		137	7	del	GATGGAGTTCCAAGGAATGCCACACGACCCTCTGCCATTAGCAAGATCTTGTCGAACATGGAGAATA---CGGAGGATGGCTGGTGGATTGTGCACACTATGGTCTTTCCCTTCTCTGCCAGAGACTTGAGCACAGTAAC
437		136	7	del	GATGGAGTTCCAAGGAATGCCACACGACCCTCTGCCATGAGCAAGATATTGTCGAACATGGAGAATACCT----GGATGGCTGGTGGATTGTGCACACTATGGTCTTTCCCTTCTCTGCCAGAGACTTGAGCACAGTAAC
446		136	7	del	GATGGAGTTCCAAGGAATGCCACACGACCCTCTGCCATGAGCAAGATCTTGTCGAACATGGAGAATAC--TGGTGGATGGCTGGTGGATTGTG--CACTATGGTCTTTCCCTTCTCTGCCAGAGACTTGAGCACAGTAAC
435		130	7	del	GATGGAGTTCCAAGGAATGCCACACGACCCTCTGCCATGAGCAAGATCTTGTCGAACATGGAGAATA---CGGAGGATGGCTGGTGGATT-------CTATGGTCTTTCCCTTCTCTGCCAGAGACTTGAGCACAGTAAC
426		129	7	del	GATGGAGTTCCAAGGAATGCCACACGACCCTCTGCCATGAGCAAGATCTTGTCGAACATGGAGAATAC------------CTGGTGGATTGTGCACAACTATGGTCTTTCCCTTCTCTGCCAGAGACTTGAGCACAGTAAC
448		122	7	del	GATGGAGTTCCAAGGAATGCCACACGACCCTCTGCCATGAGCAAGATCTTGTCGAACATGGAGAACTTGTCGGAGGATGGCTGGTGGA------------------TTCCCTTCTCTGCCAGAGACTTGAGCACAGTAAC
423		118	7	del	GATGGAGTTCCAAGGAATGCCACACGACCCTCTGCCATGAGCAAGATC----------------------AGGAGGATGGCTGGTGGATTGTGCACACTATGGTCTTTCCCTTCTCTGCCAGAGACTTGAGCACAGTAAC
452		118	7	del	GATGGAGTTCCAAGGAATGCCACACGACCCTCTGCCATGAGCAAGATC----------------------CGGAGGATGGCTGGTGTATTGTGCACACTATGGTCTTTCCCTTCTCTGCCAGAGACTTGAGCACAGTAAC
450		114	7	del	GATGGAGTTCCAAGGAATGCCACACGACCCTCTGCCATGAGCAAGATCTTGTCGAACATGGAGAATACCT--------------------------ACTATGGTCTTTCCCTTCTCTGCCAGAGACTTGAGCACAGTAAC
453		111	7	del	GATGGAGTTCCAAGGAATGCCACACGACCCTCTGCCATGAGCAAGATC----------------------CGGAGGATGGCTGGTGGATT-------CTATGGTCTTTCCCTTCTCTGCCAGAGACTTGAGCACAGTAAC
434		109	7	del	GATGGAGTTCCAAGGAATGCCACACGACCCTCTGCCATGAGCAAGATCTTGTCGAACATGGAGAAT-------------------------------CTATGGTCTTTCCCTTCTCTGCCAGAGACTTGAGCACAGTAAC
421		107	7	del	GATGGAGTTCCAAGGAATGCCACACGACCCTCTGCCATGAGCAAGATATTGTCGAACATGGAGAATA---CGGAGG------------------------------TTCCCTTCTCTGCCAGAGACTTGAGCACAGTAAC
467		138	6	del	GATGGAGTTCCAAGGAATGCCACACGACCCTCTGACATGAGCAAGATCTTGTCGAACATGGAGAATACCT--TAGGATGGCTGGTGGATTGTGCACACTATGGTCTTTCCCTTCTCTGCCAGAGACTTGAGCACAGTAAC
474		138	6	del	GATGGAGTTCCAAGGAATGCCACACGACCCTCTGCCATGAGCAAGATCTTGTCGAACATGGAGAATACCT--TAGGATGGCTGGTGGAGTGTGCACACTATGGTCTTTCCCTTCTCTGCCAGAGACTTGAGCACAGTAAC
489		138	6	del	GATGGAGTTCCAAGGAATGCCACACGACCCTCTGCAATGAGCAAGATCTTGTCGAACATGGAGAATAC--TGGAGGATGGCTGGTGGATTGTGCACACTATGGTCTTTCCCTTCTCTGCCAGAGACTTGAGCACAGTAAC
494		138	6	del	GATGGAGTTCCAAGGAATGCCACAAGACCCTCTGCCATGAGCAAGATCTTGTCGAACATGGAGAATACCT--TAGGATGGCTGGTGGATTGTGCACACTATGGTCTTTCCCTTCTCTGCCAGAGACTTGAGCACAGTAAC
498		138	6	del	GATGGAGTTCCAAGGAATGCCACTCGACCCTCTGCCATGAGCAAGATCTTGTCGAACATGGAGAATAC--TGGTGGATGGCTGGTGGATTGTGCACACTATGGTCTTTCCCTTCTCTGCCAGAGACTTGAGCACAGTAAC
520		138	6	del	GATGGAGTTCCAAGGAATGCCACACGACCCTCTGCCATGAGCAAGATCTTGTCGAACATGGAGTATAC--TGGTGGATGGCTGGTGGATTGTGCACACTATGGTCTTTCCCTTCTCTGCCAGAGACTTGAGCACAGTAAC
482		137	6	del	GATGGAGTTCCAAGGAATGCCACACGACCCTCTGCCCTGAGCAAGATCTTGTCGAACATGGAGAA---CACGGAGGATGGCTGGTGGATTGTGCACACTATGGTCTTTCCCTTCTCTGCCAGAGACTTGAGCACAGTAAC
484		137	6	del	GATGGAGTTCCAAGGACTGCCACACGACCCTCTGCCATGAGCAAGATCTTGTCGAACATGGAGAATA---CGGAGGATGGCTGGTGGATTGTGCACACTATGGTCTTTCCCTTCTCTGCCAGAGACTTGAGCACAGTAAC
488		137	6	del	GATGGAGTTCCAAGGAATGCCACACGACCCTCTGCCATGAGCAAGATCTTGTCGAACATGGAGAATA---CGGAGGATGGATGGTGGATTGTGCACACTATGGTCTTTCCCTTCTCTGCCAGAGACTTGAGCACAGTAAC
502		137	6	del	GATGGAGTTCCAAGGAATGCCACTCGACCCTCTGCCATGAGCAAGATCTTGTCGAACATGGAGAATA---CGGAGGATGGCTGGTGGATTGTGCACACTATGGTCTTTCCCTTCTCTGCCAGAGACTTGAGCACAGTAAC
512		137	6	del	GATGGAGTTCCAAGGAATGCCACACGACCCTCTGCCATGAGCAAGATCTTGTCGAACATGGAGAATA---CGGAGGATGGCTGGTGGTTTGTGCACACTATGGTCTTTCCCTTCTCTGCCAGAGACTTGAGCACAGTAAC
463		135	6	del	GATGGAGTTCCAAGGAATGCCACACGACCCTCTGCCATGAGCAAGATATTGTCGAACA------------CGGAGGATGGCTGGTGGATTGTGCACACCACCAGCCATGGTCTTTCCCTTCTCTGCCAGAGACTTGAGCACAGTAAC
471		135	6	del	GATGGAGTTCCAAGGAATGCCACACGACCCTCTGCCATGAGCAAGATATTGTCGAACATGGAGAATAATGGTCGGAGGATGGCTGGTGGATT-------CTATGGTCTTTCCCTTCTCTGCCAGAGACTTGAGCACAGTAAC
500		134	6	del	GATGGAGTTCCAAGGAATGCCACACGACCCTCTGCCATGAGCAAGATCTTGTCGAACATGGAGAATACATCGGAGGATGGCTGGTGGATT------ACTATGGTCTTTCCCTTCTCTGCCAGAGACTTGAGCACAGTAAC
513		134	6	del	GATGGAGTTCCAAGGAATGCCACACGACCCTCTGCCATGAGCAAGATCTTGTCGAACATGGAGAATA---CGGAGGATGGCTGGTGGATTGTGCAC---ATGGTCTTTCCCTTCTCTGCCAGAGACTTGAGCACAGTAAC
455		129	6	del	GATGGAGTTCCAAGGAATGCCACACGACCCTCTGCCATGAGCAAGATCTTGTTG-----------TACAACGGAGGATGGCTGGTGGATTGTGCACACTATGGTCTTTCCCTTCTCTGCCAGAGACTTGAGCACAGTAAC
456		128	6	del	GATGGAGTTCCAAGGAATGCCACACGACCCTCTGCCCTGAGCAAGATCTTGTCGAACA------------CGGAGGATGGCTGGTGGATTGTGCACACTATGGTCTTTCCCTTCTCTGCCAGAGACTTGAGCACAGTAAC
457		128	6	del	GATGGAGTTCCAAGGAATGCCACACGACCCTCTGCAATGAGCAAGATCTTGTCGAACA------------CGGAGGATGGCTGGTGGATTGTGCACACTATGGTCTTTCCCTTCTCTGCCAGAGACTTGAGCACAGTAAC
479		122	6	del	GATGGAGTTCCAAGGAATGCCACACGACCCTCTGCCATGAGCAAGA-----TCGAGCA---AGA-----TCGGAGGATGGCTGGTGGATTGT-----CTATGGTCTTTCCCTTCTCTGCCAGAGACTTGAGCACAGTAAC
461		118	6	del	GATGGAGTTCCAAGGAATGCCACACGACCCTCTGCCATGAGCAAGATC----------------------CGGAGGATGGCTGGTGGATTGTGCACACTATTGTCTTTCCCTTCTCTGCCAGAGACTTGAGCACAGTAAC
464		118	6	del	GATGGAGTTCCAAGGAATGCCACACGACCCTCTGACATGAGCAAGATC----------------------CGGAGGATGGCTGGTGGATTGTGCACACTATGGTCTTTCCCTTCTCTGCCAGAGACTTGAGCACAGTAAC
509		118	6	del	GATGGAGTTCCAAGGAATGCCACACGACCCTCTGCCATGAGCAAGATC----------------------CGGAGGATGGCTTGTGGATTGTGCACACTATGGTCTTTCCCTTCTCTGCCAGAGACTTGAGCACAGTAAC
514		118	6	del	GATGGAGTTCCAAGGAATGCCACACGACCCTCTGCCATGAGCAAGATCTTGTCGAACATGGAGAATACCT----GGAT------------------ACTATGGTCTTTCCCTTCTCTGCCAGAGACTTGAGCACAGTAAC
518		112	6	del	GATGGAGTTCCAAGGAATGCCACACGACCCTCTGCCATGAGCAAGATGC----------------------CGGAGGATGGCTGGTGGAT-------ACTATGGTCTTTCCCTTCTCTGCCAGAGACTTGAGCACAGTAAC
569		139	5	del	GATGGAGTTCCAAGGAATGCCACACGACCCTCTGCCATGAGCAAGATCTTGTCGAACATGGAGAATAATGGTCGGAGGATGGCTGGTGGATTGTG---ACTATGGTCTTTCCCTTCTCTGCCAGAGACTTGAGCACAGTAAC
572		139	5	del	GATGGAGTTCCAAGGAATGCCACACGACACTCTGCCATGAGCAAGATCTTGTCGAACATGGAGAATACCT-GGTGGATGGCTGGTGGATTGTGCACACTATGGTCTTTCCCTTCTCTGCCAGAGACTTGAGCACAGTAAC
594		139	5	del	GATGGAGTTCCAAGGAATGCCACACGACCCTCTGCCATGAGCAAGATATTGTCGAACATGGAGAATAC--TGGTGGATTGGCTGGTGGATTGTGCACACTATGGTCTTTCCCTTCTCTGCCAGAGACTTGAGCACAGTAAC
534		138	5	del	GATGGAGTTCCAAGGAATGCCACACGACCCTCTGCCATGATCAAGATCTTGTCGAACATGGAGAATACCT--TAGGATGGCTGGTGGATTGTGCACACTATGGTCTTTCCCTTCTCTGCCAGAGACTTGAGCACAGTAAC
535		138	5	del	GATGGAGTTCCAAGGAATGCCACACGACCCTCTGCCATGAGCAAGATCTTGTCGAACATGGAGAATAC--TGGTGGATGGCTGGTTGATTGTGCACACTATGGTCTTTCCCTTCTCTGCCAGAGACTTGAGCACAGTAAC
538		138	5	del	GATGGAGTTCCAAGGAATGCCACACGACCCTCTGCCATGAGCAAGATCTTGTCGAACAGGGAGAATAC--TGGTGGATGGCTGGTGGATTGTGCACACTATGGTCTTTCCCTTCTCTGCCAGAGACTTGAGCACAGTAAC
541		138	5	del	GATGGAGTTCCAAGGAATGCCACACGACCCTCTGCCATGAGCAAGATCTTGTAGAACATGGAGAATACCT--TAGGATGGCTGGTGGATTGTGCACACTATGGTCTTTCCCTTCTCTGCCAGAGACTTGAGCACAGTAAC
543		138	5	del	GATGGAGTTCCAAGGAATGCCACACGACCCTCTGCCATGAGAAAGATCTTGTCGAACATGGAGAATAC--CGGAGGATGGCTGGTGGATTGTGCACACTATGGTCTTTCCCTTCTCTGCCAGAGACTTGAGCACAGTAAC
560		138	5	del	GATGGAGTTCCAAGGAATGCCACACGACACTCTGCCATGAGCAAGATCTTGTCGAACATGGAGAATAC--TGGAGGATGGCTGGTGGATTGTGCACACTATGGTCTTTCCCTTCTCTGCCAGAGACTTGAGCACAGTAAC
568		138	5	del	GATGGAGTTCCAAGGAATGCCACACGACCCTCTGCCATGAGCAAGATAGTGTCGAACATGGAGAATAC--TGGTGGATGGCTGGTGGATTGTGCACACTATGGTCTTTCCCTTCTCTGCCAGAGACTTGAGCACAGTAAC
575		138	5	del	GATGGAGTTCCAAGGAATGCCACACGACCCTCTGCCATGAGCAAGATCGTGTCGAACATGGAGAATAC--CGGAGGATGGCTGGTGGATTGTGCACACTATGGTCTTTCCCTTCTCTGCCAGAGACTTGAGCACAGTAAC
582		138	5	del	GATGGAGTTCCAAGGAATGCCACACGACCCTCTGCCATGAGAAAGATCTTGTCGAACATGGAGAATACCT--TAGGATGGCTGGTGGATTGTGCACACTATGGTCTTTCCCTTCTCTGCCAGAGACTTGAGCACAGTAAC
589		138	5	del	GATGGAGTTCCAAGGAATGCCACACGACCCTCTGCCATGAGCAAGATCTTGTCTAACATGGAGAATAC--TGGTGGATGGCTGGTGGATTGTGCACACTATGGTCTTTCCCTTCTCTGCCAGAGACTTGAGCACAGTAAC
602		138	5	del	GATGGAGTTCCAAGGAATGCCACACGACCCTCTGCCATGAGCAAGATCTTGTCGAAAATGGAGAATAC--TGGTGGATGGCTGGTGGATTGTGCACACTATGGTCTTTCCCTTCTCTGCCAGAGACTTGAGCACAGTAAC
603		138	5	del	GATGGAGTTCCAAGGAATGCCACACGACCCTCTGCCATGAGCAAGATCTTGTAGAACATGGAGAATAC--TGGTGGATGGCTGGTGGATTGTGCACACTATGGTCTTTCCCTTCTCTGCCAGAGACTTGAGCACAGTAAC
606		138	5	del	GATGGAGTTCCTAGGAATGCCACACGACCCTCTGCCATGAGCAAGATCTTGTCGAACATGGAGAATAC--TGGTGGATGGCTGGTGGATTGTGCACACTATGGTCTTTCCCTTCTCTGCCAGAGACTTGAGCACAGTAAC
539		137	5	del	GATGGAGTTCCAAGGAATGCCACACGACCCTCTGCCATGATCAAGATCTTGTCGAACATGGAGAATA---CGGAGGATGGCTGGTGGATTGTGCACACTATGGTCTTTCCCTTCTCTGCCAGAGACTTGAGCACAGTAAC
542		137	5	del	GATGGAGTTCCAAGGAATGCCACACGACCCTCTTCCATGAGCAAGATCTTGTCGAACATGGAGAATA---CGGAGGATGGCTGGTGGATTGTGCACACTATGGTCTTTCCCTTCTCTGCCAGAGACTTGAGCACAGTAAC
552		137	5	del	GATGGAGTTCCAAGGAATGCCACACGACCCTCTGACATGAGCAAGATCTTGTCGAACAT-GATAGTA--TCGGAGGATGGCTGGTGGATTGTGCACACTATGGTCTTTCCCTTCTCTGCCAGAGACTTGAGCACAGTAAC
557		137	5	del	GATGGAGTTCCAAGGAATGCCACACGACCCTCTGCCATGAGCAAGATCTTGTCGAACATGGAGAATA---CGGAGGATGGCTGGTGGATTGTGCACACTATGGTCTCTCCCTTCTCTGCCAGAGACTTGAGCACAGTAAC
564		137	5	del	GATGGAGTTCCAAGGAATGCCACACGACCCTCTGCCATGAGCAAGATCTTGTCGAACATGGAGAATACACC--AGGATGGCTGGTGGATTGTGCACA-TATGGTCTTTCCCTTCTCTGCCAGAGACTTGAGCACAGTAAC
574		137	5	del	GATGGAGTTCCAAGGAATGCCACACGACCCTCTGCCATGAGCAAGATCTTGTCGAACATGATAGTATA----GGAGGATGGCTGGTGGATTGTGCACACTATGGTCTTTCCCTTCTCTGCCAGAGACTTGAGCACAGTAAC
598		137	5	del	GATGGAGTTCCAAGGAATGCCACACGACCCTCTGCCATGAGCAAGATCTTGTCGAACAT-GATAGTA--TCGGAGGATGGCTTGTGGATTGTGCACACTATGGTCTTTCCCTTCTCTGCCAGAGACTTGAGCACAGTAAC
599		137	5	del	GATGGAGTTCCAAGGAATGCCACACGACCCTCTGCCATGAGCAAGATCTTGTCGAACATGGAGAATACCT--TAGGATGGCTGGTGGATTGTGCAC-CTATGGTCTTTCCCTTCTCTGCCAGAGACTTGAGCACAGTAAC
609		137	5	del	GATGGAGTTCCAAGGAATGCCACACGACCCTCTGCCATGAGCAAGATCTTGTCGAACATGGAGAATA---CGGAGGATGGCTGGTGGATTGTGCACACTATGGTCTTCCCCTTCTCTGCCAGAGACTTGAGCACAGTAAC
577		135	5	del	GATGGAGTTCCAAGGAATGCCACACGACCCTCTGCCATGAGCAAGATCTTGTCGAACATGGAGAATAC--TGGTGGATGGCTGGTGGATTGTGCAC---ATGGTCTTTCCCTTCTCTGCCAGAGACTTGAGCACAGTAAC
601		135	5	del	GATGGAGTTCCAAGGAATGCCACACGACCCTCTGCCATGAGCAAGATATTGTCGAACATGGAGAATAC--TGGAGGATGGCTGGTGGATTGTGCAC---ATGGTCTTTCCCTTCTCTGCCAGAGACTTGAGCACAGTAAC
579		133	5	del	GATGGAGTTCCAAGGAATGCCACACGACCCTCTGCCATGAGCAAGATATTGTCGAACATGGAGAA---CACGGAGGATGGCTGGTGGATTGTG----CTATGGTCTTTCCCTTCTCTGCCAGAGACTTGAGCACAGTAAC
555		128	5	del	GATGGAGTTCCAAGGAATGCCACACGACCCTCTGCCCTGAGCAAGATCTTGTCGAACATGGAGA------------ATGGCTGGTGGATTGTGCACACTATGGTCTTTCCCTTCTCTGCCAGAGACTTGAGCACAGTAAC
547		126	5	del	GATGGAGTTCCAAGGAATGCCACACGACCCTCTGCCATGAGCAAGATCTTGTC-------------ATCT-TGAGGATGGCTGGTGGATTGTGCACACTATGGTCTTTCCCTTCTCTGCCAGAGACTTGAGCACAGTAAC
610		126	5	del	GATGGAGTTCCAAGGAATGCCACACGACCCTCTGCCATGAGCAAGATCTTGTCGAACATGGAGAATAATGGTCGGAGGATGGCTGG----------------TGGTCTTTCCCTTCTCTGCCAGAGACTTGAGCACAGTAAC
533		122	5	del	GATGGAGTTCCAAGGAATGCCACACGACCCTCTGCCATGAGCAAGATC----------------------CGGAGGATGGCTGGTGGATTGTGCACACCAGCTATGGTCTTTCCCTTCTCTGCCAGAGACTTGAGCACAGTAAC
531		118	5	del	GATGGAGTTCCAAGGAATGCCACACGACCCTCTGCCATGAGCAAGATC----------------------CGGAGGATGGCTGGTGGATTGTGCACACGATGGTCTTTCCCTTCTCTGCCAGAGACTTGAGCACAGTAAC
544		118	5	del	GATGGAGTTCCAAGGAATGCCACACGACCCTCTGCCATGAGCAAGATC----------------------CGGTGGATGGCTGGTGGATTGTGCACACTATGGTCTTTCCCTTCTCTGCCAGAGACTTGAGCACAGTAAC
580		118	5	del	GATGGAGTTCCAAGGAATGCCACACGACCCTCTGCCATGAGCAAGAT----------------------ACGGAGGATGGCTGGTGGATTGTGCACACTATGGTCTTTCCCTTCTCTGCCAGAGACTTGAGCACAGTAAC
588		118	5	del	GATGGAGTTCCAAGGAATGCCACTCGACCCTCTGCCATGAGCAAGATC----------------------CGGAGGATGGCTGGTGGATTGTGCACACTATGGTCTTTCCCTTCTCTGCCAGAGACTTGAGCACAGTAAC
586		115	5	del	GATGGAGTTCCAAGGAATGCCACACGACCCTCTGCCATGAGCAAGATC----------------------CGGAGGATGGCTGGTGGATTGTGCAC---ATGGTCTTTCCCTTCTCTGCCAGAGACTTGAGCACAGTAAC
567		114	5	del	GATGGAGTTCCAAGGAATGCCACACGACCCTCTGCCATGAGCAAGATC----------------------CGGAGGATGGCTGGTGGATTGTG----CTATGGTCTTTCCCTTCTCTGCCAGAGACTTGAGCACAGTAAC
532		109	5	del	GATGGAGTTCCAAGGAATGCCACACGACCCTCTGCCATGAGCAAGATATTGTCGAACATGGAGAA-------------------------------ACTATGGTCTTTCCCTTCTCTGCCAGAGACTTGAGCACAGTAAC
607		107	5	del	GATGGAGTTCCAAGGAATGCCACACGACCCTCTGCCATGAGCAAGATGC----------------------CGGAGGATGGCTGGTGGATTGTGCAC------------CACTTCTCTGCCAGAGACTTGAGCACAGTAAC
611		91	5	del	GATGGAGTTCCAAGGAATGCCACACGACCCTCTGCC--------------GTCG------------------------GTCTG-----------CCTCTATGGTCTTTCCCTTCTCTGCCAGAGACTTGAGCACAGTAAC
624		139	4	del	GATGGAGTTCCAAGGAATGCCACACGACCCTCTGCCATGAGCAAGATATTGTCGAACATGGAGAATACAT-GGAGGATGGCTGGTGGATTGTGCACACTATGGTCTTTCCCTTCTCTGCCAGAGACTTGAGCACAGTAAC
745		139	4	del	GATGGAGTTCCAAGGAATGCCACACGACCCTCTGCCATGAGCAAGATCTTGTCGAACATGGAGAATACCT-GGAGGATGGCTGGTGGATTGTGCACACTATGGTCTTTCCCTTCTCTGCCAGAGACTTGAGCACAGTAAC
627		138	4	del	GATGGAGTTCCAAGGAATGCCACACGACCCTCTGCCATGAGCAAGATCTTGTCGAACATGGAGAAGAC--TGGTGGATGGCTGGTGGATTGTGCACACTATGGTCTTTCCCTTCTCTGCCAGAGACTTGAGCACAGTAAC
632		138	4	del	GATGGAGTTCCAAGGAATGCCACACGACCCTCTGCCATGAGCAAGATCTTGTCGAACATGTAGAATAC--TGGTGGATGGCTGGTGGATTGTGCACACTATGGTCTTTCCCTTCTCTGCCAGAGACTTGAGCACAGTAAC
639		138	4	del	GATGGAGTTCCAAGGAATGACACACGACCCTCTGCCATGAGCAAGATCTTGTCGAACATGGAGAATAC--CGGAGGATGGCTGGTGGATTGTGCACACTATGGTCTTTCCCTTCTCTGCCAGAGACTTGAGCACAGTAAC
644		138	4	del	GATGGAGTTCCAAGGAATGCCACACGACCCTCTGCCATGAGCAAGATATTGTCGAACATGGAGAATAATGGTCGGAGGATGGCTGGTGGATTGTG----CTATGGTCTTTCCCTTCTCTGCCAGAGACTTGAGCACAGTAAC
646		138	4	del	GATGGAGTTCCAAGGAATGCCACACGACCCTCTGCCATGAGCAAGATCTTGTCGAACATGGAGAATACCT--TAGGATGGCTGGTGGATTGTGCACACTCTGGTCTTTCCCTTCTCTGCCAGAGACTTGAGCACAGTAAC
649		138	4	del	GATGGAGTTCCAAGGAATGCCACACGACCCTCTGCCATGAGCAAGGTCTTGTCGAACATGGAGAATACCT--TAGGATGGCTGGTGGATTGTGCACACTATGGTCTTTCCCTTCTCTGCCAGAGACTTGAGCACAGTAAC
657		138	4	del	GATGGAGTTCCAAGGAATGCCACACGACCCTCTGCCACGAGCAAGATCTTGTTGAACATGGAGAATAC--CGGAGGATGGCTGGTGGATTGTGCACACTATGGTCTTTCCCTTCTCTGCCAGAGACTTGAGCACAGTAAC
663		138	4	del	GATGGAGTTCCAAGGAATGCCACACGACCCTCTGCCATGAGCAAGATCTTGTTGAACATGGAGAATAC--CGGAGGATGGCTGGTGGATTGTGCACACTATGGTCTTTCCCTTCTCTGCCAGAGACTTGAGCACAGTAAC
679		138	4	del	GATGGAGTTCCAAGGAATGCCACACGACCCTCTGCCATGAGCAAGATAGTGTCGAACATGGAGAATACCT--TAGGATGGCTGGTGGATTGTGCACACTATGGTCTTTCCCTTCTCTGCCAGAGACTTGAGCACAGTAAC
703		138	4	del	GATGGAGTTCCAAGGAATGCCACACGACCCTCAGCCATGAGCAAGATCTTGTCGAACATGGAGAATACCT--TAGGATGGCTGGTGGATTGTGCACACTATGGTCTTTCCCTTCTCTGCCAGAGACTTGAGCACAGTAAC
721		138	4	del	GATGGAGTTCCAAGGAATGCCACACGACCCTCTGCCATGAGCAAGATCTTGTCGAACATGGAGAATAC--CGGAGGATGGATGGTGGATTGTGCACACTATGGTCTTTCCCTTCTCTGCCAGAGACTTGAGCACAGTAAC
726		138	4	del	GATGGAGTTCCAAGGAATGCCACACGACCCTCTGCCATGAGCAAGATCTTGTCGAACATGGAGAATACCT--TAGGATGGCTGGTGGATTGTGCACACTATGGTCTGTCCCTTCTCTGCCAGAGACTTGAGCACAGTAAC
733		138	4	del	GATGGAGTTCCAAGGAATGCCACACGACCCTCTGCAATGAGCAAGATCTTGTCGAACATGGAGAATACCT--TAGGATGGCTGGTGGATTGTGCACACTATGGTCTTTCCCTTCTCTGCCAGAGACTTGAGCACAGTAAC
625		137	4	del	GATGGAGTTCCAAGGAATGCCACACGACCCTCTGCCATGAGCAAGATCTTGTCGAACATGGAGAATA---CGGAGGATGGCTGGTGGATTGTGCACACTCTGGTCTTTCCCTTCTCTGCCAGAGACTTGAGCACAGTAAC
629		137	4	del	GATGGAGTTCCAAGGAATGCCACACGACCCTCTGCCATGAGCAAGATCTTGTCGAACATGGAGAATA---CGGAGGATGGCTGGTGGATTGTGCACACGATGGTCTTTCCCTTCTCTGCCAGAGACTTGAGCACAGTAAC
636		137	4	del	GATGGAGTTCCAAGGAATGCCACACGACCCTCTGCCATGAGCAAGATATTGTCGAACATGGAGAATA---CGGTGGATGGCTGGTGGATTGTGCACACTATGGTCTTTCCCTTCTCTGCCAGAGACTTGAGCACAGTAAC
640		137	4	del	GATGGAGTTCCAAGTAATGCCACACGACCCTCTGCCATGAGCAAGATCTTGTCGAACATGGAGAATA---CGGAGGATGGCTGGTGGATTGTGCACACTATGGTCTTTCCCTTCTCTGCCAGAGACTTGAGCACAGTAAC
651		137	4	del	GATGGAGTTCCAAGGAATGCCACACGACCCTCTGCCATGAGCAAGATCTTGTCGAACATGGAGAATA---CGGAGGATGGCTGGTGGATTGTGAACACTATGGTCTTTCCCTTCTCTGCCAGAGACTTGAGCACAGTAAC
661		137	4	del	GATGGAGTTCCAAGGAATGCCACACGACCCTCTGCCATGAGCAAGATCTTGTCGAACATGGAGAATA---CGGAGGATGGCTGGTGGATTGTGCACACTATTGTCTTTCCCTTCTCTGCCAGAGACTTGAGCACAGTAAC
669		137	4	del	GATGGAGTTCCAAGGAATGCCACACGACCCTCTGCCATGAGCAAGATCTTGTCGAACATGGAGAATA---CTGAGGATGGCTGGTGGATTGTGCACACTATGGTCTTTCCCTTCTCTGCCAGAGACTTGAGCACAGTAAC
682		137	4	del	GATGGAGTTCCAAGGAATGCCACACGACCCTCTGCCATGAGCAAGATAGTGTCGAACATGGAGAATA---CGGAGGATGGCTGGTGGATTGTGCACACTATGGTCTTTCCCTTCTCTGCCAGAGACTTGAGCACAGTAAC
683		137	4	del	GATGGAGTTCCAAGGAATGCCACACGACCCTCTGCCATGAGCAAGATCTTGTCGAACATGGAGAATA---CGGAGGATGGCTGGTGGATTGTGCACACTTTGGTCTTTCCCTTCTCTGCCAGAGACTTGAGCACAGTAAC
689		137	4	del	GATGGAGTTCCAAGGAATGCCACACGACCCTCTGCCATGAGCAAGATCTTGTCGAACAT---GATTGTATCGGAGGATGGCTGGTGGATTGTGCACACTATGGTCTTTCCCTTCTCTGCCAGAGACTTGAGCACAGTAAC
720		137	4	del	GATGGAGTTCCAAGGAATGCCACACGACCCTCTGCCATGAGCAAGTTCTTGTCGAACATGGAGAATA---CGGAGGATGGCTGGTGGATTGTGCACACTATGGTCTTTCCCTTCTCTGCCAGAGACTTGAGCACAGTAAC
723		137	4	del	GATGGAGTTCCAAGGAATGCCACACGACCCTCTGCCATGAGCAAGATCTTGTCGAACACGGAGAATA---CGGAGGATGGCTGGTGGATTGTGCACACTATGGTCTTTCCCTTCTCTGCCAGAGACTTGAGCACAGTAAC
746		137	4	del	GATGGAGTTCCAAGGAATGCCACACGACCCTCTGCCATGAGCAAGATCTTGTCGAACATGGAGAATA---CGGAGGATGGCTGGTTGATTGTGCACACTATGGTCTTTCCCTTCTCTGCCAGAGACTTGAGCACAGTAAC
748		137	4	del	GATGGAGTTCCAAGGAATGCCACACGACCCTCTGCCATGAGCAAGATCTTGCCGAACATGGAGAATA---CGGAGGATGGCTGGTGGATTGTGCACACTATGGTCTTTCCCTTCTCTGCCAGAGACTTGAGCACAGTAAC
698		136	4	del	GATGGAGTTCCAAGGAATGCCACACGACCCTCTGCCATGAGCAAGATCTTGTCGAACATGGAGAAT---TGGAAACGGAGGATGGCTGGTGGATT------ACTATGGTCTTTCCCTTCTCTGCCAGAGACTTGAGCACAGTAAC
654		134	4	del	GATGGAGTTCCAAGGAATGCCACACGACCCTCTGCCATGAGCAAGATCTTGTCGAACATGGAGAATAC--TGGTGGATGGCTGGTGGATTGTG----CTATGGTCTTTCCCTTCTCTGCCAGAGACTTGAGCACAGTAAC
660		134	4	del	GATGGAGTTCCAAGGAATGCCACACGACCCTCTGCCATGAGCAAGATATTGTCGAACATGGAGA------CGGAGGATGGCTGGTGGATTGTGCACACTATGGTCTTTCCCTTCTCTGCCAGAGACTTGAGCACAGTAAC
718		134	4	del	GATGGAGTTCCAAGGAATGCCACACGACCCTCTGCCATGAGCAAGATCTTGTCGAACATGGAGAATACCT--TAGGATGGCTGGTGGATTGTG----CTATGGTCTTTCCCTTCTCTGCCAGAGACTTGAGCACAGTAAC
715		132	4	del	GATGGAGTTCCAAGGAATGCCACACGACCCTCTGCCATGAGCAAGATCTTGTCGAACATGGAGAATA---CGGAGGATGGCTGGTGGATTGTGCACA-----GTCTTTCCCTTCTCTGCCAGAGACTTGAGCACAGTAAC
738		131	4	del	GATGGAGTTCCAAGGAATGCCACACGACCCTCTGCCATGAGCAAGATCTTGTCGAACATGGAGAATAC--TGGTGGATGGCTGGTGGATT-------CTATGGTCTTTCCCTTCTCTGCCAGAGACTTGAGCACAGTAAC
711		128	4	del	GATGGAGTTCCAAGGAATGCCACACGACCCTCTGCCCTGAGCAAGATCTTGTCGAACAT------------GGAGGATGGCTGGTGGATTGTGCACACTATGGTCTTTCCCTTCTCTGCCAGAGACTTGAGCACAGTAAC
728		128	4	del	GATGGAGTTCCAAGGAATGCCACACGACCCTCTGCCATGAGCAAGATCTTGTCGAACATGGAGA------------ATGGATGGTGGATTGTGCACACTATGGTCTTTCCCTTCTCTGCCAGAGACTTGAGCACAGTAAC
747		128	4	del	GATGGAGTTCCAAGGAATGCCACACGACCCTCTGCCATGAGCTAGATCTTGTCGAACATGGAGA------------ATGGCTGGTGGATTGTGCACACTATGGTCTTTCCCTTCTCTGCCAGAGACTTGAGCACAGTAAC
755		128	4	del	GATGGAGTTCCAAGGAATGCCACACGACCCTCTGCCATGAGCTAGATCTTGTCGAACA------------CGGAGGATGGCTGGTGGATTGTGCACACTATGGTCTTTCCCTTCTCTGCCAGAGACTTGAGCACAGTAAC
735		126	4	del	GATGGAGTTCCAAGGAATGCCACACGACCCTCTGCCATGAGCAAGATCTTGTCGAACAT------------GGAGGATGGCTGGTGGATTGTG--CACTATGGTCTTTCCCTTCTCTGCCAGAGACTTGAGCACAGTAAC
706		125	4	del	GATGGAGTTCCAAGGAATGCCACACGACCCTCTGCCATGAGCAAGATATTGTCGAACAT---------------GGATGGCTGGTGGATTGTGCACACTATGGTCTTTCCCTTCTCTGCCAGAGACTTGAGCACAGTAAC
736		125	4	del	GATGGAGTTCCAAGGAATGCCACACGACCCTCTGCCATGAGCAAGA-----TCGAGCA---AGA-----TCGGAGGATGGCTGGTGGATTGTGCACA--ATGGTCTTTCCCTTCTCTGCCAGAGACTTGAGCACAGTAAC
743		124	4	del	GATGGAGTTCCAAGGAATGCCACACGACCCTCTGCCATGAGCAAGATCTTGTCGAACA------------CGGAGGATGGCTGGTGGATTGTG----CTATGGTCTTTCCCTTCTCTGCCAGAGACTTGAGCACAGTAAC
753		124	4	del	GATGGAGTTCCAAGGAATGCCACACGACCCTCTGCCATGAGCAAGATCTTGTCGAACATGGAGAATA---CGGAGGATGGCTGG-------------CTATGGTCTTTCCCTTCTCTGCCAGAGACTTGAGCACAGTAAC
672		123	4	del	GATGGAGTTCCAAGGAATGCCACACGACCCTCTGCCATGAGCAAGATC----------------------CGGAGGATGGCTGGTGGATTGTG-GCTGGATGGCTATGGTCTTTCCCTTCTCTGCCAGAGACTTGAGCACAGTAAC
677		120	4	del	GATGGAGTTCCAAGGAATGCCACACGACCCTCTGCCATGAGCAAGATCTTGTCGAACATGGAGAATA---CGGAGGATGG-----------------CTATGGTCTTTCCCTTCTCTGCCAGAGACTTGAGCACAGTAAC
693		119	4	del	GATGGAGTTCCAAGGAATGCCACACGACCCTCTGCCATGAGCAAGATCTTGTCGAACATGGAGAATAC------------CTGGTGG---------ACTATGGTCTTTCCCTTCTCTGCCAGAGACTTGAGCACAGTAAC
695		119	4	del	GATGGAGTTCCAAGGAATGCCACACGACCCTCTGCCATGAGCAAGATC----------------------CGGAGGATGGCTGGTGGATTGTGCACCACTATGGTCTTTCCCTTCTCTGCCAGAGACTTGAGCACAGTAAC
618		118	4	del	GATGGAGTTCCAAGGAATGCCACACGACCCTCTGCCATGAGCAAGATC----------------------CGGAGGAGGGCTGGTGGATTGTGCACACTATGGTCTTTCCCTTCTCTGCCAGAGACTTGAGCACAGTAAC
631		118	4	del	GATGGAGTTCCAAGGAATGCCACACGACCCTCTGCCATGAGCAAGATC----------------------CGGAGGATGGATGGTGGATTGTGCACACTATGGTCTTTCCCTTCTCTGCCAGAGACTTGAGCACAGTAAC
696		118	4	del	GATGGAGTTCCAAGGAATGCCACACGACCCTCTGCCATGAGCAAGATC----------------------CTGAGGATGGCTGGTGGATTGTGCACACTATGGTCTTTCCCTTCTCTGCCAGAGACTTGAGCACAGTAAC
732		118	4	del	GATGGAGTTCCAAGGAATGCCACACGACCCTCTGCCATGAGCAAGATC----------------------CGGAGGATGGCTGGTGGATTGTGCACACTATGGTCTGTCCCTTCTCTGCCAGAGACTTGAGCACAGTAAC
754		118	4	del	GATGGAGTTCCAAGGAATGCCACACGACCCTCTGCCATGAGCTAGATC----------------------CGGAGGATGGCTGGTGGATTGTGCACACTATGGTCTTTCCCTTCTCTGCCAGAGACTTGAGCACAGTAAC
750		109	4	del	GATGGAGTTCCAAGGAATGCCACACGACCCTCTGCCATGAGCAAGATCTTGTCGAACACGGAGAA-------------------------------ACTATGGTCTTTCCCTTCTCTGCCAGAGACTTGAGCACAGTAAC
737		104	4	del	GATGGAGTTCCAAGGAATGCCACACGACCCTC------GA------------------------------CAGAGGATGGCTGGTGGATTGTGCACACTATGGTCTTTCCCTTCTCTGCCAGAGACTTGAGCACAGTAAC
854		139	3	del	GATGGAGTTCCAAGGAATGCCACACGACCCTCTGCCATGAGCAAGATCTTGTCGAACATGGAGAATAC--CGGAGGATGGCTGGTGGATTGTGCACAACTATGGTCTTTCCCTTCTCTGCCAGAGACTTGAGCACAGTAAC
917		139	3	del	GATGGAGTTCCAAGGAATGCCACACGACCCTCTGCCATGAGCAAGATCTTGTCGAACATGGAGAATAC--TGGTGGATGGCTGGTGGATTGTGCACAACTATGGTCTTTCCCTTCTCTGCCAGAGACTTGAGCACAGTAAC
805		139	3	del	GATGGAGTTCCAAGGAATGCCACACGACCCTCTGCCATGAGCAAGATCTTGTCGAACATGGAGAATAATGGTCGGAGGATGGCTGGTGGATTGTGC---CTATGGTCTTTCCCTTCTCTGCCAGAGACTTGAGCACAGTAAC
826		139	3	del	GATGGAGTTCCAAGGAATGCCACACGACCCTCTGCCATGAGCAAGATATTGTCGAACATGGAGAATA-GGCGGAGGATGGCTGGTGGATTGTGCACACTATGGTCTTTCCCTTCTCTGCCAGAGACTTGAGCACAGTAAC
849		139	3	del	GATGGAGTTCCAAGGAATGCCACACGACCCTCTGCCATGAGCAAGATATTGTCGAACATGGAGA--ACCTACGGAGGATGGCTGGTGGATTGTGCACACTATGGTCTTTCCCTTCTCTGCCAGAGACTTGAGCACAGTAAC
850		139	3	del	GATGGAGTTCCAAGGAATGCCACACGACCCTCTGCCCTGAGCAAGATCTTGTCGAACATGGAGA--ACCTACGGAGGATGGCTGGTGGATTGTGCACACTATGGTCTTTCCCTTCTCTGCCAGAGACTTGAGCACAGTAAC
994		139	3	del	GATGGAGTTCCAAGGAATGCCACACGACCCTCTGCCATGAGCAAGATCTTGTCGAACATGGAGAATA--ATGGTGGATTGGCTGGTGGATTGTGCACACTATGGTCTTTCCCTTCTCTGCCAGAGACTTGAGCACAGTAAC
1012		139	3	del	GATGGAGTTCCAAGGAATGCCACACGACCCTCTGCCATGAGCAAGATCTTGTTGAACATGGAGAATACCT-GGTGGATGGCTGGTGGATTGTGCACACTATGGTCTTTCCCTTCTCTGCCAGAGACTTGAGCACAGTAAC
843		138	3	del	GATGGAGTTCCAAGGAATGCCACACGACCCTCTGCCATGAGCAAGATCTTGTCGAACATGGAGAATAC--CGGAGGATGGCTGGTGGATTGTGCACACGATGGTCTTTCCCTTCTCTGCCAGAGACTTGAGCACAGTAAC
853		138	3	del	GATGGAGTTCCAAGGAATGCCACACGACCCTCTGCCATGAGCAAGATCTTGTCGAACATGGAGAATAC--TGGTGGATGGCTGGTGGATTGTGCACACTCTGGTCTTTCCCTTCTCTGCCAGAGACTTGAGCACAGTAAC
1002		138	3	del	GATGGAGTTCCAAGGAATGCCACACGACCCTCTGCCATGAGCAAGATCTTGTCGAACATGGAGAATAC--TGGTGGATGGCTGGTGGATTGTGCAAACTATGGTCTTTCCCTTCTCTGCCAGAGACTTGAGCACAGTAAC
758		138	3	del	GATGGAGTTCCAAGGAATGCCACACGACCCTCTGCCATGAGCAAGATCTTGTCGAACATGGAGAATAACT--TAGGATGGCTGGTGGATTGTGCACACTATGGTCTTTCCCTTCTCTGCCAGAGACTTGAGCACAGTAAC
763		138	3	del	GATGGAGTTCCAAGGAATGCCACACGACCCTCTGCCCTGAGCAAGATCTTGTCGAACATGGAGAATAC--CGGAGGATGGCTGGTGGATTGTGCACACTATGGTCTTTCCCTTCTCTGCCAGAGACTTGAGCACAGTAAC
769		138	3	del	GATGGAGTTCCAAGGAATGCCACACGACCCTCTGCCATGAGCAAGATCTTGTCGAACATGGAGAATAC--CGGAGGATGGCTTGTGGATTGTGCACACTATGGTCTTTCCCTTCTCTGCCAGAGACTTGAGCACAGTAAC
778		138	3	del	GATGGAGTTCCAAGGAATGCCACACGACCCTCTGCCATGAGCAAGATCTTGTCGAACATTGAGAATAC--CGGAGGATGGCTGGTGGATTGTGCACACTATGGTCTTTCCCTTCTCTGCCAGAGACTTGAGCACAGTAAC
791		138	3	del	GATTGAGTTCCAAGGAATGCCACACGACACTCTGCCATGAGCAAGATCTTGTCGAACATGGAGAATAC--TGGTGGATGGCTGGTGGATTGTGCACACTATGGTCTTTCCCTTCTCTGCCAGAGACTTGAGCACAGTAAC
797		138	3	del	GATGGAGTTCCAAGGAATGCCACACGACCCTCTGCCATGAGCAAGATCTTGTCGAACATGGAGAATACCT--TAGGATGGCTGGTGGATTGTGCACACGATGGTCTTTCCCTTCTCTGCCAGAGACTTGAGCACAGTAAC
803		138	3	del	GATGGAGTTCCAAGGAATGCCACACGACCCTCTGCCATGAGCAAGATCTTGTCGAACATGGAGAAGAC--CGGAGGATGGCTGGTGGATTGTGCACACTATGGTCTTTCCCTTCTCTGCCAGAGACTTGAGCACAGTAAC
808		138	3	del	GATGGAGTTCCAAGGAATTCCACACGACCCTCTGCCATGAGCAAGATCTTGTCGAACATGGAGAATAC--TGGTGGATGGCTGGTGGATTGTGCACACTATGGTCTTTCCCTTCTCTGCCAGAGACTTGAGCACAGTAAC
814		138	3	del	GATGGAGTTCCAAGGAATGCCACACGACCCTCTGCCATGATCAAGATCTTGTCGAACATGGAGAATAC--CGGAGGATGGCTGGTGGATTGTGCACACTATGGTCTTTCCCTTCTCTGCCAGAGACTTGAGCACAGTAAC
828		138	3	del	GATGGAGTTCCAAGGAATGCCACACGACCCTCTGCCATGAGAAAGATCTTGTCGAACATGGAGAATAC--TGGAGGATGGCTGGTGGATTGTGCACACTATGGTCTTTCCCTTCTCTGCCAGAGACTTGAGCACAGTAAC
835		138	3	del	GATGGAGTTCCAAGGAATGCCACACGACCCTCTGCCATGAGCAAGATCTTGTCGAACCTGGAGAATAC--TGGTGGATGGCTGGTGGATTGTGCACACTATGGTCTTTCCCTTCTCTGCCAGAGACTTGAGCACAGTAAC
860		138	3	del	GATGGAGTTCCAAGGAATGCCACACTACCCTCTGCCATGAGCAAGATCTTGTCGAACATGGAGAATACCT--TAGGATGGCTGGTGGATTGTGCACACTATGGTCTTTCCCTTCTCTGCCAGAGACTTGAGCACAGTAAC
868		138	3	del	GATGGAGTTCCAAGGAATGCCACACGACCCTCTGCCCTGAGCAAGATCTTGTCGAACATGGAGAATACACC--AGGATGGCTGGTGGATTGTGCACACTATGGTCTTTCCCTTCTCTGCCAGAGACTTGAGCACAGTAAC
888		138	3	del	GATGGAGTTCCAAGGAATGCCACACGACCCTCTGCCATGAGCAATATCTTGTCGAACATGGAGAATACCT--TAGGATGGCTGGTGGATTGTGCACACTATGGTCTTTCCCTTCTCTGCCAGAGACTTGAGCACAGTAAC
893		138	3	del	GATGGAGTTCCAAGGAATGCCACACGACCCTCTGCCATGAGCAAGATATTGTCGAACATGGAGAATACACC--AGGATGGCTGGTGGATTGTGCACACTATGGTCTTTCCCTTCTCTGCCAGAGACTTGAGCACAGTAAC
915		138	3	del	GATGGAGTTCCAAGGAATGCCACTCGACCCTCTGCCATGAGCAAGATCTTGTCGAACATGGAGAATACCT--TAGGATGGCTGGTGGATTGTGCACACTATGGTCTTTCCCTTCTCTGCCAGAGACTTGAGCACAGTAAC
918		138	3	del	GATGGAGTTCCAAGGAATGCCACTCGACCCTCTGCCATGAGCAAGATCTTGTCGAACATGGAGAATAC--CGGAGGATGGCTGGTGGATTGTGCACACTATGGTCTTTCCCTTCTCTGCCAGAGACTTGAGCACAGTAAC
919		138	3	del	GATGGAGTTCCAAGGAATGCCACACGACCCTCTGCCATGAGCAAGATCTTGTCGAGCATGGAGAATAC--TGGTGGATGGCTGGTGGATTGTGCACACTATGGTCTTTCCCTTCTCTGCCAGAGACTTGAGCACAGTAAC
940		138	3	del	GATGGAGTTCCAAGGAATGCCACACGACCCTCTGCCATGAGCAAGATCTTGTCGAACATGGAGAATACCT--TAGGATGGCTGGTGGATTGTGCACAGTATGGTCTTTCCCTTCTCTGCCAGAGACTTGAGCACAGTAAC
941		138	3	del	GATGGAGTTCCAAGGAATGCCACACGACCCTCTGCCATGAGCAAGATCTTGTCGAACATGGAGAATAC--TGGTGGATGGCTGGTGGTTTGTGCACACTATGGTCTTTCCCTTCTCTGCCAGAGACTTGAGCACAGTAAC
947		138	3	del	GATGGAGTTCCAAGGAATGCCACACGACCCTCTGCCATGAGCAAGATCTTGTCGAACATGGAGAATAC--CGGAGGATGGCTGGTTGATTGTGCACACTATGGTCTTTCCCTTCTCTGCCAGAGACTTGAGCACAGTAAC
969		138	3	del	GATGGAGTTCCAAGGAATGCCACACGACCCTCTGCCATGAGCAAGATCTTGTCGAACATGGAGAATAC--TGGAGGATGGCTGGTGGATTGTGCACACTATGGTCTTTCACTTCTCTGCCAGAGACTTGAGCACAGTAAC
973		138	3	del	GATGGAGTTCCAAGGAATGCCACACGACCCTCTGCCATGAGCAAGATCTTGTCGAACATGGAGAATAC--CGGAGGATGGCTGGTGGAGTGTGCACACTATGGTCTTTCCCTTCTCTGCCAGAGACTTGAGCACAGTAAC
978		138	3	del	GATGGAGTTCCAAGGAATGCCACACGACCCTCTGCCATGAGCAAGATCTTGTCGAACATGGAGAATAC--TGGAGGATGGCGGGTGGATTGTGCACACTATGGTCTTTCCCTTCTCTGCCAGAGACTTGAGCACAGTAAC
989		138	3	del	GATGGAGTTCCAAGGAATGCCACACGACCCTCTGCCATGAGCAAGATCTTGTCGAACATGGGGAATAC--TGGTGGATGGCTGGTGGATTGTGCACACTATGGTCTTTCCCTTCTCTGCCAGAGACTTGAGCACAGTAAC
995		138	3	del	GATGGAGTTCCAAGGAATGCCACACGACCCTCTGCCATGAGCAAGATCTTGTCGAACATGGAGAATACTT--GTGGATGGCTGGTGGATTGTGCACACTATGGTCTTTCCCTTCTCTGCCAGAGACTTGAGCACAGTAAC
1000		138	3	del	GATGGAGTTCCAAGGAATGACACACGACACTCTGCCATGAGCAAGATCTTGTCGAACATGGAGAATAC--TGGTGGATGGCTGGTGGATTGTGCACACTATGGTCTTTCCCTTCTCTGCCAGAGACTTGAGCACAGTAAC
1007		138	3	del	GATGGAGTTCCAAGGAATGCCACACGACCCTCTGCCATGAGCAAGATCTTGTCGAACATGGAGAATAC--CGGAGGATGTCTGGTGGATTGTGCACACTATGGTCTTTCCCTTCTCTGCCAGAGACTTGAGCACAGTAAC
1010		138	3	del	GATGGAGTTCCAAGGAATGCCACACGACCCTCAGCCATGAGCAAGATCTTGTCGAACATGGAGAATAC--CGGAGGATGGCTGGTGGATTGTGCACACTATGGTCTTTCCCTTCTCTGCCAGAGACTTGAGCACAGTAAC
1034		138	3	del	GTTGGAGTTCCAAGGAATGCCACACGACACTCTGCCATGAGCAAGATCTTGTCGAACATGGAGAATACCT--TAGGATGGCTGGTGGATTGTGCACACTATGGTCTTTCCCTTCTCTGCCAGAGACTTGAGCACAGTAAC
1040		138	3	del	GATGGAGTTCCAAGGAATGCCACACGACCCTCTGCCATGAGCAAGATATTGTCGAACATGGAGAATA--ATGGTGGATGGCTGGTGGATTGTGCACACTATGGTCTTTCCCTTCTCTGCCAGAGACTTGAGCACAGTAAC
1043		138	3	del	GTTGGAGTTCCAAGGAATGCCACACGACACTCTGCCATGAGCAAGATCTTGTCGAACATGGAGAATAC--TGGTGGATGGCTGGTGGATTGTGCACACTATGGTCTTTCCCTTCTCTGCCAGAGACTTGAGCACAGTAAC
986		137	3	del	GATGGAGTTCCAAGGAATGCCACACGACCCTCTGCCATGAGCAAGATCTTGTCGAACATGGAGAATA-CTGGTGGAGGATGGCTGGTGGATTGTGCACA----GGTCTTTCCCTTCTCTGCCAGAGACTTGAGCACAGTAAC
761		137	3	del	GATGGAGTTCCAAGGAATGCCACAAGACCCTCTGCCATGAGCAAGATCTTGTCGAACATGGAGAATA---CGGAGGATGGCTGGTGGATTGTGCACACTATGGTCTTTCCCTTCTCTGCCAGAGACTTGAGCACAGTAAC
770		137	3	del	GATGGAGTTCCAAGGAATGCCACACGACCCTCTGCCATGAGCAAGATCTTGTAGAACATGGAGAATA---CGGAGGATGGCTGGTGGATTGTGCACACTATGGTCTTTCCCTTCTCTGCCAGAGACTTGAGCACAGTAAC
782		137	3	del	GATGGAGTTCCAAGGAATGCCACACGACCCTCTGCCATGAGCAAGATCTTGTCGAAAATGGAGAATA---CGGAGGATGGCTGGTGGATTGTGCACACTATGGTCTTTCCCTTCTCTGCCAGAGACTTGAGCACAGTAAC
816		137	3	del	GATGGAGTTCCAAGGAATGCCACACGACCCTCTGCCATGAGCAAGATCTTGTCGAACATTGAGAA---CACGGAGGATGGCTGGTGGATTGTGCACACTATGGTCTTTCCCTTCTCTGCCAGAGACTTGAGCACAGTAAC
823		137	3	del	GATGGAGTTCCAAGGAATGCCACACGACACTCTGCCATGAGCAAGATCTTGTCGAACATGGAGAATACCT-GGA--ATGGCTGGTGGATTGTGCACACTATGGTCTTTCCCTTCTCTGCCAGAGACTTGAGCACAGTAAC
839		137	3	del	GATGGAGTTCCAAGGTATGCCACACGACCCTCTGCCATGAGCAAGATCTTGTCGAACATGGAGAATA---CGGAGGATGGCTGGTGGATTGTGCACACTATGGTCTTTCCCTTCTCTGCCAGAGACTTGAGCACAGTAAC
842		137	3	del	GATGGAGTTCCAAGGAATGCCACACGACCCTCTGCCATGAGCAAGATCTTGTCGAACATGGAGAATA---CGGAGGATGGCTGGTGGATTGTGCACTCTATGGTCTTTCCCTTCTCTGCCAGAGACTTGAGCACAGTAAC
857		137	3	del	GATGGAGTTCCAAGGAATGCCACACGACCCTCTGCCATGAGCAAGATCTTGTCGAACAT-GATAGTA--TCGGTGGATGGCTGGTGGATTGTGCACACTATGGTCTTTCCCTTCTCTGCCAGAGACTTGAGCACAGTAAC
880		137	3	del	GATGGAGTTCCAAGGAATGCCACACGACCCTCTGCCATGAGCAAGATCTTGTCGAACATGGAGAATACACCCGGAGGATGGCTGGTGGATTGTG----CTATGGTCTTTCCCTTCTCTGCCAGAGACTTGAGCACAGTAAC
882		137	3	del	GATGGAGTTCCAAGGAATGCCACACGACCCTCTGCCATGAGCAAGATCGTGTCGAACATGGAGAA---CACGGAGGATGGCTGGTGGATTGTGCACACTATGGTCTTTCCCTTCTCTGCCAGAGACTTGAGCACAGTAAC
891		137	3	del	GATGGAGTTCCAAGGAATGCCACACGACCCTCTGCCATGAGCAAGATCTTGTCGAACAT-GATAGTA--TCGGAGGATGGCTGGTGGATTGTTCACACTATGGTCTTTCCCTTCTCTGCCAGAGACTTGAGCACAGTAAC
906		137	3	del	GATGGAGTTCCAAGGAATGCCACACGACCCTCTGCCATGAGCAAGATCTTGTCGAACATGGAGAATA---CGGAGGATGGCTGGTGGATTGTGCACACTATGGTCCTTCCCTTCTCTGCCAGAGACTTGAGCACAGTAAC
908		137	3	del	GATGGAGTTCCAAGGAATGCCACACGACCCTCTGCCTTGAGCTAGATCTTGTCGAACATGGAGAATA---CGGAGGATGGCTGGTGGATTGTGCACACTATGGTCTTTCCCTTCTCTGCCAGAGACTTGAGCACAGTAAC
952		137	3	del	GATGGAGTTCCAAGGAATGCCACACGACCCTCTGCCATGAGCAAGATGTTGTCGAACATGGAGAATA---CGGAGGATGGCTGGTGGATTGTGCACACTATGGTCTTTCCCTTCTCTGCCAGAGACTTGAGCACAGTAAC
960		137	3	del	GATGGAGTTCCAAGGAATGCCACACGACCCTCTGCCATGAGCAAGATCTTGTCGAACAT-GATAGTA--TCGGAGGATGGCTGGTGGAGTGTGCACACTATGGTCTTTCCCTTCTCTGCCAGAGACTTGAGCACAGTAAC
997		137	3	del	GATGGAGTTCCAAGGAATGCCGCACGACCCTCTGCCATGAGCAAGATCTTGTCGAACATGGAGAATA---CGGAGGATGGCTGGTGGATTGTGCACACTATGGTCTTTCCCTTCTCTGCCAGAGACTTGAGCACAGTAAC
1021		137	3	del	GATGGAGTTCCAAGGAATGCCACACGACCCTCTGCCATGAGCAAGATCTTGTCGAACATGGAGAAGAGCCCCGGAGGATGGCTGGTGGATTGTG----CTATGGTCTTTCCCTTCTCTGCCAGAGACTTGAGCACAGTAAC
1023		137	3	del	GATGGAGTTCCAAGGAATGCCACACGACCCTCTGCCATGAGCAATATCTTGTCGAACATGGAGAATA---CGGAGGATGGCTGGTGGATTGTGCACACTATGGTCTTTCCCTTCTCTGCCAGAGACTTGAGCACAGTAAC
1045		137	3	del	GATGGAGTTCCAAGGAATGCCACACGACCATCTGCCATGAGCAAGATCTTGTCGAACATGGAGAATA---CGGAGGATGGCTGGTGGATTGTGCACACTATGGTCTTTCCCTTCTCTGCCAGAGACTTGAGCACAGTAAC
954		136	3	del	GATGGAGTTCCAAGGAATGCCACACGACCCTCTGCCATGAGCAAGATCTTGTCGAACATGGAGAATACCT--TAGGATGGCTGGTGGATTGTGCACA--ATGGTCTTTCCCTTCTCTGCCAGAGACTTGAGCACAGTAAC
959		136	3	del	GATGGAGTTCCAAGGAATGCCACACGACCCTCTGCCATGAGCAAGATATTGTCGAACATGGAGAA----ACGGAGGATGGCTGGTGGATTGTGCACACTATGGTCTTTCCCTTCTCTGCCAGAGACTTGAGCACAGTAAC
1020		136	3	del	GATGGAGTTCCAAGGAATGCCACACGACCCTCTGCCATGAGCAAGATCTTGTCGAACATGGAGAATA--ATGGAGGATGGCTGGTGGATTGTG--CACTATGGTCTTTCCCTTCTCTGCCAGAGACTTGAGCACAGTAAC
845		135	3	del	GATGGAGTTCCAAGGAATGCCACACGACCCTCTGCCATGAGCAAGATATTGTCGAACATGGAGAA-----CGGAGGATGGCTGGTGGATTGTGCACACTATGGTCTTTCCCTTCTCTGCCAGAGACTTGAGCACAGTAAC
934		135	3	del	GATGGAGTTCCAAGGAATGCCACACGACCCTCTGCCATGAGCAAGATCTTGTCGAACAT-GATAGTA--TCGGAGGATGGCTGGTGGATTGTG--CACTATGGTCTTTCCCTTCTCTGCCAGAGACTTGAGCACAGTAAC
951		135	3	del	GATGGAGTTCCAAGGAATGCCACACGACCCTCTGCCATGAGCAAGATCTTGTCGAACATGGAGAATACCT--TAGGATGGCTGGTGGATTGTGCAC---ATGGTCTTTCCCTTCTCTGCCAGAGACTTGAGCACAGTAAC
990		135	3	del	GATGGAGTTCCAAGGAATGCCACACGACCCTCTGCCATGAGCAAGATCTTGTCGAACATGGAGAATACCT--TAGGATGGCTGGTGGATTGTGC---GTATGGTCTTTCCCTTCTCTGCCAGAGACTTGAGCACAGTAAC
760		134	3	del	GATGGAGTTCCAAGGAATGCCACACGACCCTCTGCCATGAGCAAGATCTTGTCGAACATGGAGAATA-------------CTGGTGGATTGTGCACACCACCAGCCATGGTCTTTCCCTTCTCTGCCAGAGACTTGAGCACAGTAAC
890		134	3	del	GATGGAGTTCCAAGGAATGCCACACGACCCTCTGCCATGAGCAAGATCTTGTCGAACATGGAGAATAC--TGGAGGATGGCTGGTGGATTGTG----CTATGGTCTTTCCCTTCTCTGCCAGAGACTTGAGCACAGTAAC
993		134	3	del	GATGGAGTTCCAAGGAATGCCACACGACCCTCTGCCATGAGCAAGATCTTGTCGAACATGGAGAATACCT------ATGGCTGGTGGATTGTGCACACTATGGTCTTTCCCTTCTCTGCCAGAGACTTGAGCACAGTAAC
1041		134	3	del	GATGGAGTTCCAAGGAATGCCACACGACCCTCTGCCATGAGCAAGATCTTGTCGAACATGGAGAA---CACGGAGGATGGCTGGTGGATTGTGCAC---ATGGTCTTTCCCTTCTCTGCCAGAGACTTGAGCACAGTAAC
1046		134	3	del	GATGGAGTTCCAAGGAATGCCACACGACCCTCTGCCATGAGCAAGATCTTGTCGAACATGGAGA------GGGTGGATGGCTGGTGGATTGTGCACACTATGGTCTTTCCCTTATCTGCCAGAGACTTGAGCACAGTAAC
903		133	3	del	GATGGAGTTCCAAGGAATGCCACACGACCCTCTGCCATGAGCAAGATATTGTCGAACATGGAGAATA---CGGAGGATGGCTGGTGGATTGTG----CTATGGTCTTTCCCTTCTCTGCCAGAGACTTGAGCACAGTAAC
961		133	3	del	GATGGAGTTCCAAGGAATGCCACACGACCCTCTGCCATGAGCAAGATATTGTCGAACATGGAG-------CGGAGGATGGCTGGTGGATTGTGCACACTATGGTCTTTCCCTTCTCTGCCAGAGACTTGAGCACAGTAAC
900		132	3	del	GATGGAGTTCCAAGGAATGCCACACGACCCTCTGCCATGAGCAAGATCTTGTCGAACATGGAGA------CGGAGGATGGCTGGTGGATTGTG--CACTATGGTCTTTCCCTTCTCTGCCAGAGACTTGAGCACAGTAAC
942		129	3	del	GATGGAGTTCCAAGGAATGCCACACGACCCTCTGCCATGAGCAAGATCTTGTCGAACATGGAGAA----TCGGAGGATGGCTGGTGGATT-------CTATGGTCTTTCCCTTCTCTGCCAGAGACTTGAGCACAGTAAC
768		128	3	del	GATGGAGTTCCAAGGAATGCCACACGACACTCTGCCATGAGCAAGATCTTGTCGAACAT------------GGAGGATGGCTGGTGGATTGTGCACACTATGGTCTTTCCCTTCTCTGCCAGAGACTTGAGCACAGTAAC
774		128	3	del	GATGGAGTTCCAAGGAATGCCACACGACCCTCTGCCATGAGCAAGATCTTGTCGAACA------------CGGAGGATGGCTGGTGGATTGTGCACACTCTGGTCTTTCCCTTCTCTGCCAGAGACTTGAGCACAGTAAC
785		128	3	del	GATGGAGTTCCAAGGAATGCCACACGACCCTCTGCCATGAGCAAGATCTTGTCGAACA------------AGGAGGATGGCTGGTGGATTGTGCACACTATGGTCTTTCCCTTCTCTGCCAGAGACTTGAGCACAGTAAC
789		128	3	del	GATGGAGTTCCAAGGAATGCCACACGACCCTCTGCCCTGAGCAAGATCTTGTCGAACATGGAGAATAC------------CTGGTGGATTGTGCACACTATGGTCTTTCCCTTCTCTGCCAGAGACTTGAGCACAGTAAC
866		128	3	del	GATGGAGTTCCAAGGAATGCCACACGACCCTCTGCCATGAGCAAGATCTTGTCGAACATGGAGA------------ATGGCTGGTGGAGTGTGCACACTATGGTCTTTCCCTTCTCTGCCAGAGACTTGAGCACAGTAAC
923		128	3	del	GATGGAGTTCCAAGGAATGCCACACGACCCTCTGCCATGAGCAAGATCTTGTCGAACATGGAGAATA-CACGGAGGATGGCTGGT-----------ACTATGGTCTTTCCCTTCTCTGCCAGAGACTTGAGCACAGTAAC
930		128	3	del	GATGGAGTTCCAAGGAATGCCACACGACCCTCTGCCATGAGCAAGATCTTGTCGAACA------------CGGAGGATGACTGGTGGATTGTGCACACTATGGTCTTTCCCTTCTCTGCCAGAGACTTGAGCACAGTAAC
936		128	3	del	GATGGAGTTCCAAGGAATGCCACACGACCCTCTGCCATGAGCAAGATCTTGTCGAACA------------CGGATGATGGCTGGTGGATTGTGCACACTATGGTCTTTCCCTTCTCTGCCAGAGACTTGAGCACAGTAAC
944		128	3	del	GATGGAGTTCCAAGGAATGCCACACGACCCTCTGCCATGAGCAAGATCTTGTCGAACA------------GGGAGGATGGCTGGTGGATTGTGCACACTATGGTCTTTCCCTTCTCTGCCAGAGACTTGAGCACAGTAAC
794		127	3	del	GATGGAGTTCCAAGGAATGCCACACGACCCTCTGCCATGAGCAAGATCTGGTGGATC-------------CGGAGGATGGCTGGTGGAGTGTGCACACTATGGTCTTTCCCTTCTCTGCCAGAGACTTGAGCACAGTAAC
991		127	3	del	GATGGAGTTCCAAGGAATGCCACACGACCCTCTGCCATGAGCAAGATCTTGTCGAACATGGAGAATAC------------CTGGTGGATTGTGCACA-TATGGTCTTTCCCTTCTCTGCCAGAGACTTGAGCACAGTAAC
807		122	3	del	GATGGAGTTCCAAGGAATGCCACACGACCCTCTGCCATGAGCAAGATATTG------------------TCGGAGGATGGCTGGTGGATTGTGCACACTATGGTCTTTCCCTTCTCTGCCAGAGACTTGAGCACAGTAAC
793		118	3	del	GATGGAGTTCCAAGGAATGCCACACGACCCTCTGCCATGAGCAAGATC----------------------CGGAGGATGGCTGGTGGTTTGTGCACACTATGGTCTTTCCCTTCTCTGCCAGAGACTTGAGCACAGTAAC
819		118	3	del	GATGGAGTTCCAAGGAATGCCACACGACCCTCTGCCATGAGCAAGATC----------------------CGGAGGATGTCTGGTGGATTGTGCACACTATGGTCTTTCCCTTCTCTGCCAGAGACTTGAGCACAGTAAC
926		118	3	del	GATGGAGTTCCAAGGAATGCCACACGACCCTCTGCCATGAGCAAGATC----------------------CGGATGATGGCTGGTGGATTGTGCACACTATGGTCTTTCCCTTCTCTGCCAGAGACTTGAGCACAGTAAC
1008		118	3	del	GATGGAGTTCCAAGGAATGCCACACGACCCTCTGCCATGAGCAAGATC----------------------CGGAGAATGGCTGGTGGATTGTGCACACTATGGTCTTTCCCTTCTCTGCCAGAGACTTGAGCACAGTAAC
831		117	3	del	GATGGAGTTCCAAGGAATGCCACACGACCCTCTGCCATGAGCAAGATCTTGTCGAACATGGAGAATAC--TGGTGGATGGCTGG---------------------TATACCTTTTCTGCCAGAGACTTGAGCACAGTAAC
970		117	3	del	GATGGAGTTCCAAGGAATGCCACACGACCCTCTGCCATGAGCAAGATCTTGTCGAACATGGAGAATAC------------CTGGTG-----------ATATGGTCTTTCCCTTCTCTGCCAGAGACTTGAGCACAGTAAC
896		116	3	del	GATGGAGTTCCAAGGAATGCCACACGACCCTCTGCCATGAGCAAGATCTTGTCGAACATGGAGAATAC--CGGAGGATGGCTGGTGGATTGTGC-----ATG-----------------TAGAGACTTGAGCACAGTAAC
851		116	3	del	GATGGAGTTCCAAGGAATGCCACACGACCCTCTGCCATGAGCAAGATATTGTCGAACATGGAGAATACCT------------------------ACACTATGGTCTTTCCCTTCTCTGCCAGAGACTTGAGCACAGTAAC
764		109	3	del	GATGGAGTTCCAAGGAATGCCACACGACACTCTGCCATGAGCAAGATCTTGTCGAACATGGAGAA-------------------------------ACTATGGTCTTTCCCTTCTCTGCCAGAGACTTGAGCACAGTAAC
992		109	3	del	GATGGAGTTCCAAGGAATGCCACACGACCCTCTGCCATGAGCAAGATCTTGTAGAACATGGAGAA-------------------------------ACTATGGTCTTTCCCTTCTCTGCCAGAGACTTGAGCACAGTAAC
781		108	3	del	GATGGAGTTCCAAGGAATGCCACACGACCCTCTGCCATGAGCAAGATATTGTCGAACATGGAGAATACACC--AGGATGG------------------------------CTTCTCTGCCAGAGACTTGAGCACAGTAAC
999		107	3	del	GATGGAGTTCCAAGGAATGCCACACGACCCTCTGCCAT---------------------------------GGAGGATGGCTGGTGGATTGTGCACACTATGGTCTTTCCCTTCTCTTCCAGAGACTTGAGCACAGTAAC
938		104	3	del	GATGGAGTTCCAAGGAATGCCACACGACACTC------GA------------------------------CGGAGGATGGCTGGTGGATTGTGCACACTATGGTCTTTCCCTTCTCTGCCAGAGACTTGAGCACAGTAAC
983		102	3	del	GATGGAGTTCCAAGGAATGCCACACGACCCTC------GA------------------------------CGGAGGATGGCTGGTGGATTGTG--CACTATGGTCTTTCCCTTCTCTGCCAGAGACTTGAGCACAGTAAC
1024		98	3	del	GATGGAGTTCCAAGGAATGCCACACGACCCTCTGCCATGAGCAAGATCTCGTCGAACATGGAGAATA------------------------------------------CCTTCTCTGCCAGAGACTTGAGCACAGTAAC
977		97	3	del	GATGGAGTTCCAAGGAATGCCACACGACCCTC------GA------------------------------CGGAGGATGGCTGGTGGATT-------CTATGGTCTTTCCCTTCTCTGCCAGAGACTTGAGCACAGTAAC
1017		89	3	del	GATGGAGTTCCAAGGAATGCCACACGACCCTCTGCCATGAGCAAG---------------------------------------------------TCTATGGTCTTTCCCTTCTCTGCCAGAGACTTGAGCACAGTAAC
1006		56	3	del	GATGGAGTTCCAATGAATGCCACACGACC------------------------------------------------------------------------------------CTCTGCCAGAGACTTGAGCACAGTAAC
1055		105	2	del	GATGGAGTTCCAAGGAATGCCACACGACCCTC------GA------------------------------CGGAGGATGGCTGGTGGATTGTGCACAACTATGGTCTTTCCCTTCTCTGCCAGAGACTTGAGCACAGTAAC
1271		104	2	del	GATGGAGTTCCAAGGAATGCCACACGACCCTC------GA------------------------------CGGAGGATGGCTGGTGGATTGTGCACACTCTGGTCTTTCCCTTCTCTGCCAGAGACTTGAGCACAGTAAC
1061		139	2	del	GATGGAGTTCCAAGGAATGCCACACGACCCTCTGCCATGAGCAAGATCTTGTCGAACATGGAGAATACCT-GGTGGATGGCTGGTGGATTGTGCACACTCTGGTCTTTCCCTTCTCTGCCAGAGACTTGAGCACAGTAAC
1119		139	2	del	GATGGAGTTCCAAGGAATGCCACACGACCCTCTGCCATGAGCTAGATCTTGTCGAACATGGAGAATACCT-GGTGGATGGCTGGTGGATTGTGCACACTATGGTCTTTCCCTTCTCTGCCAGAGACTTGAGCACAGTAAC
1147		139	2	del	GATGGAGTTCCAAGGAATGCCACACGACCCTCTGCCATGAGCAAGATATTGTCGAACATGGAGAATA-CACGGAGGATGGCTGGTGGATTGTGCACACTATGGTCTTTCCCTTCTCTGCCAGAGACTTGAGCACAGTAAC
1251		139	2	del	GATGGAGTTCCAAGGAATGCCACACGACCCTCTGCCATGAGCAAGATCTTGTCGAACATGGAGAATGGCT-GGTGGATGGCTGGTGGATTGTGCACACTATGGTCTTTCCCTTCTCTGCCAGAGACTTGAGCACAGTAAC
1267		139	2	del	GATGGAGTTCCAAGGAATGCCACACGACCCTCTGCCATGAGCAAGATATTGTCGAACATGGAGAATACC-CGGAGGATGGCTGGTGGATTGTGCACACTATGGTCTTTCCCTTCTCTGCCAGAGACTTGAGCACAGTAAC
1270		139	2	del	GTTGGAGTTCCAAGGAATGCCACACGACCCTCTGCCATGAGCAAGATCTTGTCGAACATGGAGAATA-GGCGGAGGATGGCTGGTGGATTGTGCACACTATGGTCTTTCCCTTCTCTGCCAGAGACTTGAGCACAGTAAC
1274		139	2	del	GATGGAGTTACAAGGAATGCCACACGACCCTCTGCCATGAGCAAGATCTTGTCGAACATGGAGAATA-GGCGGAGGATGGCTGGTGGATTGTGCACACTATGGTCTTTCCCTTCTCTGCCAGAGACTTGAGCACAGTAAC
1319		139	2	del	GATGGAGTTCCAAGGAATGCCACACGACCCTCTGCCATGAGCAAGATATTGTCGAACATGGAGAATAATGGTCGGAGGATGGCTGGTGGATTGTGCAC---ATGGTCTTTCCCTTCTCTGCCAGAGACTTGAGCACAGTAAC
1325		139	2	del	GATTGAGTTCCAAGGAATGCCACACGACCCTCTGCCATGAGCAAGATATTGTCGAACATGGAGAATACAT-GGAGGATGGCTGGTGGATTGTGCACACTATGGTCTTTCCCTTCTCTGCCAGAGACTTGAGCACAGTAAC
1372		139	2	del	GATGGAGTTCCAAGGAATGCCACACGACCCTCTGCCATGAGCAAGATCTTGTCGAACATGGAGAAGACCT-GGTGGATGGCTGGTGGATTGTGCACACTATGGTCTTTCCCTTCTCTGCCAGAGACTTGAGCACAGTAAC
1410		139	2	del	GATGGAGTTCCAAGGAATGCCACACGACCCTCTGCCATGAGCAAGATCTTGTCGAACATGGAGAATA---CGGAGGATGGCTGGTGGATTGTGCACCAGCTATGGTCTTTCCCTTCTCTGCCAGAGACTTGAGCACAGTAAC
1412		139	2	del	GATGGAGTTCCAAGGAATGCCACACGACCCTCTGCAATGAGCAAGATCTTGTCGAACATGGAGAATA-CACGGAGGATGGCTGGTGGATTGTGCACACTATGGTCTTTCCCTTCTCTGCCAGAGACTTGAGCACAGTAAC
1422		139	2	del	GATGGAGTTCCAAGGAATGCCACACGACCCTCTGCCATGAGAAAGATCTTGTCGAACATGGAGAATACCT-GGTGGATGGCTGGTGGATTGTGCACACTATGGTCTTTCCCTTCTCTGCCAGAGACTTGAGCACAGTAAC
1546		139	2	del	GATGGAGTTCCAAGGAATGCCACACGACCCTCTGCCATTAGCAAGATCTTGTCGAACATGGAGAATACCT-GGTGGATGGCTGGTGGATTGTGCACACTATGGTCTTTCCCTTCTCTGCCAGAGACTTGAGCACAGTAAC
1554		139	2	del	GATGGAGTTCCAAGGAATGCCACACGACCCTCTGCCATGAGCAAGATCTTGTCGAACATGGAGAATGATGGTCGGAGGATGGCTGGTGGATTGTGCAC---ATGGTCTTTCCCTTCTCTGCCAGAGACTTGAGCACAGTAAC
1567		139	2	del	GATGGAGTTCCAAGGAATGCCACACGACCCTCTGCCATGAGCAAGATCTTGTCGAACATGGAGAATACACT--GAGGATGGCTGGTGGATTGTGCACACTATGGTCTTTCCCTTCTCTGCCAGAGACTTGAGCACAGTAAC
1578		139	2	del	GATGGAGTTCCAAGGAATGCCACACGACCCTCTGCCATGAGCAAGATCTTGTCGAACATGGAGAATACAAGATGGCT-GGAGGATGGCTGGTGGATT-------CTATGGTCTTTCCCTTCTCTGCCAGAGACTTGAGCACAGTAAC
1582		139	2	del	GATGGAGTTCCAAGGAATGCCACACGACCCTCTGCCATGAGCAAGATCTTGTCGAACATGGAGAATACCT--TAGGATGGCTGGTGGATTGTGCACAACTATGGTCTTTCCCTTCTCTGCCAGAGACTTGAGCACAGTAAC
1587		139	2	del	GATGGAGTTCCAAGGAATGCCACACGACCCTCTGCCCTGAGCAAGATCTTGTCGAACATGGAGAATACCT-GGTGGATGGCTGGTGGATTGTGCACACTATGGTCTTTCCCTTCTCTGCCAGAGACTTGAGCACAGTAAC
1602		139	2	del	GATGGAGTTCCAAGGAATGCCACACGACCCTCTGCCCTGAGCAAGATCTTGTCGAACATGGAGAATACAT-GGAGGATGGCTGGTGGATTGTGCACACTATGGTCTTTCCCTTCTCTGCCAGAGACTTGAGCACAGTAAC
1630		139	2	del	GATGGAGTTCCAAGGAATGCCACACGACCCTCTGCCATGAGCAAGATCTTGTCGAACATGGAGAATACAT-GGTGGATGGCTGGTGGATTGTGCACACTATGGTCTTTCCCTTCTCTGCCAGAGACTTGAGCACAGTAAC
1737		139	2	del	GATGGAGTTCCAAGGAATGCCACACGACCCTCTGCAATGAGCAAGATCTTGTCGAACATGGAGAATACCT-GGTGGATGGCTGGTGGATTGTGCACACTATGGTCTTTCCCTTCTCTGCCAGAGACTTGAGCACAGTAAC
1178		138	2	del	GATGGAGTTCCAAGGAATGCCACACGACCCTCTGCCATGAGCAAGATCTTGTCGAACATGGAGAATAC--CGGAGGATGGCTGGTGGATTGTGCACAGTATGGTCTTTCCCTTCTCTGCCAGAGACTTGAGCACAGTAAC
1078		138	2	del	GATGGAGTTCCAAGGAATGCCACACGACCCTCTGCCATGAGCAAGATCTTGTCGAACATGGAGAATAC--TGGTGGATGGCTGGTGGATTGTGCACACTATGTTCTTTCCCTTCTCTGCCAGAGACTTGAGCACAGTAAC
1118		138	2	del	GATGGAGTTCCAAGGAATGCCACACGACCCTCTGCCATGAGCAAGATCTTGTCGAACATGGAGAATAC--TGGTGGATGGCTGGTGGATTGTGCACACTAGGGTCTTTCCCTTCTCTGCCAGAGACTTGAGCACAGTAAC
1169		138	2	del	GATGGAGTTCCAAGGAATGCCACACGACCCTCTGCCATGAGCAAGATCTTGTCGAACATGGAGAATAC--TGGTGGATGGCTGGTGGATTGTGCACAATATGGTCTTTCCCTTCTCTGCCAGAGACTTGAGCACAGTAAC
1057		138	2	del	GATGGAGTTCCAAGGAATGCCACACGACCCTCTGCCATGAGCAAGATCTTGTCTAACATGGAGAATAC--TGGAGGATGGCTGGTGGATTGTGCACACTATGGTCTTTCCCTTCTCTGCCAGAGACTTGAGCACAGTAAC
1081		138	2	del	GATGGAGTTCCAAGGAATGCCACACGACCCTCTGCCATGAGCAAGATCGTGTCGAACATGGAGAATA--ATGGTGGATGGCTGGTGGATTGTGCACACTATGGTCTTTCCCTTCTCTGCCAGAGACTTGAGCACAGTAAC
1082		138	2	del	GATGGAGTTCCAAGGAATGCCACACGACCCTCTGCCATGAGCAAGATCTTGTCGAACATGGAGAATACAT--TAGGATGGCTGGTGGATTGTGCACACTATGGTCTTTCCCTTCTCTGCCAGAGACTTGAGCACAGTAAC
1083		138	2	del	GATGGAGTTCCAAGTAATGCCACACGACCCTCTGCCATGAGCAAGATCTTGTCGAACATGGAGAATAC--TGGTGGATGGCTGGTGGATTGTGCACACTATGGTCTTTCCCTTCTCTGCCAGAGACTTGAGCACAGTAAC
1087		138	2	del	GATGGAGTTCCAAGGAATGCCACACGACACTCTGACATGAGCAAGATCTTGTCGAACATGGAGAATACCT--TAGGATGGCTGGTGGATTGTGCACACTATGGTCTTTCCCTTCTCTGCCAGAGACTTGAGCACAGTAAC
1099		138	2	del	GATGGAGTTCCAAGGAATGCCACACGACCCTCTGACATGAGCAAGATCTTGTCGAACATGGAGAATAC--CGGAGGATGGCTGGTGGATTGTGCACACTATGGTCTTTCCCTTCTCTGCCAGAGACTTGAGCACAGTAAC
1101		138	2	del	GATGGAGTTCCAAGGAATGCCACACGACCCTCTGCCATGATCAAGATCTTGTCGAACATGGAGAATAC--TGGTGGATGGCTGGTGGATTGTGCACACTATGGTCTTTCCCTTCTCTGCCAGAGACTTGAGCACAGTAAC
1103		138	2	del	GATGGAGTTCCAAGGAATGCCACACGACCCTCTGCCATGAGCAAGATCTTGTCGAACATGGAGAATAC--TGGTGGAGGGCTGGTGGATTGTGCACACTATGGTCTTTCCCTTCTCTGCCAGAGACTTGAGCACAGTAAC
1109		138	2	del	GATGGAGTTCCAAGGAATGCCACACGACCCTCTGCCATGAGCAAGATCTTGTCGAACCTGGAGAATACCT--TAGGATGGCTGGTGGATTGTGCACACTATGGTCTTTCCCTTCTCTGCCAGAGACTTGAGCACAGTAAC
1124		138	2	del	GATGGAGTTCCAAGGAATGCCACAAGACCCTCTGCCATGAGCAAGATCTTGTCGAACATGGAGAATAC--TGGAGGATGGCTGGTGGATTGTGCACACTATGGTCTTTCCCTTCTCTGCCAGAGACTTGAGCACAGTAAC
1140		138	2	del	GATGGAGTTCCAAGGAATGCCACACGACCCTCTGCCATGAGCAAGATCTTGTCGAACATGGAGAATAC--TGGTGGATGGCTGGTGGATTGTGAACACTATGGTCTTTCCCTTCTCTGCCAGAGACTTGAGCACAGTAAC
1148		138	2	del	GATGGAGTTCCAAGGAATGCCACACGACCCTCTGCCATGAGCAAGATCTTGTCTAACATGGAGAATAC--CGGAGGATGGCTGGTGGATTGTGCACACTATGGTCTTTCCCTTCTCTGCCAGAGACTTGAGCACAGTAAC
1155		138	2	del	GATGGAGTTCCAAGGAATGCCACACGACCCTCTGCCATGAGCAAGATCTTGTCGAACATGGAGAATACCT--TAGGATGGCTGGTGTATTGTGCACACTATGGTCTTTCCCTTCTCTGCCAGAGACTTGAGCACAGTAAC
1158		138	2	del	GATGGAGTTCCAAGGAATGCCACACGACCCTCTGCCATGAGCAAGATCTTGTCGAACAT-GATAGTA--TCGGAGGATGGCTGGTGGATTGTGCACAACTATGGTCTTTCCCTTCTCTGCCAGAGACTTGAGCACAGTAAC
1172		138	2	del	GATGGAGTTCCAAGGAATGCCACACGACCCTCTGCCAAGAGCAAGATCTTGTCGAACATGGAGAATAC--TGGTGGATGGCTGGTGGATTGTGCACACTATGGTCTTTCCCTTCTCTGCCAGAGACTTGAGCACAGTAAC
1177		138	2	del	GATGGAGTTCCAAGGAATGCCACACGACCCTCTGCCATGAGCAAGATCTTGCCGAACATGGAGAATAC--CGGAGGATGGCTGGTGGATTGTGCACACTATGGTCTTTCCCTTCTCTGCCAGAGACTTGAGCACAGTAAC
1179		138	2	del	GATGGAGTTCCAAGGAATGCCACACGACCCTCTGCCATGAGCAAGATCTTGTCGAACATGGAGAATAC--TGGAGGATGGCTGGTGGATTGTGCACACGATGGTCTTTCCCTTCTCTGCCAGAGACTTGAGCACAGTAAC
1190		138	2	del	GATGGAGTTCCAAGGAATGCCACACGACCCTCTGCCATGAGCAAGATCTTGTCGAACATGGAGAATAC--TGGTGGATGGCCGGTGGATTGTGCACACTATGGTCTTTCCCTTCTCTGCCAGAGACTTGAGCACAGTAAC
1198		138	2	del	GATGGAGTTCCAAGGAATGCCACACGACCCTCTGCCATGAGCAAGATCCTGTCGAACATGGAGAATACCT--TAGGATGGCTGGTGGATTGTGCACACTATGGTCTTTCCCTTCTCTGCCAGAGACTTGAGCACAGTAAC
1200		138	2	del	GATGGAGTTCCAAGGAATGCCACACGACCCTCTGCCATGAGCAAGATCTTGTCGAACATGGAGAATAC--TGGGGGATGGCTGGTGGATTGTGCACACTATGGTCTTTCCCTTCTCTGCCAGAGACTTGAGCACAGTAAC
1212		138	2	del	GATGGAGTTCCAAGGAATGCCACACGACCCTCTGCCATGAGCAAGATCTTGTCGAACATGGAGTATACCT--TAGGATGGCTGGTGGATTGTGCACACTATGGTCTTTCCCTTCTCTGCCAGAGACTTGAGCACAGTAAC
1220		138	2	del	GATGGAGTTCCAAGGAATGCCAAACGACCCTCTGCCATGAGCAAGATCTTGTCGAACATGGAGAATAC--TGGTGGATGGCTGGTGGATTGTGCACACTATGGTCTTTCCCTTCTCTGCCAGAGACTTGAGCACAGTAAC
1226		138	2	del	GATGGAGTTCCCAGGAATGCCACACGACCCTCTGCCATGAGCAAGATCTTGTCGAACATGGAGAATAC--TGGTGGATGGCTGGTGGATTGTGCACACTATGGTCTTTCCCTTCTCTGCCAGAGACTTGAGCACAGTAAC
1276		138	2	del	GATGGAGTTCCAAGGAATGCCACACGACCCTCTGCAATGAGCAAGATATTGTCGAACATGGAGAATAC--TGGTGGATGGCTGGTGGATTGTGCACACTATGGTCTTTCCCTTCTCTGCCAGAGACTTGAGCACAGTAAC
1278		138	2	del	GATGGAGTTCAAAGGAATGACACACGACCCTCTGCCATGAGCAAGATCTTGTCGAACATGGAGAATAC--TGGTGGATGGCTGGTGGATTGTGCACACTATGGTCTTTCCCTTCTCTGCCAGAGACTTGAGCACAGTAAC
1305		138	2	del	GATTGAGTTCCAAGGAATGACACACGACCCTCTGCCATGAGCAAGATCTTGTCGAACATGGAGAATAC--TGGTGGATGGCTGGTGGATTGTGCACACTATGGTCTTTCCCTTCTCTGCCAGAGACTTGAGCACAGTAAC
1314		138	2	del	GATGGAGTTCCAAGGAATGCCACACGACCCTCTGCCATGAGCAAGATCTTGTCGAACATGGATAATAC--CGGAGGATGGCTGGTGGATTGTGCACACTATGGTCTTTCCCTTCTCTGCCAGAGACTTGAGCACAGTAAC
1322		138	2	del	GATGGAGTTCCAAGGAATGCCACACGACCCTCTGCCATGAGCAAGATCTTGTCGAACATGGAGAATAC--TGGAGGATGTCTGGTGGATTGTGCACACTATGGTCTTTCCCTTCTCTGCCAGAGACTTGAGCACAGTAAC
1336		138	2	del	GATGGAGTTCCAAGGAATGCCACACGACCCTCTGCCATGAGCAAGATCTTGTCGAACATGGAGAATAC--TGGAGAATGGCTGGTGGATTGTGCACACTATGGTCTTTCCCTTCTCTGCCAGAGACTTGAGCACAGTAAC
1342		138	2	del	GATGGAGTTCCAAGGAATGCCACACGACCCTCTGCCATGAGCAAGATCTTGTCGAACATGGAGAATAC--TGGTGGCTGGCTGGTGGATTGTGCACACTATGGTCTTTCCCTTCTCTGCCAGAGACTTGAGCACAGTAAC
1346		138	2	del	GATGGAGTTCCAAGGAATGCCACACGACCCTCTGCCATGAGCAAGATCTTGTCGAACATGGAGAATAC--CGGAGGATGGCTGGTGGTTTGTGCACACTATGGTCTTTCCCTTCTCTGCCAGAGACTTGAGCACAGTAAC
1359		138	2	del	GATGGAGTTCCAAGGAATGCCACACGACCCTCTGCCATGAGCAAGATCTTGTCGAACATGGATAATACCT--TAGGATGGCTGGTGGATTGTGCACACTATGGTCTTTCCCTTCTCTGCCAGAGACTTGAGCACAGTAAC
1391		138	2	del	GATGGAGTTCCAAGGAATGCCACACGACCCTCTGCCATGAGCAAGATCTTGTTGAACATGGAGAATAC--TGGTGGATGGCTGGTGGATTGTGCACACTATGGTCTTTCCCTTCTCTGCCAGAGACTTGAGCACAGTAAC
1415		138	2	del	GATGGAGTTCCAAGGAATGCCACACGACCCTCTGCCATGAGCAAGATCTTGTCGAACATGGAGAATACCT--TAGGATGGTTGGTGGATTTTGCACACTATGGTCTTTCCCTTCTCTGCCAGAGACTTGAGCACAGTAAC
1429		138	2	del	GATGGAGTTCCAAGGAATGCCACACGACCCTCTGCCATGAGAAAGATATTGTCGAACATGGAGAATACCT--TAGGATGGCTGGTGGATTGTGCACACTATGGTCTTTCCCTTCTCTGCCAGAGACTTGAGCACAGTAAC
1452		138	2	del	GATGGAGTTCCAAGGAATGCCACACGACCCTCTGCCATGAGCAAGATCTTGTCGAACACGGAGAATAC--TGGAGGATGGCTGGTGGATTGTGCACACTATGGTCTTTCCCTTCTCTGCCAGAGACTTGAGCACAGTAAC
1468		138	2	del	GATGGAGTTCCAAGGAATGCCACACGACCCTCTGCCAAGAGCAAGATCTTGTCGAACATGGAGAATAC--CGGAGGATGGCTGGTGGATTGTGCACACTATGGTCTTTCCCTTCTCTGCCAGAGACTTGAGCACAGTAAC
1480		138	2	del	GATGGAGTTCCAAGGAATGCCACACGAACCTCTGCCATGAGCAAGATCTTGTCGAACATGGAGAATAC--TGGTGGATGGCTGGTGGATTGTGCACACTATGGTCTTTCCCTTCTCTGCCAGAGACTTGAGCACAGTAAC
1491		138	2	del	GATGGAGTTCCAAGGAATGCCACACGACCCTCTGCCATGAGCAAGATCTTGTCGAACATGGAGAATACCT--TAGGATGGCTGGTGGATTGTGCACACTATGGTCGTTCCCTTCTCTGCCAGAGACTTGAGCACAGTAAC
1497		138	2	del	GATGGAGTTCCAAGGAATGCCACACGACCCTCTGCCATGAGCAAGATCTTGTCAAACATGGAGAATAC--TGGTGGATGGCTGGTGGATTGTGCACACTATGGTCTTTCCCTTCTCTGCCAGAGACTTGAGCACAGTAAC
1498		138	2	del	GATGGAGTTCCAAGGAATGCCACACGACCCTCTGCCATGAGCAAGATCTTGTCGAAGATGGAGAATAC--TGGTGGATGGCTGGTGGATTGTGCACACTATGGTCTTTCCCTTCTCTGCCAGAGACTTGAGCACAGTAAC
1500		138	2	del	GATGGAGTTCCAAGGAATGCCACACGACCCTCTGCCATGAGTAAGATCTTGTCGAACATGGAGAATAC--TGGTGGATGGCTGGTGGATTGTGCACACTATGGTCTTTCCCTTCTCTGCCAGAGACTTGAGCACAGTAAC
1517		138	2	del	GATGGAGTTCCAAGGAATGCCACACGACCCTCTGCCATGAGCAAGATCTTGTCGAACATGGAGAATACCT--TAGGATGGCTTGTGGATTGTGCACACTATGGTCTTTCCCTTCTCTGCCAGAGACTTGAGCACAGTAAC
1518		138	2	del	GATGGAGTTCCAAGGAATGCCACACGACCCTCTGCCATGAGCAAGATCTTGTCGAACATGGAGAATAC--TGGTTGATGGCTGGTGGATTGTGCACACTATGGTCTTTCCCTTCTCTGCCAGAGACTTGAGCACAGTAAC
1528		138	2	del	GATGGAGTTCCAAGGAATGCCACACGACCCTCTGCCATGAGCAAGATCTTGTCGAACATGGAGAA---CACGGAGGATGGCTGGTGGATTGTGCACAACTATGGTCTTTCCCTTCTCTGCCAGAGACTTGAGCACAGTAAC
1552		138	2	del	GATGGAGTTCCAAGGAATGCCACACGACCCTCTGCCATGAGCAAGATCTTGTCGAACATGGAGAATACCT--TTGGATGGCTGGTGGATTGTGCACACTATGGTCTTTCCCTTCTCTGCCAGAGACTTGAGCACAGTAAC
1565		138	2	del	GATGGAGTTCCAAGGAATGCCACACGACCCTCTGCCATGAGCAAGATCTTGTCGAACATGGAGAATACCT--TAGGATGGCTGGTGGATTGTGCACACTAAGGTCTTTCCCTTCTCTGCCAGAGACTTGAGCACAGTAAC
1570		138	2	del	GATGGAGTTCCAAGGAATGCCACACGACCCTCTGCCATGAGCAAGATCTTGTCGAACATGGAGAATAC--TGGTGGATGGCTGGTGGATTGTTCACACTATGGTCTTTCCCTTCTCTGCCAGAGACTTGAGCACAGTAAC
1591		138	2	del	GATGGAGTTCCAAGGAATGCCACACGACCCCCTGCCATGAGCAAGATCTTGTCGAACATGGAGAATACCT--TAGGATGGCTGGTGGATTGTGCACACTATGGTCTTTCCCTTCTCTGCCAGAGACTTGAGCACAGTAAC
1592		138	2	del	GATGGAGTTCCAAGGAATGCCACACGACCCTCTGCCATGAGCAAGATCTTGTCGAACATGGAGAATACCT--TAGGATGGCTGGTTGATTGTGCACACTATGGTCTTTCCCTTCTCTGCCAGAGACTTGAGCACAGTAAC
1627		138	2	del	GATGGAGTTCCAAGGAATGCCACACGACCCTCTGCCAAGAGCAAGATCTTGTCGAACATGGAGAATACCT--TAGGATGGCTGGTGGATTGTGCACACTATGGTCTTTCCCTTCTCTGCCAGAGACTTGAGCACAGTAAC
1631		138	2	del	GATGGAGTTCCAAGGAATGCCACACGACCCTCTGCCATGAGCAAGATCTTGTCGAACATGGAGAATAC--CGGAGGTTGGCTGGTGGATTGTGCACACTATGGTCTTTCCCTTCTCTGCCAGAGACTTGAGCACAGTAAC
1656		138	2	del	GATGGAGTTCCAAGGAATGCCACACGACCCTCTGCCATGAGCAAGATCTTGTCGAACAGGGAGAATACCT--TAGGATGGCTGGTGGATTGTGCACACTATGGTCTTTCCCTTCTCTGCCAGAGACTTGAGCACAGTAAC
1668		138	2	del	GATGGAGTTACAAGGAATGACACACGACCCTCTGCCATGAGCAAGATCTTGTCGAACATGGAGAATAC--TGGTGGATGGCTGGTGGATTGTGCACACTATGGTCTTTCCCTTCTCTGCCAGAGACTTGAGCACAGTAAC
1679		138	2	del	GTTGGAGTTCCAAGGAATGCCACACGACCCTCTGCCATGAGCAAGATCTTGTCGAACATGGAGAATAC--TGGTGGATGGCTGGTGGTTTGTGCACACTATGGTCTTTCCCTTCTCTGCCAGAGACTTGAGCACAGTAAC
1689		138	2	del	GATGGAGTTCCAAGGAATGCCACACGACCCTCTTCCATGAGCAAGATCTTGTCGAACATGGAGAATACCT--TAGGATGGCTGGTGGATTGTGCACACTATGGTCTTTCCCTTCTCTGCCAGAGACTTGAGCACAGTAAC
1709		138	2	del	GATGGAGTTCCAAGGAATGCAACACGACCCTCTGCCATGAGCAAGATCTTGTCGAACATGGAGAATAC--TGGTGGATGGCTGGTGGATTGTGCACACTATGGTCTTTCCCTTCTCTGCCAGAGACTTGAGCACAGTAAC
1719		138	2	del	GATGGAGTTCCAAGGAATGCCACACGACCCTCTGCCATGAGCAAGATATTGTCGAACATCTTGTCGAACAC-----AGGATGGCTGGTGGATTGTGCACACTATGGTCTTTCCCTTCTCTGCCAGAGACTTGAGCACAGTAAC
1723		138	2	del	GATGGAGTTCCAAGGAATGCCACACGACCCTCTGCCATGAGCAAGATCTTGTCGATCATGGAGAATAC--TGGTGGATGGCTGGTGGATTGTGCACACTATGGTCTTTCCCTTCTCTGCCAGAGACTTGAGCACAGTAAC
1740		138	2	del	GATGGAGTTCCAAGGAATGCCACACGACCCTCTGCGATGAGCAAGATCTTGTCGAACATGGAGAATAC--TGGTGGATGGCTGGTGGATTGTGCACACTATGGTCTTTCCCTTCTCTGCCAGAGACTTGAGCACAGTAAC
1747		138	2	del	GATGGAGTTCCAAGGAATGCCACACGACCCTCTGCCATGAGCAATATATTGTCGAACATGGAGAATACCT--TAGGATGGCTGGTGGATTGTGCACACTATGGTCTTTCCCTTCTCTGCCAGAGACTTGAGCACAGTAAC
1749		138	2	del	GATGGAGTTCCAAGGAATGCCACACGACCCTCTGCCATGAGCATGATCTTGTCGAACATGGAGAATAC--TGGTGGATGGCTGGTGGATTGTGCACACTATGGTCTTTCCCTTCTCTGCCAGAGACTTGAGCACAGTAAC
1058		137	2	del	GATGGAGTTCCAAGGAATGCCACACGACCCTCTGCCATGAGCAAGATCTTGTCGAACATGGAGAATA---CGGAGGATGTCTGGTGGATTGTGCACACTATGGTCTTTCCCTTCTCTGCCAGAGACTTGAGCACAGTAAC
1073		137	2	del	GATGGAGTTCCAAGGAATGCCACACGACCCTCTGCCATGAGCAAGATCTTGTCGAACAT-GATAGTA--TCGGATGATGGCTGGTGGATTGTGCACACTATGGTCTTTCCCTTCTCTGCCAGAGACTTGAGCACAGTAAC
1079		137	2	del	GATGGAGTTCCAAGGAATGCCACACGACCCTCTGCCATGAGCAAGATCTTGTCGAACATGGAGAA---CACGGAGGATGGCTGGTGGAGTGTGCACACTATGGTCTTTCCCTTCTCTGCCAGAGACTTGAGCACAGTAAC
1098		137	2	del	GATGGAGTTCCAAGGAGTGCCACACGACCCTCTGCCATGAGCAAGATCTTGTCGAACATGGAGAATA---CGGAGGATGGCTGGTGGATTGTGCACACTATGGTCTTTCCCTTCTCTGCCAGAGACTTGAGCACAGTAAC
1102		137	2	del	GATGGAGTTCCAAGGAATGCCACACGACCCTCTGCCATGAGCAAGATCCTGTCGAACAT-GATAGTA--TCGGAGGATGGCTGGTGGATTGTGCACACTATGGTCTTTCCCTTCTCTGCCAGAGACTTGAGCACAGTAAC
1104		137	2	del	GATGGAGTTCCAAGGAATGCCACACGAACCTCTGCCATGAGCAAGATCTTGTCGAACATGGAGAATA---CGGAGGATGGCTGGTGGATTGTGCACACTATGGTCTTTCCCTTCTCTGCCAGAGACTTGAGCACAGTAAC
1107		137	2	del	GATGGAGTTCCAAGGAATGCCACACGACCCTCTGCCATGAGCAAGATCTTGTCGAACATG----ATAGTCTCGGAGGATGGCTGGTGGATTGTGCACACTATGGTCTTTCCCTTCTCTGCCAGAGACTTGAGCACAGTAAC
1129		137	2	del	GATGGAGTTCCAAGGAATGCCACACGACCCTCTGCCATGAGCAAGATCTTGTCGAACATGGAGAAT---TCGGAGGATGGCTGGTGGATTGTGCACACTATGGTCTTTCCCTTCTCTGCCAGAGACTTGAGCACAGTAAC
1151		137	2	del	GATGGAGTTCCAAGGAAGGCCACACGACCCTCTGCCATGAGCAAGATCTTGTCGAACATGGAGAATA---CGGAGGATGGCTGGTGGATTGTGCACACTATGGTCTTTCCCTTCTCTGCCAGAGACTTGAGCACAGTAAC
1156		137	2	del	GATGGAGTTCCAAGGAATGCCACACGACCCTCTGCCATGAGCAAGATCTTGTAGAACAT-GATAGTA--TCGGAGGATGGCTGGTGGATTGTGCACACTATGGTCTTTCCCTTCTCTGCCAGAGACTTGAGCACAGTAAC
1164		137	2	del	GATGGAGTTCCAAGGAATGCCACACGACCCTCTGCCATGAGAAAGATCTTGTCGAACATGGAGAATA---CGGAGGATGGCTGGTGGATTGTGCACACTATGGTCTTTCCCTTCTCTGCCAGAGACTTGAGCACAGTAAC
1196		137	2	del	GATGGAGTTCCAAGGAATGCCACACGACCCTCTGCCATGAGCAAGATCTTGTAGAACATGGAGAA---CACGGAGGATGGCTGGTGGATTGTGCACACTATGGTCTTTCCCTTCTCTGCCAGAGACTTGAGCACAGTAAC
1199		137	2	del	GATGGAGTTCCAAGGAATGCCACACGACCCTCTGCCATGAGCAAGATCTTGTCGAACATGGAGAATA---CGGAGGACGGCTGGTGGATTGTGCACACTATGGTCTTTCCCTTCTCTGCCAGAGACTTGAGCACAGTAAC
1207		137	2	del	GATGGAGTTCCAAGGAATGCCACACGACCCTCTGCCATGAGCAAGATCTTGTCGAACAGGGAGAATA---CGGAGGATGGCTGGTGGATTGTGCACACTATGGTCTTTCCCTTCTCTGCCAGAGACTTGAGCACAGTAAC
1222		137	2	del	GATGGAGTTCCAAGGAATGCCACACGACCCTCTGCCATGAGCAAGATCTTGTCGAACAT-GATATTA--TCGGAGGATGGCTGGTGGATTGTGCACACTATGGTCTTTCCCTTCTCTGCCAGAGACTTGAGCACAGTAAC
1285		137	2	del	GATGGAGTTCCAAGGAATGCCACACGACCCTCTGCCATGAGCAAGATATTGTCGAACATGGAGAATA---CGGAGGATGGCTGGTGGATTGTGCACAGTATGGTCTTTCCCTTCTCTGCCAGAGACTTGAGCACAGTAAC
1302		137	2	del	GATGGAGTTCCAAGGAATGCCACACGACCCTCTGCAATGAGCAAGATATTGTCGAACATGGAGAATA---CGGAGGATGGCTGGTGGATTGTGCACACTATGGTCTTTCCCTTCTCTGCCAGAGACTTGAGCACAGTAAC
1306		137	2	del	GATGGAGTTCCAAGGAATGCCACACGACCCTCTGCCATGAGGAAGATCTTGTCGAACATGGAGAATA---CGGAGGATGGCTGGTGGATTGTGCACACTATGGTCTTTCCCTTCTCTGCCAGAGACTTGAGCACAGTAAC
1349		137	2	del	GATGGAGTTCAAAGGAATGCCACACGACCCTCTGCCATGAGCAAGATCTTGTCGAACATGGAGAATA----GGCTGGATGGCTGGTGGATTGTGCACACTATGGTCTTTCCCTTCTCTGCCAGAGACTTGAGCACAGTAAC
1352		137	2	del	GATGGAGTTCCAAGGAATGCCACACGACCCTCTGCCATGAGCAAGATCTTGTCGAACATGGAGAATA---TGGAGGATGGCTGGTGGATTGTGCACACTATGGTCTTTCCCTTCTCTGCCAGAGACTTGAGCACAGTAAC
1364		137	2	del	GATGGAGTTCCAAGGAATGCCACACGACGCTCTGCCATGAGCAAGATCTTGTCGAACATGGAGAATA---CGGAGGATGGCTGGTGGATTGTGCACACTATGGTCTTTCCCTTCTCTGCCAGAGACTTGAGCACAGTAAC
1383		137	2	del	GATGGAGTTCCAAGGAATGCCACACGACCCTCTGCCATGAGCAAGATCTTGTCGAACATGGATAATA---CGGAGGATGGCTGGTGGATTGTGCACACTATGGTCTTTCCCTTCTCTGCCAGAGACTTGAGCACAGTAAC
1406		137	2	del	GATGGAGTTCCAAGGAATGCCACACGACCCTCTGCCATGAGCAAGATCTTGTCAAACATGGAGAATA---CGGAGGATGGCTGGTGGATTGTGCACACTATGGTCTTTCCCTTCTCTGCCAGAGACTTGAGCACAGTAAC
1411		137	2	del	GATGGAGTTCCAAGGAATGCCACACGACCCTCTGCCATGAGCAAGATCTTGTCGAACATGTAGAATA---CGGAGGATGGCTGGTGGATTGTGCACACTATGGTCTTTCCCTTCTCTGCCAGAGACTTGAGCACAGTAAC
1416		137	2	del	GATGGAGTTCCAAGGAATGCCACACGACCCTCTGCCATGAGCAAGATCTTGTCGAACAT-GATAGTA--TCGGAGGATGGCTGGTGGAGTGTGCACACTATGGTCTTTCCCTTCTCTGCCAGAGAATTGAGCACAGTAAC
1450		137	2	del	GATGGAGTTCCAAGGAATGCCACACGACCTTCTGCCATGAGCAAGATCTTGTCGAACATGGAGAATACCT-GGA--ATGGCTGGTGGATTGTGCACACTATGGTCTTTCCCTTCTCTGCCAGAGACTTGAGCACAGTAAC
1472		137	2	del	GATGGAGTTCCAAGGAATGCCACACGACCCTCTGCCATGAGCAAGATCTTGTCGAACAT-GATAGTA--TCGGAGGATGGCTGGTGGATTGTGCACACTCTGGTCTTTCCCTTCTCTGCCAGAGACTTGAGCACAGTAAC
1489		137	2	del	GATGGAGTTCCAAGGAATGCCACACGACCCTCTGCCATGAGCAAGATCTTGTCGAACAT-GATAGTA--TCGGAGGATGGCTGGTGGATTGTGCACACGATGGTCTTTCCCTTCTCTGCCAGAGACTTGAGCACAGTAAC
1494		137	2	del	GATGGAGTTCCAAGGAATGCCACACGACCCTCTGCCATGAGCAAGATCTTGTCGAACATGGAGAATA---CAGAGGATGGCTGGTGGATTGTGCACACTATGGTCTTTCCCTTCTCTGCCAGAGACTTGAGCACAGTAAC
1527		137	2	del	GATGGAGTTCCAAGGAATGCCACACGACCCTCTGCCATGAGCAAGATCTTGTCTAACAT-GATAGTA--TCGGAGGATGGCTGGTGGATTGTGCACACTATGGTCTTTCCCTTCTCTGCCAGAGACTTGAGCACAGTAAC
1532		137	2	del	GATGGAGTTCCAAGGAATGCCACACGACCCTCTGCCATGAGCAAGATCTTGTCGAACATGGAGAA---CACGGAGGATGGCTGGTTGATTGTGCACACTATGGTCTTTCCCTTCTCTGCCAGAGACTTGAGCACAGTAAC
1535		137	2	del	GATGGAGTTCCAAGGAATGCCACACGACCCTCTGCCATGAGCAAGATCTTGTCGAACATGGAGGAA----TCGGAGGATGGCTGGTGGATTGTGCACACTATGGTCTTTCCCTTCTCTGCCAGAGACTTGAGCACAGTAAC
1545		137	2	del	GATGGAGTTCCAAGGAATGCCACACGACCCTCTGCCATGAGCAAGATCTTGTCGAACATGGAGAATACCT-GGA--ATGGCTGGTGGGTTGTGCACACTATGGTCTTTCCCTTCTCTGCCAGAGACTTGAGCACAGTAAC
1547		137	2	del	GATGGAGTTCCAAGGAATGCCACACGACCCTCTGCCATGAGCGAGATCTTGTCGAACAT-GATAGTA--TCGGAGGATGGCTGGTGGATTGTGCACACTATGGTCTTTCCCTTCTCTGCCAGAGACTTGAGCACAGTAAC
1597		137	2	del	GATGGAGTTCCAAGGAATGCCACACGACCCTCTGCCATGAGCAAGATCTTGTCGAACATGGAGAATA---CGGAGGATGGCTGGTAGATTGTGCACACTATGGTCTTTCCCTTCTCTGCCAGAGACTTGAGCACAGTAAC
1599		137	2	del	GATGGAGTTCCAAGGAATGCCACACGACCCTCTGCCATGAGCAAGATCTTGTCGAACATGGAGAATA---CGGAGAATGGCTGGTGGATTGTGCACACTATGGTCTTTCCCTTCTCTGCCAGAGACTTGAGCACAGTAAC
1610		137	2	del	GATGGAGTTCCAACGAATGCCACACGACCCTCTGCCATGAGCAAGATCTTGTCGAACATGGAGAATA---CGGAGGATGGCTGGTGGATTGTGCACACTATGGTCTTTCCCTTCTCTGCCAGAGACTTGAGCACAGTAAC
1642		137	2	del	GATGGAGTTCCAAGGAATGCCACACGACCCTCTGCAATGAGCAAGATCTTGTCGAACATGGAGAA---CACGGAGGATGGCTGGTGGATTGTGCACACTATGGTCTTTCCCTTCTCTGCCAGAGACTTGAGCACAGTAAC
1648		137	2	del	GATGGAGTTCCAAGGAATGCCACACGACCCTCTGCCATGAGCAAGATCTTGTCGAACAT-GATAGTA--TCGGAGGATGGCTGATGGATTGTGCACACTATGGTCTTTCCCTTCTCTGCCAGAGACTTGAGCACAGTAAC
1664		137	2	del	GTTGGAGTTCCAAGGATTGCCACACGACCCTCTGCCATGAGCAAGATCTTGTCGAACATGGAGAATA---CGGAGGATGGCTGGTGGATTGTGCACACTATGGTCTTTCCCTTCTCTGCCAGAGACTTGAGCACAGTAAC
1702		137	2	del	GATGGAGTTCCAAGGAATGCCACACGACCCTCTGCCATGAGCTAGATCTTGTCGAACATGGAGAA---CACGGAGGATGGCTGGTGGATTGTGCACACTATGGTCTTTCCCTTCTCTGCCAGAGACTTGAGCACAGTAAC
1711		137	2	del	GATGGAGTTCCAAGGAATGCCACACGACCCTCTGCCATGATCAAGATCTTGTCGAACATGGAGAATACCT-GGA--ATGGCTGGTGGATTGTGCACACTATGGTCTTTCCCTTCTCTGCCAGAGACTTGAGCACAGTAAC
1712		137	2	del	GATGGAGTTCCAAGGAATGCCACACGACCCTCTGCCATGAGCAAGATCTTGTCGAACATGGAGAATA---CGTAGGATGGCTGGTGGATTGTGCACACTATGGTCTTTCCCTTCTCTGCCAGAGACTTGAGCACAGTAAC
1727		137	2	del	GATGGAGTTCCAAGGAATGCCACACGACCCTCTGCCATGAGCTAGATCTTGTCGAACATGGAGAATA---CGGAGGATGGCTGGTGGTTTGTGCACACTATGGTCTTTCCCTTCTCTGCCAGAGACTTGAGCACAGTAAC
1733		137	2	del	GATGGAGTTCCAAGGAATGCCACACGTCCCTCTGCCATGAGCTAGATCTTGTCGAACATGGAGAATA---CGGAGGATGGCTGGTGGATTGTGCACACTATGGTCTTTCCCTTCTCTGCCAGAGACTTGAGCACAGTAAC
1139		136	2	del	GATGGAGTTCCAAGGAATGCCACACGAACCTCTGCCATGAGCAAGATCTTGTCGAACATGGAGAATAC--TGGAGGATGGCTGGTGGATTGTG--CACTATGGTCTTTCCCTTCTCTGCCAGAGACTTGAGCACAGTAAC
1273		136	2	del	GATGGAGTTCCAAGGAATGCCACACGACCCTCTGCCATGAGCAAGATCTTGTCGAACATGGAGAATACCT-GGTGGATGGCTGGTGGATTGTGCAC---ATGGTCTTTCCCTTCTCTGCCAGAGACTTGAGCACAGTAAC
1529		136	2	del	GATGGAGTTCCAAGGAATGCCACACGACCCTCTGCCATGAGCAAGATCTTGTCGAACATGGAGA--ACCTACGGAGGATGGCTGGTGGATTGTGCAC---ATGGTCTTTCCCTTCTCTGCCAGAGACTTGAGCACAGTAAC
1457		135	2	del	GATGGAGTTCCAAGGAATGCCACACGACCCTCTGCCATGAGCAAGATCTTGTCGAACATGGAGAATAC--CGGAGGATGGCTGGTGGATTGTGCAC---ATGGTCTTTCCCTTCTCTGCCAGAGACTTGAGCACAGTAAC
1191		135	2	del	GATGGAGTTCCAAGGAATGCCACACGACCCTCTGCCATGAGCAAGATCTTGTCGAACATGGAGAATAC--TGGAGGATGGCTGGTGGATTGTG---ACTATGGTCTTTCCCTTCTCTGCCAGAGACTTGAGCACAGTAAC
1193		135	2	del	GATGGAGTTCCAAGGAATGCCACACGACCCTCTGCCATGAGCAAGATCTTGTCGAACA------------CGGAGGATGGCTGGTGGTTTGTGCACACCACCAGCCATGGTCTTTCCCTTCTCTGCCAGAGACTTGAGCACAGTAAC
1204		135	2	del	GATGGAGTTCCAAGGAATGCCACACGACCCTCTGCCATGAGCAAGATCTTGTCGAACATGGAGAATACTGGTCGGAGGATGGCTGGTGGATT-------CTATGGTCTTTCCCTTCTCTGCCAGAGACTTGAGCACAGTAAC
1210		135	2	del	GATGGAGTTCCAAGGAATGCCACACGACCCTCTGCCATGAGCAAGATATTGTCGAACATGGAGAATACCTAG-----TGGCTGGTGGATTGTGCACACTATGGTCTTTCCCTTCTCTGCCAGAGACTTGAGCACAGTAAC
1237		135	2	del	GATGGAGTTCCAAGGAATGCCACACGACCCTCTGCCATGAGCAAGATCTTGTCGAACA------------CGGAGGATGGCTGGTGGATTGTGCACACCACCGGCCATGGTCTTTCCCTTCTCTGCCAGAGACTTGAGCACAGTAAC
1246		135	2	del	GATGGAGTTCCAAGGAATGCCACACGACCCTCTGCCATGAGCAAGATCTTGTCGAACATGGAGAATAC--TGGAGGATGGCTGGTGGATTGTGC---CTATGGTCTTTCCCTTCTCTGCCAGAGACTTGAGCACAGTAAC
1282		135	2	del	GATGGAGTTCCAAGGAATGCCACACGACCCTCTGCCATGAGCAAGATCTTGTCGAACATGGAGAATACCTAG-----TGGATGGTGGATTGTGCACACTATGGTCTTTCCCTTCTCTGCCAGAGACTTGAGCACAGTAAC
1316		135	2	del	GATGGAGTTCCAAGGAATGCCACACGACCCTCTGCCATGAGCAAGATCTTGCCGAACATGGAGAATACCTAG-----TGGCTGGTGGATTGTGCACACTATGGTCTTTCCCTTCTCTGCCAGAGACTTGAGCACAGTAAC
1326		135	2	del	GATGGAGTTCCAAGGAATGCCACACGACCCTCTGCCATGAGCTAGATCTTGTCGAACATGGAGAATACCTAG-----TGGCTGGTGGATTGTGCACACTATGGTCTTTCCCTTCTCTGCCAGAGACTTGAGCACAGTAAC
1341		135	2	del	GATGGAGTTCCAAGGAATGCCACACGACCCTCTGCCATGAGCAAGATCTTGTCGAACATGGAGAATAC-----AAGATGGCTGGTGGATTGTGCACACTATGGTCTTTCCCTTCTCTGCCAGAGACTTGAGCACAGTAAC
1432		135	2	del	GATGGAGTTCCAAGGAATGCCACACGACCCTCTGCCATGAGCAAGATCTTGTCGAACATGGATAATACCTAG-----TGGCTGGTGGATTGTGCACACTATGGTCTTTCCCTTCTCTGCCAGAGACTTGAGCACAGTAAC
1467		135	2	del	GATGGAGTTCCAAGGAATGCCACACGACCCTCTGCCATGAGCAAGATCTTGTCGAACATGGAGAATAC--TGGTGGATTGGCTGGTGGATTGTG----CTATGGTCTTTCCCTTCTCTGCCAGAGACTTGAGCACAGTAAC
1481		135	2	del	GATGGAGTTCCAAGGAATGCCACACGACCCTCTGCCATGAGCAAGATCTTGTCGAACAGGGAGAATAC--TGGAGGATGGCTGGTGGATTGTGCAC---ATGGTCTTTCCCTTCTCTGCCAGAGACTTGAGCACAGTAAC
1485		135	2	del	GATGGAGTTCCAAGGAATGCCACACGACCCTCTGCCCTGAGCAAGATCTTGTCGAACATGGAGAATAC--TGGAGGATGGCTGGTGGATTGTGCAC---ATGGTCTTTCCCTTCTCTGCCAGAGACTTGAGCACAGTAAC
1525		135	2	del	GATGGAGTTCCAAGGAATGCCACACGACCCTCTGCCATGAGCAAGATCTTGTCGAACATGGAGAATA---CGGAGGATGGCTGGTGGATTGTGCACA--ATGGTCTTTCCCTTCTCTGCCAGAGACTTGAGCACAGTAAC
1540		135	2	del	GATGGAGTTCCAAGGAATGCCACACGACCCTCTGCCATGAGCAAGATCTTGTCGAACATGGAGAATAC--TGGAGGATGGCTGGTGGATTGTG---GCTATGGTCTTTCCCTTCTCTGCCAGAGACTTGAGCACAGTAAC
1672		135	2	del	GATGGAGTTCCAAGGAATGCCACACGACCCTCTGCCATGAGCAAGATCTTGTCGAACATGGAGAATACTGGTCGGAGGATGGCTGGTGGATT-------CTATGGTCTTTCCCTTCTCTGCCAGAGAATTGAGCACAGTAAC
1704		135	2	del	GATGGAGTTCCAAGGAATGCCACACGACCCTCTGCCATGAGCAAGATCTTGTCGAAAATGGAGAATAC--TGGAGGATGGCTGGTGGATTGTGCAC---ATGGTCTTTCCCTTCTCTGCCAGAGACTTGAGCACAGTAAC
1717		135	2	del	GATGGAGTTCCAAGGAATGCCACACGACCCTCTGCCATGAGCAAGATCTTGTCGAACA------------CGGAGGATGGCTGGTGGATTGTGCACACCACCAGACATGGTCTTTCCCTTCTCTGCCAGAGACTTGAGCACAGTAAC
1745		135	2	del	GATGGAGTTCCAAGGAATGCCACACGACCCTCTGCCATGAGCAAGATCTTGTCTAACATGGAGAA-----CGGAGGATGGCTGGTGGATTGTGCACACTATGGTCTTTCCCTTCTCTGCCAGAGACTTGAGCACAGTAAC
1626		134	2	del	GATGGAGTTCCAAGGAATGCCACACGACCCTCTGCCATGAGCAAGATCTTGTCGAACATGGAGAATAC--CGGAGGATGGCTGGTGGATTGTG----CTATGGTCTTTCCCTTCTCTGCCAGAGACGTGAGCACAGTAAC
1084		134	2	del	GATGGAGTTCCAAGGAATGCCACACGACCCTCTGCCATGAGCAAGATCTTGTCGAACATGGAGAATA---CGGAGGATGGCTGGTGGATTGTGGA---TATGGTCTTTCCCTTCTCTGCCAGAGACTTGAGCACAGTAAC
1184		134	2	del	GATGGAGTTCCAAGGAATGCCACACGACCCTCTGCCATGAGCAAGATATTGTCGAACATGGAGA------GGGTGGATGGCTGGTGGATTGTGCACACTATGGTCTTTCCCTTCTCTGCCAGAGACTTGAGCACAGTAAC
1258		134	2	del	GATGGAGTTCCAAGGAATGCCACACGACACTCTGCCATGAGCAAGATCTTGTCGAACATGGAGA------CGGAGGATGGCTGGTGGATTGTGCACACTATGGTCTTTCCCTTCTCTGCCAGAGACTTGAGCACAGTAAC
1286		134	2	del	GATGGAGTTCCAAGGAATGCCACACGACCCTCTGCCATGAGCAAGATCTTGTCGAACAT-GATAGTA--TCGGAGGATGGCTGGTGGATTGTGCAC---ATGGTCTTTCCCTTCTCTGCCAGAGACTTGAGCACAGTAAC
1377		134	2	del	GATGGAGTTCCAAGGAATGCCACACGACCCTCTGCCATGAGCAAGATCTTGTCGAACATGGAGAATACACC--AGGATGGCTGGTGGATTGTG----CTATGGTCTTTCCCTTCTCTGCCAGAGACTTGAGCACAGTAAC
1455		134	2	del	GATGGAGTTCCAAGGAATGCCACACGACCCTCTGCCATGAGCAAGATATTGTCGAACATGGAGAATAC--CGGAGGATGGCTGGTGGATTGTG----CTATGGTCTTTCCCTTCTCTGCCAGAGACTTGAGCACAGTAAC
1688		134	2	del	GATGGAGTTCCAAGGAATGCCACACGACCCTCTGCCATGAGCTAGATCTTGTCGAACATGGAGAATA---CGGAGGATGGCTGGTGGATTGTG---GCTATGGTCTTTCCCTTCTCTGCCAGAGACTTGAGCACAGTAAC
1713		133	2	del	GATGGAGTTCCAAGGAATGCCACACGACCCTCTGCCATGAGCAAGATCTTGTCGAACATGGAGAATAC--CGGAGGATGGCTGGTGGATTG-----GCTATGGTCTTTCCCTTCTCTGCCAGAGACTTGAGCACAGTAAC
1209		133	2	del	GATGGAGTTCCAAGGAATGCCACACGACCCTCTGCCATGAGCAAGATCTTGTCGAACAT-GATAGTA--TCGGAGGATGGCTGGTGGATTGTG----CTATGGTCTTTCCCTTCTCTGCCAGAGACTTGAGCACAGTAAC
1441		133	2	del	GATGGAGTTCCAAGGAATGCCACACGACCCTCTGCCATGAGCAAGATCTTGTCGAACA------------CGGAGGATGGCTGGTGGATTGTG-GCTGGATGGCTATGGTCTTTCCCTTCTCTGCCAGAGACTTGAGCACAGTAAC
1618		133	2	del	GATGGAGTTCCAAGGAATGCCACACTACCCTCTGCCATGAGCAAGATCTTGTCGAACATGGAG-------CGGAGGATGGCTGGTGGATTGTGCACACTATGGTCTTTCCCTTCTCTGCCAGAGACTTGAGCACAGTAAC
1625		133	2	del	GATGGAGTTCCAAGGAATGCCACACGACCCTCTGCCATAAGCAAGATCTTGTCGAACATGGAGAATACCT--TAGGATGGCTGGTGGATTGTGC-----ATGGTCTTTCCCTTCTCTGCCAGAGACTTGAGCACAGTAAC
1651		133	2	del	GATGGAGTTCCAAGGAATGCCACACGACCCTCTGCCATGAGCAAGATCTTGTCGAACATGTAGAATA---CGGAGGATGGCTGGTGGATTGTG----CTATGGTCTTTCCCTTCTCTGCCAGAGACTTGAGCACAGTAAC
1459		132	2	del	GATGGAGTTCCAAGGAATGCCACACGACCCTCTGCCATGAGCAAGATCTTGTCGAACATGGAGAATAATGGTCGGAGGATGGCTGGTGG----------CTATGGTCTTTCCCTTCTCTGCCAGAGACTTGAGCACAGTAAC
1666		132	2	del	GATGGAGTTCCAAGGAATGCCACACGACCCTCTGCAATGAGCAAGATCTTGTCGAACATGGAGAATAATGGTCGGAGGATGGCTGGTG----------ACTATGGTCTTTCCCTTCTCTGCCAGAGACTTGAGCACAGTAAC
1290		131	2	del	GATGGAGTTCCAAGGAATGCCACACGACCCTCTGCCATGAGCAAGATCTTGTCGAACATGGAGAATA---CGGAGAATAGAT-----CTTGT-CGGACTATGGTCTTTCCCTTCTCTGCCAGAGACTTGAGCACAGTAAC
1635		131	2	del	GATGGAGTTCCAAGGAATGCCACACGACCCTCTGCCATGAGCAAGATCTTGTCGAACATGGAGAATAC--CGGAGGATGGCTGGTGGATT-------CTATGGTCTTTCCCTTCTCTGCCAGAGACTTGAGCACAGTAAC
1470		130	2	del	GATGGAGTTCCAAGGAATGCCACACGACCCTCTGCCATGAGCAAGATCTTGTCGAACATGGAGAATACCT-GGA--ATGGCTGGTGGATT-------CTATGGTCTTTCCCTTCTCTGCCAGAGACTTGAGCACAGTAAC
1580		129	2	del	GATGGAGTTCCAAGGAATGCCACACGACCCTCTGCCATGAGCAAGATCTTGTCGAACTTG---------TCGGAGGATGGCTGGTGGATTGTG--CACTATGGTCTTTCCCTTCTCTGCCAGAGACTTGAGCACAGTAAC
1624		129	2	del	GATGGAGTTCCAAGGAATGCCACACGACCCTCTGCCATGAGCAAGATCTTGTCGAACATGGAGAATA---CGGAGGATGGCTGGTGGATTGTGCAC----TGG----TCCCTTCTCTGCCAGAGACTTGAGCACAGTAAC
1091		128	2	del	GATGGAGTTCCAAGGAATGCCACACGACCCTCTGCCATGAGCAAGATCTTGTCGAACATTGAGAATAC------------CTGGTGGATTGTGCACACTATGGTCTTTCCCTTCTCTGCCAGAGACTTGAGCACAGTAAC
1108		128	2	del	GATGGAGTTCCAAGGAATGCCACACGACCCTCTGACATGAGCAAGATCTTGTCGAACA------------CGGAGGATGGCTGGTGGATTGTGCACACTATGGTCTTTCCCTTCTCTGCCAGAGACTTGAGCACAGTAAC
1146		128	2	del	GATGGAGTTCCAAGGAATGCCACACGACCCTCTGCCATGAGCAAGATCTTGTCGAACA------------CGGAGGATGGATGGTGGATTGTGCACACTATGGTCTTTCCCTTCTCTGCCAGAGACTTGAGCACAGTAAC
1181		128	2	del	GATGGAGTTCCAAGGAATGCCACACGACCCTCTGCCATGATCAAGATCTTGTCGAACAT------------GGAGGATGGCTGGTGGATTGTGCACACTATGGTCTTTCCCTTCTCTGCCAGAGACTTGAGCACAGTAAC
1185		128	2	del	GATGGAGTTCCAAGGAATGCCACACGACCCTCTGCCATGAGCAAGATCTTGTCGAACATGGAGA------------ATGGCTGGTGGATTGTGCACACTATTGTCTTTCCCTTCTCTGCCAGAGACTTGAGCACAGTAAC
1202		128	2	del	GATGGAGTTCCAAGGAATGCCACACGACCCTCTGCCATGAGCAAGATCGTGTCGAACA------------CGGAGGATGGCTGGTGGATTGTGCACACTATGGTCTTTCCCTTCTCTGCCAGAGACTTGAGCACAGTAAC
1216		128	2	del	GATGGAGTTCCAAGGAATGCCACACGACACTCTGCCATGAGCAAGATCTTGTCGAACA------------CGGAGGATGGCTGGTGGATTGTGCACACTATGGTCTTTCCCTTCTCTGCCAGAGACTTGAGCACAGTAAC
1221		128	2	del	GATGGAGTTCCAAGGAATGCCACACGACCCTCTGCCATGAGCAAGATATTGTCGAACA------------CGGAGGATGGCTGGTGGATTGTGCACACTATGGTCTTTCCCTTCTCTGCCAGAGAATTGAGCACAGTAAC
1277		128	2	del	GATGGAGTTCCAAGGAATGCCACACGACCCTCTGCCATGAGCAAGATCTTGTTGAACA------------CGGAGGATGGCTGGTGGATTGTGCACACTATGGTCTTTCCCTTCTCTGCCAGAGACTTGAGCACAGTAAC
1328		128	2	del	GATGGAGTTCCAAGGAATGACACACGACCCTCTGCCATGAGCAAGATCTTGTCGAACATGGAGAATAC------------CTGGTGGATTGTGCACACTATGGTCTTTCCCTTCTCTGCCAGAGACTTGAGCACAGTAAC
1343		128	2	del	GATGGAGTTCCAAGGAATGCCACACGAACCTCTGCCATGAGCAAGATCTTGTCGAACATGGAGAATAC------------CTGGTGGATTGTGCACACTATGGTCTTTCCCTTCTCTGCCAGAGACTTGAGCACAGTAAC
1354		128	2	del	GATGGAGTTCCAAGGAATGCCACACGACCCTCTGCCATGAGCAAGATCTTGTCGAACATGGAGAATAC------------CTGGTGGATTGTGCACACTCTGGTCTTTCCCTTCTCTGCCAGAGACTTGAGCACAGTAAC
1363		128	2	del	GATGGAGTTCCAAGGAATGCCACACGACCCTCTGCCATGAGCAAGATCTTGTCGAACAT------------GGAGGATGGCTGGTGGATTGTGAACACTATGGTCTTTCCCTTCTCTGCCAGAGACTTGAGCACAGTAAC
1365		128	2	del	GATGGAGTTCCAAGGAATGCCACACGACCCTCTGCCATGAGCAAGATCTTGTCGAACAT------------GGAGGATGGCTGGTGGATTGTGCACACTCTGGTCTTTCCCTTCTCTGCCAGAGACTTGAGCACAGTAAC
1367		128	2	del	GATGGAGTTCCAAGGAATGCCACACGACCCTCTGCCATGATCAAGATCTTGTCGAACA------------CGGAGGATGGCTGGTGGATTGTGCACACTATGGTCTTTCCCTTCTCTGCCAGAGACTTGAGCACAGTAAC
1369		128	2	del	GATGGAGTTCCAAGGAATGCCACACGACCCTCTGCCATGAGCAAGATCTTGTAGAACATGGAGAATAC------------CTGGTGGATTGTGCACACTATGGTCTTTCCCTTCTCTGCCAGAGACTTGAGCACAGTAAC
1393		128	2	del	GATGGAGTTCCAAGGAATGCCACACGACCCTCTGACATGAGCAAGATCTTGTCGAACATGGAGA------------ATGGCTGGTGGATTGTGCACACTATGGTCTTTCCCTTCTCTGCCAGAGACTTGAGCACAGTAAC
1397		128	2	del	GATGGAGTTCCAATGAATGCCACACGACCCTCTGCCATGAGCAAGATATTGTCGAACA------------CGGAGGATGGCTGGTGGATTGTGCACACTATGGTCTTTCCCTTCTCTGCCAGAGACTTGAGCACAGTAAC
1405		128	2	del	GATGGAGTTCCAAGGAATGCCACACGACCCTCTGCCATGATCAAGATCTTGTCGAACATGGAGA------------ATGGCTGGTGGATTGTGCACACTATGGTCTTTCCCTTCTCTGCCAGAGACTTGAGCACAGTAAC
1474		128	2	del	GATGGAGTTCCAAGGAATGCCACACGACCCTCTGCCATGAGCAAGATCTTGTCGAACA------------CGGAGGATGTCTGGTGGATTGTGCACACTATGGTCTTTCCCTTCTCTGCCAGAGACTTGAGCACAGTAAC
1492		128	2	del	GATGGAGTTCCAAGGAATGCCACACGACCCTCTGCCATGAGCAAGATCTTGTAGAACA------------CGGAGGATGGCTGGTGGATTGTGCACACTATGGTCTTTCCCTTCTCTGCCAGAGACTTGAGCACAGTAAC
1502		128	2	del	GATGGAGTTCCAAGGAATGCCACACGACCCTCTGCCATGAGCAAGATCTTGTCGAACA------------CGGAGGATGGCTGGTGGAGTGTGCACACTATGGTCTTTCCCTTCTCTGCCAGAGACTTGAGCACAGTAAC
1608		128	2	del	GATGGAGTTCCAAGGAATGCCACACGACCCTCTGCCATGAGCAAGATCTTGTCGAACATGGAGAATACACC--AGGATGGCTGGTG----------ACTATGGTCTTTCCCTTCTCTGCCAGAGACTTGAGCACAGTAAC
1616		128	2	del	GATGGAGTTCCAAGGAATGCCACACGACCCTCTGCCATGAGCAAGATCTTGTCGAACATGGAGAATAATGGTCGGAGGATGGCTGGTGGATTGTGCACA--------------TTCTCTGCCAGAGACTTGAGCACAGTAAC
1748		128	2	del	GATGGAGTTCCAAGGAATGCCACACGACCCTCAGCCATGAGCAAGATCTTGTCGAACA------------CGGAGGATGGCTGGTGGATTGTGCACACTATGGTCTTTCCCTTCTCTGCCAGAGACTTGAGCACAGTAAC
1143		125	2	del	GATGGAGTTCCAAGGAATGCCACACGACCCTCTGCCATGAGCAAGATCTTGTCGAACAT------------GGAGGATGGCTGGTGGATTGTGC---CTATGGTCTTTCCCTTCTCTGCCAGAGACTTGAGCACAGTAAC
1355		125	2	del	GATGGAGTTCCAAGGAATGCCACACGACCCTCTGCCATGAGCAAGATCTTGTCGAACATGGAGAATAC--CGGAGGATGGCTGG-------------CTATGGTCTTTCCCTTCTCTGCCAGAGACTTGAGCACAGTAAC
1442		125	2	del	GATGGAGTTCCAAGGAATGCCACACGACCCTCTGCCATGAGCAAGATCTTGTCGAACATTGAGAATACCTGGCGGAGGATGG-----------------CTATGGTCTTTCCCTTCTCTGCCAGAGACTTGAGCACAGTAAC
1495		125	2	del	GATGGAGTTCCAAGGAATGCCACACGACCCTCTGCCATGAGCAAGATCTTGTCGAACATGGAGAATAATGGTCGGAGGATGG-----------------CTATGGTCTTTCCCTTCTCTGCCAGAGACTTGAGCACAGTAAC
1574		125	2	del	GATGGAGTTCCAAGGAATGCCACACGACCCTCTGCCATGAGCAAGA-----TCGAGCA---AGA-----TCGGAGGATGGCTGGTGGATTGTG--CACTATGGTCTTTCCCTTCTCTGCCAGAGACTTGAGCACAGTAAC
1622		125	2	del	GATGGAGTTCCAAGGAATGCCACACGACCCTCTGCCATGAGCAAGATCTTGTCGAACATGGAGA------------ATGGCTGGTGTATTGTGC---CTATGGTCTTTCCCTTCTCTGCCAGAGACTTGAGCACAGTAAC
1735		125	2	del	GATGGAGTTCCAAGGAATGCCACACGACCCTCTGCCATGAGCAAGATATTGTCGAACATGGAGA------------ATGGCTGGTGGATTGTGC---CTATGGTCTTTCCCTTCTCTGCCAGAGACTTGAGCACAGTAAC
1726		124	2	del	GATGGAGTTCCAAGGAATGCCACACGACCCTCTGCCATGAGCAAGATCTTGTCGAACATGGAGAATA-------------CTGGTGGATTGTGC---GTATGGTCTTTCCCTTCTCTGCCAGAGACTTGAGCACAGTAAC
1361		123	2	del	GATGGAGTTCCAAGGAATGCCACACGACCCTCTGCCATGAGCAAGATCTTGTCGAACA------------CGGAGGATGGCTGGTGGATTGTGC-----ATGGTCTTTCCCTTCTCTGCCAGAGACTTGAGCACAGTAAC
1063		122	2	del	GATGGAGTTCCAAGGAATGCCACACGACCCTCTGCCATGAGCAAGATCTTG------------------TCGGAGGATGGATGGTGGATTGTGCACACTATGGTCTTTCCCTTCTCTGCCAGAGACTTGAGCACAGTAAC
1130		122	2	del	GATTGAGTTCCAAGGAATGCCACACGACCCTCTGCCATGAGCAAGATATTG------------------TCGGAGGATGGCTGGTGGATTGTGCACACTATGGTCTTTCCCTTCTCTGCCAGAGACTTGAGCACAGTAAC
1180		122	2	del	GATGGAGTTCCAAGGAATGCCACACGACCCTCTGCCATGAGCTAGATCTTG------------------TCGGAGGATGGCTGGTGGATTGTGCACACTATGGTCTTTCCCTTCTCTGCCAGAGACTTGAGCACAGTAAC
1636		122	2	del	GATGGAGTTCCAAGGAATGCCACACGACCCTCTGCCATGAGCAAGATCTTGTCGAACA--------------CAGGATGGCTGGTGGATTGTGCACA----GGTCTTTCCCTTCTCTGCCAGAGACTTGAGCACAGTAAC
1673		122	2	del	GATGGAGTTCCAAGGAATGCCACACGACCCTCTGCCATGAGCAAGATCTTG------------------TCGGAGGATGGCTGGTGGATTGTGAACACTATGGTCTTTCCCTTCTCTGCCAGAGACTTGAGCACAGTAAC
1746		122	2	del	GATGGAGTTCCAAGGAATGCCACTCGACCCTCTGCCATGAGCAAGATCTTG------------------TCGGAGGATGGCTGGTGGATTGTGCACACTATGGTCTTTCCCTTCTCTGCCAGAGACTTGAGCACAGTAAC
1421		121	2	del	GATGGAGTTCCAAGGAATGCCACACGACCCTCTGCCATGAGCAAGATCTTGTCGAACATGGAGAATA---CGGAGGATGGCTGG----------------TGGTCTTTCCCTTCTCTGCCAGAGACTTGAGCACAGTAAC
1499		121	2	del	GATGGAGTTCCAAGGAATGCCACACGACCCTCTGCCATGAGCAAGATCTTGTCGAACATGGAGAATA---CGGAGGA----------------CATACTATGGTCTTTCCCTTCTCTGCCAGAGACTTGAGCACAGTAAC
1536		121	2	del	GATGGAGTTCCAAGGAATGCCACACGACCCTCTGCCATGAGCAAGATCTTG-------------------CGGAGGATGGCTGGTGGATTGTGCACACTATGGTCTTTCCCTTCTCTGCCAGAGACTTGAGCACAGTAAC
1168		119	2	del	GATGGAGTTCCAAGGAATGCCACACGACCCTCTGCCATGAGCAAGATGC----------------------CGGAGGATGGCTGGTGGTTTGTGCACACTATGGTCTTTCCCTTCTCTGCCAGAGACTTGAGCACAGTAAC
1418		119	2	del	GATGGAGTTCCAAGGAATGCCACACGACCCTCTGCCATGAACAAGATGC----------------------CGGAGGATGGCTGGTGGATTGTGCACACTATGGTCTTTCCCTTCTCTGCCAGAGACTTGAGCACAGTAAC
1515		119	2	del	GATGGAGTTCCAAGGAATGCCACACGACCCTCTGCCATGAGCAAGATCTTG------------------TCGGAGGATGGCTGGTGGATTGTGCAC---ATGGTCTTTCCCTTCTCTGCCAGAGACTTGAGCACAGTAAC
1069		118	2	del	GATGGAGTTCCAAGGAATGCCACACGACCCTCTGCCATGAGCAAGATC----------------------CGGAGGATGGCTGGTGGATTGTGCACAGTATGGTCTTTCCCTTCTCTGCCAGAGACTTGAGCACAGTAAC
1086		118	2	del	GATGGAGTTCCAAGGAATGCCACACGACCCTCTGCCCTGAGCAAGATC----------------------CGGAGGATGGCTGGTGGATTGTGCACACTATGGTCTTTCCCTTCTCTGCCAGAGACTTGAGCACAGTAAC
1110		118	2	del	GATGGAGTTCCAAGGAATGCCACACGACCATCTGCCATGAGCAAGATC----------------------CGGAGGATGGCTGGTGGATTGTGCACACTATGGTCTTTCCCTTCTCTGCCAGAGACTTGAGCACAGTAAC
1123		118	2	del	GATGGAGTTCCAAGGAATGCCACACGACCCTCTGCCATTAGCAAGATC----------------------CGGAGGATGGCTGGTGGATTGTGCACACTATGGTCTTTCCCTTCTCTGCCAGAGACTTGAGCACAGTAAC
1240		118	2	del	GATGGAGTTCCAAGGAATGCCACACGACCCTCTGCCATGAGCAAGATC----------------------CGGAGGATGGCTGGTTGATTGTGCACACTATGGTCTTTCCCTTCTCTGCCAGAGACTTGAGCACAGTAAC
1281		118	2	del	GATGGAGTTCCAAGGAATGCCACACGACCCTCTGCCATGAGCAATATC----------------------CGGAGGATGGCTGGTGGATTGTGCACACTATGGTCTTTCCCTTCTCTGCCAGAGACTTGAGCACAGTAAC
1292		118	2	del	GATGGAGTTCCAAGGAATGCCACACGACCCTCTGCCATGAGCAAGATC----------------------CGGAGGATGGCTGGTGGATTGTGCAAACTATGGTCTTTCCCTTCTCTGCCAGAGACTTGAGCACAGTAAC
1311		118	2	del	GATGGAGTTCCAAGGAATGCCACACGACCCTCTTCCATGAGCAAGATC----------------------CGGAGGATGGCTGGTGGATTGTGCACACTATGGTCTTTCCCTTCTCTGCCAGAGACTTGAGCACAGTAAC
1376		118	2	del	GATGGAGTTCCAAGGAATGCCACATGACCCTCTGCCATGAGCAAGATC----------------------CGGAGGATGGCTGGTGGATTGTGCACACTATGGTCTTTCCCTTCTCTGCCAGAGACTTGAGCACAGTAAC
1505		118	2	del	GATGGAGTTCCAAGGAATGCCACACGACCCTCTGCCATGAGTAAGATC----------------------CGGAGGATGGCTGGTGGATTGTGCACACTATGGTCTTTCCCTTCTCTGCCAGAGACTTGAGCACAGTAAC
1553		118	2	del	GATGGAGTTCCAAGGAATGCCACACGACCCTCTGCTATGAGCAAGATC----------------------CGGAGGATGGCTGGTGGATTGTGCACACTATGGTCTTTCCCTTCTCTGCCAGAGACTTGAGCACAGTAAC
1560		118	2	del	GATGGAGTTCCAAGGAATGCCTCACGACCCTCTGCCATGAGCAAGATC----------------------CGGAGGATGGCTGGTGGATTGTGCACACTATGGTCTTTCCCTTCTCTGCCAGAGACTTGAGCACAGTAAC
1612		118	2	del	GATGGAGTTCCAAGGAATGCCACACGACCCTCTGCAATGAGCAAGATC----------------------CGGAGGATGGCTGGTGGATTGTGCACACTATGGTCTTTCCCTTCTCTGCCAGAGACTTGAGCACAGTAAC
1743		118	2	del	GATGGAGTTCCAAGGAATGCCACACGTCCCTCTGCCATGAGCAAGATC----------------------CGGAGGATGGCTGGTGGATTGTGCACACTATGGTCTTTCCCTTCTCTGCCAGAGACTTGAGCACAGTAAC
1165		117	2	del	GATGGAGTTCCAAGGAATGCCACACGACCCTCTGCCATGAGCAAGATGC----------------------CGGAGGATGGCTGGTGGAGTGTG--CACTATGGTCTTTCCCTTCTCTGCCAGAGACTTGAGCACAGTAAC
1453		117	2	del	GATGGAGTTCCAAGGAATGCCACACGACCCTCTGCCATGAGCAAGATCTTGTCGAACATGGAGAATAC------------CTGGT-----------TCTATGGTCTTTCCCTTCTCTGCCAGAGACTTGAGCACAGTAAC
1605		117	2	del	GATGGAGTTCCAAGGAATGCCACACGACCCTCTGCCATGAGCAAGATCTTGTCGAACATGGAGAATACCT--TAGGATGGCTGG---------------------TATACCTTCTCTGCCAGAGACTTGAGCACAGTAAC
1142		116	2	del	GATGGAGTTCCAAGGAATGCCACACGACCCTCTGCCATGAGCAAGATCTTGTCGAACATTGAGAATACCT------------------------ACACTATGGTCTTTCCCTTCTCTGCCAGAGACTTGAGCACAGTAAC
1334		116	2	del	GATGGAGTTCCAAGGAATGCCACACGACCCTCTGCCATGAGCAAGATCTTGTCGAACATGGAGAATACCT------------------------ACACTCTGGTCTTTCCCTTCTCTGCCAGAGACTTGAGCACAGTAAC
1402		116	2	del	GATGGAGTTCCAAGGAATGCCACACGACCCTCTGCCATGAGCAAGATC----------------------CGGAGGATGGCTGGTGGATTGTGCACA--ATGGTCTTTCCCTTCTCTGCCAGAGACTTGAGCACAGTAAC
1687		116	2	del	GATGGAGTTCCAAGGAATGCCACACGACCCTCTGCCATGAGCAAGATCTTGTCGAACATGGAGAATAC--TGGTGGATGGCTGGTGGATTGTGC-----ATG-----------------TAGAGACTTGAGCACAGTAAC
1465		115	2	del	GATGGAGTTCCAAGGAATGCCACACGACCCTCTGCCATGAGCAAGATCTTGTCGAACATTGAGAATAC-------------------------CACACTATGGTCTTTCCCTTCTCTGCCAGAGACTTGAGCACAGTAAC
1551		112	2	del	GATGGAGTTCCAAGGAATGCCACACGACCCTCTGCCATGAGCAAGATCTTGTCGAACATGGAGAAT----------------------------ACACTATGATCTTTCCCTTCTCTGCCAGAGACTTGAGCACAGTAAC
1052		109	2	del	GATGGAGTTCCAAGGAATGCCACACGACCCTCTGCCATGAGCAAGATCTTGTCGAACAGGGAGAA-------------------------------ACTATGGTCTTTCCCTTCTCTGCCAGAGACTTGAGCACAGTAAC
1059		109	2	del	GATGGAGTTCCAAGGAATGCCACACGACCCTCTGCCCTGAGCAAGATCTTGTCGAACATGGAGAA-------------------------------ACTATGGTCTTTCCCTTCTCTGCCAGAGACTTGAGCACAGTAAC
1401		109	2	del	GATGGAGTTCCAAGGAATGCCACACGACCCTCTTCCATGAGCAAGATCTTGTCGAACATGGAGAA-------------------------------ACTATGGTCTTTCCCTTCTCTGCCAGAGACTTGAGCACAGTAAC
1539		109	2	del	GATGGAGTTCCAAGGAATGCCACACGACCCTCTGCCATGAGCAAGATCTTGTCGAACATGGAGAATAC-------------------------------ATGGTCTTTCCCTTCTCTGCCAGAGACTTGAGCACAGTAAC
1254		108	2	del	GATGGAGTTCCAAGGAATGCCACACGACCCTCTGCCATGAGCAAGATCTTGTCGAACAT------------GGAGGATGGC--------------------GGTCTTTCCCTTCTCTGCCAGAGACTTGAGCACAGTAAC
1257		108	2	del	GATGGAGTTCCAAGGAATGCCACACGACCCTCTGCCATGAGCAAGATCTTGTCGAACATGGAGAATA--------------------------------ATGGTCTTTCCCTTCTCTGCCAGAGACTTGAGCACAGTAAC
1598		108	2	del	GATGGAGTTCCAAGGAATGCCACACGACCCTCTGCCATGAGCAAGATCTTGTCGAACATGGAGAATAC--CGGAGGATGG------------------------------CTTCTCTGCCAGAGACTTGAGCACAGTAAC
1060		107	2	del	GATGGAGTTCCAAGGAATGCCACACGACCCTCTGCCATGAGCAAGATCTTGTCGAAAATGGAGAATA---CGGAGG------------------------------TTCCCTTCTCTGCCAGAGACTTGAGCACAGTAAC
1680		107	2	del	GATGGAGTTCCAAGGAATGCCACACGACCCTCTGCCATGAGCAAGATCTTGTCGAACATGGAGAATA---CGGAGGATGG------------------------------CTTCTCTGCCAGAGACTTGAGCACAGTAAC
1722		107	2	del	GATGGAGTTCCAAGGAATGCCACACGACCCTCTGCCATGAGCAGGATCTTGTCGAACATGGAGAATA---CGGAGG------------------------------TTCCCTTCTCTGCCAGAGACTTGAGCACAGTAAC
1368		106	2	del	GATGGAGTTCCAAGGAATGCCACACGACCCTCTGCCATGAGCA---------------------------CGGAGGATGGCTGGTGGATT-------CTATGGTCTTTCCCTTCTCTGCCAGAGACTTGAGCACAGTAAC
1095		104	2	del	GATGGAGTTCCAAGGAATGCCACACGACCCTC------GA------------------------------CGGAGGATTGCTGGTGGATTGTGCACACTATGGTCTTTCCCTTCTCTGCCAGAGACTTGAGCACAGTAAC
1390		104	2	del	GATGGAGTTCCAAGGAATGCCACACGACCCTC------GA------------------------------CGGAGGATGGCTGGTGGATTGTGTACACTATGGTCTTTCCCTTCTCTGCCAGAGACTTGAGCACAGTAAC
1516		104	2	del	GATGGAGTTCCAAGGAATGCCACACGACCCTC------GA------------------------------CGGAGGATGGCTGGTGGATTGTGCAAACTATGGTCTTTCCCTTCTCTGCCAGAGACTTGAGCACAGTAAC
1638		99	2	del	GATGGAGTTCCAAGGAATGCCACACGACCCTC------GA------------------------------CGGAGGATGGCTGGTGGATTG-----GCTATGGTCTTTCCCTTCTCTGCCAGAGACTTGAGCACAGTAAC
1345		104	2	del	GATGGAGTTCCAAGGAATGCCACACGACCC---------------------TCGAA---------------GGAGGATGGCTGGTGGATTGTGCACACTATGGTCTTTCCCTTCTCTGCCAGAGACTTGAGCACAGTAAC
1483		104	2	del	GATGGAGTTCCAAGGAATGCCACACGACCCT------------------------------------CGTCGGAGGATGGCTGGTGGATTGTGCACACTATGGTCTTTCCCTTCTCTGCCAGAGACTTGAGCACAGTAAC
1068		92	2	del	GATGGAGTTCCAAGGAATGCCACACGACCCTCTGCCATGAGCAAGAT------------------------------------------------GACTATGGTCTTTCCCTTCTCTGCCAGAGACTTGAGCACAGTAAC
1669		91	2	del	GATGGAGTTCCAAGGAATGCCACACGACCCTCTGCC--------------GTC------------------------TGTCTG-----------CCTCTATGGTCTTTCCCTTCTCTGCCAGAGACTTGAGCACAGTAAC
52		140	192	Sub	GATGGAGTTCCAAGGAATGCCACACGACCCTCTGCCATGAGCAAGATCTTGTCGAACATGGAGAATACTACAGAGGATGGCTGGTGGATTGTGCACACTATGGTCTTTCCCTTCTCTGCCAGAGACTTGAGCACAGTAAC
101		140	91	Sub	GATGGAGTTCCAAGGAATGCCACACGACCCTCTGCCATGAGCAAGATCTTGTCGAACATGGAGAACTTGTCGGAGGATGGCTGGTGGATTGTGCACACTATGGTCTTTCCCTTCTCTGCCAGAGACTTGAGCACAGTAAC
112		140	72	Sub	GATGGAGTTCCAAGGAATGCCACACGACCCTCTGCCATGAGCAAGATCTTGTCGAACATGGAGAATACATCGGAGGATGGCTGGTGGATTGTGCACACTATGGTCTTTCCCTTCTCTGCCAGAGACTTGAGCACAGTAAC
198		140	24	Sub	GATGGAGTTCCAAGGAATGCCACACGACCCTCTGCCATGAGCAAGATCTTGTCGAACATGGAGAATAATGGTCGGAGGATGGCTGGTGGATTGTG--CACTATGGTCTTTCCCTTCTCTGCCAGAGACTTGAGCACAGTAAC
223		140	19	Sub	GATGGAGTTCCAAGGAATGCCACACGACCCTCTGCCATGAGCAAGATCTTGTCGAACATGGAGAATACCACGGAGGATGGCTGGTGGATTGTGCACACTATGGTCTTTCCCTTCTCTGCCAGAGACTTGAGCACAGTAAC
239		140	17	Sub	GATGGAGTTCCAAGGAATGCCACACGACCCTCTGCCATGAGCAAGATCTTGTCGAACATGGAGAATACAAGACGGAGGATGGCTGGTGGATTGTG--CACTATGGTCTTTCCCTTCTCTGCCAGAGACTTGAGCACAGTAAC
292		140	12	Sub	GATGGAGTTCCAAGGAATGCCACACGACCCTCTGCCATGAGCAAGATCTTGTCGAACATGGAGAATACCTCGGAGGATGGCTGGTGGAGTGTGCACACTATGGTCTTTCCCTTCTCTGCCAGAGACTTGAGCACAGTAAC
320		138	11	Sub	GATGGAGTTCCAAGGAATGCCACACGACCCTCTGCCATGAGCAAGATCTTGTCGAACATGGAGAATACCTCGGAGGATGGCTGGTGGATTGTG--CACTATGGTCTTTCCCTTCTCTGCCAGAGACTTGAGCACAGTAAC
373		140	8	Sub	GATGGAGTTCCAAGGAATGCCACACGACCCTCTGCCATGAGCAAGATCTTGTCGAACATTGAGAATACCTCGGAGGATGGCTGGTGGATTGTGCACACTATGGTCTTTCCCTTCTCTGCCAGAGACTTGAGCACAGTAAC
430		140	7	Sub	GATGGAGTTCCAAGGAATGCCACACGACCCTCTGCCATGAGCAAGATCTTGTCGAACATGGAGAATACCTCTGAGGATGGCTGGTGGATTGTGCACACTATGGTCTTTCCCTTCTCTGCCAGAGACTTGAGCACAGTAAC
508		140	6	Sub	GATGGAGTTCCAAGGAATGCCACACGACCCTCTGCCATGAGCAAGATCTTGTCGAACATGGAGAATACCTCGGAGGATGGCTGGTTGATTGTGCACACTATGGTCTTTCCCTTCTCTGCCAGAGACTTGAGCACAGTAAC
593		144	5	Sub	GATGGAGTTCCAAGGAATGCCACACGACCCTCTGCCATGAGCAAGATCTTGTCGAACATGGAGAATACCTCGGAGGATGGCTGGTGGATTGTGCACACCAGCTATGGTCTTTCCCTTCTCTGCCAGAGACTTGAGCACAGTAAC
545		140	5	Sub	GATGGAGTTCCAAGGAATGCCACACGACCCTCTGCCATGAGCAAGATCTTGTCGAACATGTAGAATACCTCGGAGGATGGCTGGTGGATTGTGCACACTATGGTCTTTCCCTTCTCTGCCAGAGACTTGAGCACAGTAAC
617		140	4	Sub	GATGGAGTTCCAAGGAATGCCACACGACCCTCTGCCATGAGCAAGATCTTGTCGAACATGGAGAATA---CGGAGGATGGCTGGTGGATTGTGCACCACCCTATGGTCTTTCCCTTCTCTGCCAGAGACTTGAGCACAGTAAC
621		140	4	Sub	GATGGAGTTCCAAGGAATGCCACACGACCCTCTGCCATGAGCAAGATCTTGTCGAACATGGAGAATACCTCGGAGGATGGCTGGTGGATTGTGCACACTATTGTCTTTCCCTTCTCTGCCAGAGACTTGAGCACAGTAAC
623		140	4	Sub	GATGGAGTTCCAAGGAATGCCACACGACCCTCTGCCATGAGCAAGATCTTGTCGAACATGGAGAAGACCTCGGAGGATGGCTGGTGGATTGTGCACACTATGGTCTTTCCCTTCTCTGCCAGAGACTTGAGCACAGTAAC
626		140	4	Sub	GATGGAGTTCCAAGGAATGCCACACGACCCTCTGCCATGAGCAAGATCTTGTCGAACCTGGAGAATACCTCGGAGGATGGCTGGTGGATTGTGCACACTATGGTCTTTCCCTTCTCTGCCAGAGACTTGAGCACAGTAAC
680		140	4	Sub	GATGGAGTTCCAAGGAATGCCACACGACCCTCTGCCATGAGCAAGATCTTGTCGAACATGGAGAATACCGTAGTACGGAGGATGGCTGGTGGATTGTGC-----ATGGTCTTTCCCTTCTCTGCCAGAGACTTGAGCACAGTAAC
686		140	4	Sub	GATGGAGTTCCAAGGAATGCCACACGACCCTCTGCCATGAGCAAGATATTGTCGAACATGGAGAATACTACAGAGGATGGCTGGTGGATTGTGCACACTATGGTCTTTCCCTTCTCTGCCAGAGACTTGAGCACAGTAAC
719		140	4	Sub	GATGGAGTTCCAAGGAATGCCACACGACCCTCTGCCATGAGCAAGATCTTGTCGAACATGGAGAATACCTCGGAGGATGGCTGGTGGATTGTGCACACGATGGTCTTTCCCTTCTCTGCCAGAGACTTGAGCACAGTAAC
727		140	4	Sub	GATGGAGTTCCAAGGAATGCCACACGACCCTCTGCCATGAGCAAGATCTTGTCGAACATGGAGTATACCTCGGAGGATGGCTGGTGGATTGTGCACACTATGGTCTTTCCCTTCTCTGCCAGAGACTTGAGCACAGTAAC
730		140	4	Sub	GATGGAGTTCCAAGGAATGCCACACGACCCTCTGCCATGAGCAAGATCTTGTCGAACATGGAGAATAACTCGGAGGATGGCTGGTGGATTGTGCACACTATGGTCTTTCCCTTCTCTGCCAGAGACTTGAGCACAGTAAC
722		137	4	Sub	GATGGAGTTCCAAGGAATGCCACACGACCCTCTGCCATGAGCAAGATCTTGTCGAACATGGAGAATACCTCGGAGGATGGCTGGTGGATTGTGCAC---ATGGTCTTTCCCTTCTCTGCCAGAGACTTGAGCACAGTAAC
966		141	3	Sub	GATGGAGTTCCAAGGAATGCCACACGACCCTCTGCCATGAGCAAGATCTTGTCGAACATGGAGAATACCTCGGAGGATGGCTGGTGGATTGTGCACAACTATGGTCTTTCCCTTCTCTGCCAGAGACTTGAGCACAGTAAC
792		140	3	Sub	GATGGAGTTCCAAGGAATGCCACACGACCCTCTGCCATGAGCAAGATCTTGTCGAACAGGGAGAATACCTCGGAGGATGGCTGGTGGATTGTGCACACTATGGTCTTTCCCTTCTCTGCCAGAGACTTGAGCACAGTAAC
844		140	3	Sub	GATGGAGTTCCAAGGAATGCCACACGACCCTCTGCCATGAGCAAGATCTTGTCGAACATGGAGAATACCTCGGAGGATGGCTGGTGGATTGTGCACACTTTGGTCTTTCCCTTCTCTGCCAGAGACTTGAGCACAGTAAC
875		140	3	Sub	GATGGAGTTCCAAGGAATGCCACACGACCCTCTGCCATGAGCAAGATCTTGTCGAACATGGAGAATACCTCGGAGGATGGATGGTGGATTGTGCACACTATGGTCTTTCCCTTCTCTGCCAGAGACTTGAGCACAGTAAC
884		140	3	Sub	GATGGAGTTCCAAGGAATGCCACACGACCCTCTGCCATGAGCAAGATCTTGTCGAACATGGAGAATAATGGTCGGAGGATGGCTGGTGGATTGTGCACA--ATGGTCTTTCCCTTCTCTGCCAGAGACTTGAGCACAGTAAC
911		140	3	Sub	GATGGAGTTCCAAGGAATGCCACACGACCCTCTGCCATGAGCAAGATATTGTCGAACATGGAGAATACATCGGAGGATGGCTGGTGGATTGTGCACACTATGGTCTTTCCCTTCTCTGCCAGAGACTTGAGCACAGTAAC
932		140	3	Sub	GATGGAGTTCCAAGGAATGCCACACGACCCTCTGCCATGAGCAAGATATTGTCGAACATGGAGAACTTGTCGGAGGATGGCTGGTGGATTGTGCACACTATGGTCTTTCCCTTCTCTGCCAGAGACTTGAGCACAGTAAC
968		140	3	Sub	GATGGAGTTCCAAGGAATGCCACACGACCCTCTGCCATGAGCAAGATCTTGTCGAACATGGAGAATACCTAGGAGGATGGCTGGTGGATTGTGCACACTATGGTCTTTCCCTTCTCTGCCAGAGACTTGAGCACAGTAAC
909		136	3	Sub	GATGGAGTTCCAAGGAATGCCACACGACCCTCTGCCATGAGCAAGATCTTGTCGAACATGGAGAATACCTCGGAGGATGGCTGGTGGATTGTG----CTATGGTCTTTCCCTTCTCTGCCAGAGACTTGAGCACAGTAAC
892		133	3	Sub	GATGGAGTTCCAAGGAATGCCACACGACCCTCTGCCATGAGCAAGATCTTGTCGAACATGGAGAATACCTCGGAGGATGGCTGGTGGATT-------CTATGGTCTTTCCCTTCTCTGCCAGAGACTTGAGCACAGTAAC
1105		140	2	Sub	GATGGAGTTCCAAGGAATGCCACACGACCCTCTGCCATGAGCAAGATCTTGTCGAACATGGAGAATACCTCGGAGGATGGCTGGTGGATTGTGCACACTCTGGTCTTTCCCTTCTCTGCCAGAGACTTGAGCACAGTAAC
1126		140	2	Sub	GATGGAGTTCCAAGGAATGCCACACGACCCTCTGCCATGAGCAAGATCTTGTCGAATATGGAGAATACCTCGGAGGATGGCTGGTGGATTGTGCACACTATGGTCTTTCCCTTCTCTGCCAGAGACTTGAGCACAGTAAC
1215		140	2	Sub	GATGGAGTTCCAAGGAATGCCACACGACCCTCTGCCATGAGCAAGATCTTGTCGAACATGGAGAATGCCTCGGAGGATGGCTGGTGGATTGTGCACACTATGGTCTTTCCCTTCTCTGCCAGAGACTTGAGCACAGTAAC
1223		140	2	Sub	GATGGAGTTCCAAGGAATGCCACACGACCCTCTGCCATGAGCAAGATCTTGTCGAAAATGGAGAATACCTCGGAGGATGGCTGGTGGATTGTGCACACTATGGTCTTTCCCTTCTCTGCCAGAGACTTGAGCACAGTAAC
1308		140	2	Sub	GATGGAGTTCCAAGGAATGCCACACGACCCTCTGCCATGAGCAAGATCTTGTCGAACATGGAGAATACCTCGGAGGATGGCTGGTGGATTGTGCACATTATGGTCTTTCCCTTCTCTGCCAGAGACTTGAGCACAGTAAC
1340		140	2	Sub	GATGGAGTTCCAAGGAATGCCACACGACCCTCTGCCATGAGCAAGATCTTGTCGAACATGGAGAATACCTCGGAGGATAGCTGGTGGATTGTGCACACTATGGTCTTTCCCTTCTCTGCCAGAGACTTGAGCACAGTAAC
1466		140	2	Sub	GATGGAGTTCCAAGGAATGCCACACGACCCTCTGCCATGAGCAAGATCGTGTCGAACATGGAGAAGACCTCGGAGGATGGCTGGTGGATTGTGCACACTATGGTCTTTCCCTTCTCTGCCAGAGACTTGAGCACAGTAAC
1484		140	2	Sub	GATGGAGTTCCAAGGAATGCCACACGACCCTCTGCCATGAGCAAGATCTTGTCGAACATGGTGAATACCTCGGAGGATGGCTGGTGGATTGTGCACACTATGGTCTTTCCCTTCTCTGCCAGAGACTTGAGCACAGTAAC
1542		140	2	Sub	GATGGAGTTCCAAGGAATGCCACACGACCCTCTGCCATGAGCAAGATCTTGTCGAACATGGAGAATACATCGGAGGATGGCTGGTGGATTGTGCATACTATGGTCTTTCCCTTCTCTGCCAGAGACTTGAGCACAGTAAC
1549		140	2	Sub	GATGGAGTTCCAAGGAATGCCACACGACCCTCTGCCATGAGCAAGATCTTGTCGAACATGGAGAACTTGTCGTAGGATGGCTGGTGGATTGTGCACACTATGGTCTTTCCCTTCTCTGCCAGAGACTTGAGCACAGTAAC
1555		140	2	Sub	GATGGAGTTCCAAGGAATGCCACACGACCCTCTGCCATGAGCAAGATCTTGTCGAACATGGAGAATACCT-GGTGGATTGGCTGGTGGATTGTGCACACTATGGTCTTTCCCTTCTCTGCCAGAGACTTGAGCACAGTAAC
1643		140	2	Sub	GATGGAGTTCCAAGGAATGCCACACGACCCTCTGCCATGAGCAAGATCTTGTCGAACATGGAGAACTTGTCGGAGGATGGCTGGTGGATTGTGCACAGTATGGTCTTTCCCTTCTCTGCCAGAGACTTGAGCACAGTAAC
1659		140	2	Sub	GTTGGAGTTCCAAGGAATGCCACACGACCCTCTGCCATGAGCAAGATCTTGTCGAACATGGAGAATAATGGTCGGAGGATGGCTGGTGGATTGTG--CACTATGGTCTTTCCCTTCTCTGCCAGAGACTTGAGCACAGTAAC
1696		140	2	Sub	GATGGAGTTACAAGGAATGCCACACGACCCTCTGCCATGAGCAAGATCTTGTCGAACATGGAGAATAATGGTCGGAGGATGGCTGGTGGATTGTG--CACTATGGTCTTTCCCTTCTCTGCCAGAGACTTGAGCACAGTAAC
1700		140	2	Sub	GATGGAGTTCCAAGGAATGCCACACGACCCTCTGCCATGAGCAAGATCTTGTCGAACATGGAGAATACCTCGGAGGATGGCTGGTGGATTGTGCACAGTATGGTCTTTCCCTTCTCTGCCAGAGACTTGAGCACAGTAAC
			193365
			48758

## Sheet: Table S3g. WhB
Supplementary Table 3g. Ampilcon reads spanning the sgRNAw6-1 and sgRNAw6-2 regions from the WhB female
#ID	Inherited Alleles	Length	Count	Type	Sequence
total number of reads			60630
237	WT	140	11	WT	GATGGAGTTCCAAGGAATGCCACACGACCCTCTGCCATGAGCAAGATCTTGTCGAACATGGAGAATACCTCGGAGGATGGCTGGTGGATTGTGCACACTATGGTCTTTCCCTTCTCTGCCAGAGACTTGAGCACAGTAAC
135		140	26	Sub	GATGGAGTTCCAAGGAATGCCACACGACCCTCTGCCATGAGCAAGATCTTGTCGAACATGGAGAATAC--CGGAGGATGGCTGGTGGATTGTGCACACACTATGGTCTTTCCCTTCTCTGCCAGAGACTTGAGCACAGTAAC
146		140	24	Sub	GATGGAGTTCCAAGGAATGCCACACGACCCTCTGCCATGAGCAAGATCTTGTCGAACATGGAGAATA---CGGAGGATGGCTGGTGGATTGTGCACA-TGTTCATGGTCTTTCCCTTCTCTGCCAGAGACTTGAGCACAGTAAC
314		140	7	Sub	GATGGAGTTCCAAGGAATGCCACACGACCCTCTGCCATGAGCAAGATCTTGTCGAACATGGAGAATA---CGGAGGATGGCTGGTGGATTGTGCTGGTGGCTATGGTCTTTCCCTTCTCTGCCAGAGACTTGAGCACAGTAAC
436		140	5	Sub	GATGGAGTTCCAAGGAATGCCACACGACCCTCTGCCATGAGCAAGATCTTGTCGAACATGGAGAATACCATGGAGCCGGAGGATGGCTGGTGGATT------ACTATGGTCTTTCCCTTCTCTGCCAGAGACTTGAGCACAGTAAC
592		140	3	Sub	GATGGAGTTCCAAGGAATGCCACACGACCCTCTGCCATGAGCAAGATCTTGTCGAACATGGAGAATAC------------CTGGTGGATTGTCCATACGGAGGATGGCACTATGGTCTTTCCCTTCTCTGCCAGAGACTTGAGCACAGTAAC
36		140	181	Sub	GATGGAGTTCCAAGGAATGCCACACGACCCTCTGCCATGAGCAAGATCTTGTCGAACATGGAGAATACCT-GGATGATGGCTGGTGGATTGTGCACAACTATGGTCTTTCCCTTCTCTGCCAGAGACTTGAGCACAGTAAC
1		137	16269	del	GATGGAGTTCCAAGGAATGCCACACGACCCTCTGCCATGAGCAAGATCTTGTCGAACATGGAGAATA---CGGAGGATGGCTGGTGGATTGTGCACACTATGGTCTTTCCCTTCTCTGCCAGAGACTTGAGCACAGTAAC
3		139	5200	del	GATGGAGTTCCAAGGAATGCCACACGACCCTCTGCCATGAGCAAGATCTTGTCGAACATGGAGAATACCT-GGATGATGGCTGGTGGATTGTGCACACTATGGTCTTTCCCTTCTCTGCCAGAGACTTGAGCACAGTAAC
4		138	4564	del	GATGGAGTTCCAAGGAATGCCACACGACCCTCTGCCATGAGCAAGATCTTGTCGAACATGGAGAATAC--CGGAGGATGGCTGGTGGATTGTGCACACTATGGTCTTTCCCTTCTCTGCCAGAGACTTGAGCACAGTAAC
5		107	1578	del	GATGGAGTTCCAAGGAATGCCACACGACCCTCTGCCAT---------------------------------GGAGGATGGCTGGTGGATTGTGCACACTATGGTCTTTCCCTTCTCTGCCAGAGACTTGAGCACAGTAAC
8		128	905	del	GATGGAGTTCCAAGGAATGCCACACGACCCTCTGCCATGAGCAAGATCTTGTCGAACATGGAGA------------ATGGCTGGTGGATTGTGCACACTATGGTCTTTCCCTTCTCTGCCAGAGACTTGAGCACAGTAAC
9		133	699	del	GATGGAGTTCCAAGGAATGCCACACGACCCTCTGCCATGAGCAAGATCTTGTCGAACATGGAGAATA---CGGAGGATGGCTGGTGGATTGTG----CTATGGTCTTTCCCTTCTCTGCCAGAGACTTGAGCACAGTAAC
10		138	644	del	GATGGAGTTCCAAGGAATGCCACACGACCCTCTGCCATGAGCAAGATCTTGTCGAACATGGAGAATAC--TGGTGGATGGCTGGTGGATTGTGCACACTATGGTCTTTCCCTTCTCTGCCAGAGACTTGAGCACAGTAAC
12		136	452	del	GATGGAGTTCCAAGGAATGCCACACGACCCTCTGCCATGAGCAAGATCTTGTCGAACATGGAGAATAC--CGGAGGATGGCTGGTGGATTGTG--CACTATGGTCTTTCCCTTCTCTGCCAGAGACTTGAGCACAGTAAC
13		132	451	del	GATGGAGTTCCAAGGAATGCCACACGACCCTCTGCCATGAGCAAGATCTTGTCGAACATGGAGAATA---CGGAGGATGGCTGGTGGATTG-----ACTATGGTCTTTCCCTTCTCTGCCAGAGACTTGAGCACAGTAAC
16		134	418	del	GATGGAGTTCCAAGGAATGCCACACGACCCTCTGCCATGAGCAAGATCTTGTCGAACATGGAGAATA---CGGAGGATGGCTGGTGGATTGTGCAC---ATGGTCTTTCCCTTCTCTGCCAGAGACTTGAGCACAGTAAC
17		126	415	del	GATGGAGTTCCAAGGAATGCCACACGACCCTCTGCCATGAGCAAGATCTTGTCGAACATGGAGA------------ATGGCTGGTGGATTGTG--GTCTTTGGTCTTTCCCTTCTCTGCCAGAGACTTGAGCACAGTAAC
18		135	414	del	GATGGAGTTCCAAGGAATGCCACACGACCCTCTGCCATGAGCAAGATCTTGTCGAACATGGAGAATA---CGGAGGATGGCTGGTGGATTGTG--CACTATGGTCTTTCCCTTCTCTGCCAGAGACTTGAGCACAGTAAC
19		105	383	del	GATGGAGTTCCAAGGAATGCCACACGACCCTCTGCCAT---------------------------------GGAGGATGGCTGGTGGATTGTG--CACTATGGTCTTTCCCTTCTCTGCCAGAGACTTGAGCACAGTAAC
20		108	348	del	GATGGAGTTCCAAGGAATGCCACACGACCCTCTGCCAT---------------------------------GGAGGATGGCTGGTGGATTGTGCACAACTATGGTCTTTCCCTTCTCTGCCAGAGACTTGAGCACAGTAAC
21		136	317	del	GATGGAGTTCCAAGGAATGCCACACGACCCTCTGCCATGAGCAAGATCTTGTCGAACATGGAGAATA---CGGAGGATGGCTGGTGGATTGTGCAC-CTATGGTCTTTCCCTTCTCTGCCAGAGACTTGAGCACAGTAAC
23		104	249	del	GATGGAGTTCCAAGGAATGCCACACGACCCTCTGCCATGAGCAAGATCTT-----------------CC-------------------ATGAGCACACTATGGTCTTTCCCTTCTCTGCCAGAGACTTGAGCACAGTAAC
24		104	232	del	GATGGAGTTCCAAGGAATGCCACACGACCCTCTGCCAT---------------------------------GGAGGATGGCTGGTGGATTGTGC---CTATGGTCTTTCCCTTCTCTGCCAGAGACTTGAGCACAGTAAC
25		136	226	del	GATGGAGTTCCAAGGAATGCCACACGACCCTCTGCCATGAGCAAGATCTTGTCGAACATGGAGAATACCT-GGATGATGGCTGGTGGATTGTGCAC---ATGGTCTTTCCCTTCTCTGCCAGAGACTTGAGCACAGTAAC
26		138	224	del	GATGGAGTTCCAAGGAATGCCACACGACCCTCTGCCATGAGCAAGATCTTGTCGAACATGGAGAATA---CGGAGGATGGCTGGTGGATTGTGCACAACTATGGTCTTTCCCTTCTCTGCCAGAGACTTGAGCACAGTAAC
27		127	217	del	GATGGAGTTCCAAGGAATGCCACACGACCCTCTGCCATGAGCAAGATCTTGTCGAACATGGAGAATA---CGGAGGATGGCTGGTGG----------CTATGGTCTTTCCCTTCTCTGCCAGAGACTTGAGCACAGTAAC
28		128	214	del	GATGGAGTTCCAAGGAATGCCACACGACCCTCTGCCATGAGCAAGATCTTGTCGAACATGGAGAATAC------------CTGGTGGATTGTGCACACTATGGTCTTTCCCTTCTCTGCCAGAGACTTGAGCACAGTAAC
29		132	211	del	GATGGAGTTCCAAGGAATGCCACACGACCCTCTGCCATGAGCAAGATCTTGTCGAACATGGAGAATACCT-GGATGATGGCTGGTGGATT-------CTATGGTCTTTCCCTTCTCTGCCAGAGACTTGAGCACAGTAAC
30		127	209	del	GATGGAGTTCCAAGGAATGCCACACGACCCTCTGCCATGAGCAAGATCTTGTCGAACATGGAGAATA---CGGAGGATGGCTGGTG----------ACTATGGTCTTTCCCTTCTCTGCCAGAGACTTGAGCACAGTAAC
31		134	188	del	GATGGAGTTCCAAGGAATGCCACACGACCCTCTGCCATGAGCAAGATCTTGTCGAACATGGAGAATA---CGGAGGATGGCTGGTGGATTGTGC---CTATGGTCTTTCCCTTCTCTGCCAGAGACTTGAGCACAGTAAC
33		139	184	del	GATGGAGTTCCAAGGAATGCCACACGACCCTCTGCCATGAGCAAGATCTTGTCGAACATGGAGAATAC--CGGAGGATGGCTGGTGGATTGTGCACAACTATGGTCTTTCCCTTCTCTGCCAGAGACTTGAGCACAGTAAC
34		128	183	del	GATGGAGTTCCAAGGAATGCCACACGACCCTCTGCCATGAGCAAGATCTTGTCGAACATGGAGAATA---CGGAGGATGGCTGGTGG---------ACTATGGTCTTTCCCTTCTCTGCCAGAGACTTGAGCACAGTAAC
35		111	178	del	GATGGAGTTCCAAGGAATGCCACACGACCCTCTGCCATGAGCAA-----------------------------TGGATGGCTGGTGGATTGTGCACACTATGGTCTTTCCCTTCTCTGCCAGAGACTTGAGCACAGTAAC
40		116	147	del	GATGGAGTTCCAAGGAATGCCACACGACCCTCTGCCATGAGCAAGATCTTGTCGAACATGGAGAATA---CGGAGGATGGCTGGTGGATTGTGCACA---------------------CCAGAGACTTGAGCACAGTAAC
41		124	146	del	GATGGAGTTCCAAGGAATGCCACACGACCCTCTGCCATGAGCAAGATCTTGTCGAACATGGAGAATAC--CGGAGGATGGCTG--------------CTATGGTCTTTCCCTTCTCTGCCAGAGACTTGAGCACAGTAAC
42		130	142	del	GATGGAGTTCCAAGGAATGCCACACGACCCTCTGCCATGAGCAAGATCTTGTCGAACATGGAGAATA---CGGAGGATGGCTGGTGGATT-------CTATGGTCTTTCCCTTCTCTGCCAGAGACTTGAGCACAGTAAC
43		120	140	del	GATGGAGTTCCAAGGAATGCCACACGACCCTCTGCCATGAGCAAGATCTTGTCGAACATGGAGA------------ATGGCTGGTGGAT--------CTATGGTCTTTCCCTTCTCTGCCAGAGACTTGAGCACAGTAAC
44		129	134	del	GATGGAGTTCCAAGGAATGCCACACGACCCTCTGCCATGAGCAAGATCTTGTCGAACATGGAGAATA---CGGAGGATGGCTGGTGGATTGTGTC---------TCTTTCCCTTCTCTGCCAGAGACTTGAGCACAGTAAC
45		105	131	del	GATGGAGTTCCAAGGAATGCCACACGACCCTCTGCCAT---------------------------------GGAGGATGGCTGGTGGATTGTGCA-------GCCTTGTGGATCCCTTCTCTGCCAGAGACTTGAGCACAGTAAC
47		110	120	del	GATGGAGTTCCAAGGAATGCCACACGACCCTCTGCCAT---------------------------------GGAGGATGGCTGGTGGATTGTGCATCCACCTATGGTCTTTCCCTTCTCTGCCAGAGACTTGAGCACAGTAAC
49		130	113	del	GATGGAGTTCCAAGGAATGCCACACGACCCTCTGCCATGAGCAAGATCTTGTCGAACATGGAGAATA---CGGAGGATGGCTGGTGGAT-------ACTATGGTCTTTCCCTTCTCTGCCAGAGACTTGAGCACAGTAAC
51		130	99	del	GATGGAGTTCCAAGGAATGCCACACGACCCTCTGCCATGAGCAAGATCTTGTCGAACATGGAGAATA---CGGAGGATGGCTGGTGGATTGTGCACA-------CTTTCCCTTCTCTGCCAGAGACTTGAGCACAGTAAC
52		137	95	del	GATGGAGTTCCAAGGAATGCCACACGACCCTCTGCCATGAGCAAGATCTTGTCGAACATGGAGAATACCT-GGATGATGGCTGGTGGATTGTG--CACTATGGTCTTTCCCTTCTCTGCCAGAGACTTGAGCACAGTAAC
56		114	91	del	GATGGAGTTCCAAGGAATGCCACACGACCCTCTGCCATGAGCAAGATCTTGTCGAACATGGAGAATA---CGGAGG-----------------------ATGGTCTTTCCCTTCTCTGCCAGAGACTTGAGCACAGTAAC
58		137	90	del	GATGGAGTTCCAAGGAATGCCACACGACCCTCTGCCATGAGCAAGATCTTGTCGAACATGGAGAATAC--CGGAGGATGGCTGGTGGATTGTGCAC-CTATGGTCTTTCCCTTCTCTGCCAGAGACTTGAGCACAGTAAC
60		124	87	del	GATGGAGTTCCAAGGAATGCCACACGACCCTCTGCCATGAGCAAGATCTTGTCGAACATGGAGAATA---CGGAGGATGGCTGGTGGATTGTG-------------TTCCCTTCTCTGCCAGAGACTTGAGCACAGTAAC
61		120	83	del	GATGGAGTTCCAAGGAATGCCACACGACCCTCTGCCATGAGCAAGATCTTGTCGAACATGGAGAATA---CGGAGGATGG-----------------CTATGGTCTTTCCCTTCTCTGCCAGAGACTTGAGCACAGTAAC
62		123	78	del	GATGGAGTTCCAAGGAATGCCACACGACCCTCTGCCATGAGCAAGATCTTGTCGAACATGGAGAATAC--CGGAGGATGG---------------CACTATGGTCTTTCCCTTCTCTGCCAGAGACTTGAGCACAGTAAC
64		99	76	del	GATGGAGTTCCAAGGAATGCCACACGACCCTCTGCCAT---------------------------------GGAGGATGGCTGGTGGAT--------CTATGGTCTTTCCCTTCTCTGCCAGAGACTTGAGCACAGTAAC
65		138	76	del	GATGGAGTTCCAAGGAATGCCACACGACCCTCTGCCATGAGCAAGATCTTGTCGAACATGGAGAATACCATGGAGCCGGAGGATGGCTGGTGGAT--------CTATGGTCTTTCCCTTCTCTGCCAGAGACTTGAGCACAGTAAC
67		131	72	del	GATGGAGTTCCAAGGAATGCCACACGACCCTCTGCCATGAGCAAGATCTTGTCGAACATGGAGAATA---CGGAGGATGGCTGGTGGATGG------CTATGGTCTTTCCCTTCTCTGCCAGAGACTTGAGCACACTAAC
68		121	67	del	GATGGAGTTCCAAGGAATGCCACACGACCCTCTGCCATGAGCAAGATCTTGTCGAACATGGAGAATA---CGGAGGATGGC----------------CTATGGTCTTTCCCTTCTCTGCCAGAGACTTGAGCACAGTAAC
69		131	66	del	GATGGAGTTCCAAGGAATGCCACACGACCCTCTGCCATGAGCAAGATCTTGTCGAACATGGAGAATA---CGGAGGATGGCTGGTGGATT------ACTATGGTCTTTCCCTTCTCTGCCAGAGACTTGAGCACAGTAAC
71		69	56	del	GATGGAGTTCCAAGGAATGCCA-----------------------------------------------------------------------CACACTATGGTCTTTCCCTTCTCTGCCAGAGACTTGAGCACAGTAAC
72		109	56	del	GATGGAGTTCCAAGGAATGCCACACGACCCTCTGCCATGAGCAAGATCTTGTCGAACATGGAGAAT-------------------------------CTATGGTCTTTCCCTTCTCTGCCAGAGACTTGAGCACAGTAAC
73		132	55	del	GATGGAGTTCCAAGGAATGCCACACGACCCTCTGCCATGAGCAAGATCTTGTCGAACATGGAGAATA---CGGAGGATGGCTGGTGGATTGTGC-----ATGGTCTTTCCCTTCTCTGCCAGAGACTTGAGCACAGTAAC
74		135	54	del	GATGGAGTTCCAAGGAATGCCACACGACCCTCTGCCATGAGCAAGATCTTGTCGAACATGGAGAATA---CGGAGGATGGCTGGTGGATTGTGCACA--ATGGTCTTTCCCTTCTCTGCCAGAGACTTGAGCACAGTAAC
75		132	52	del	GATGGAGTTCCAAGGAATGCCACACGACCCTCTGCCATGAGCAAGATCTTGTCGAACATGGAGAATAC--CGGAGGATGGCTGGTGGATT------ACTATGGTCTTTCCCTTCTCTGCCAGAGACTTGAGCACAGTAAC
77		134	51	del	GATGGAGTTCCAAGGAATGCCACACGACCCTCTGCCATGAGCAAGATCTTGTCGAACATGGAGAATA---CGGAGGATGGCTGGTGGATTGTG---GCTATGGTCTTTCCCTTCTCTGCCAGAGACTTGAGCACAGTAAC
79		125	49	del	GATGGAGTTCCAAGGAATGCCACACGACCCTCTGCCATGAGCAAGATCTTGTCGAACATGGAGAATA---CGGAGGATGGCTGGTGG------------ATGGTCTTTCCCTTCTCTGCCAGAGACTTGAGCACAGTAAC
80		134	48	del	GATGGAGTTCCAAGGAATGCCACACGACCCTCTGCCATGAGCAAGATCTTGTCGAACATGGAGAATA---CGGAGGATGGCTGGTGGAAAG---ACTCTATGGTCTTTCCCTTCTCTGCCAGAGACTTGAGCACAGTAAC
81		139	48	del	GATGGAGTTCCAAGGAATGCCACACGACCCTCTGCCATGAGCAAGATCTTGTCGAACATGGAGAATAC------------CTGGTGGATTGTCCATACGGAGGATGGACTATGGTCTTTCCCTTCTCTGCCAGAGACTTGAGCACAGTAAC
83		137	45	del	GATGGAGTTCCAAGGAATGCCACACGACCCTCTGCCATGAGCAAGATCTTGTCGAACATGGAGAATA---CGGAGGATGGCTGGTGGATTGTGCACACTATGGTCTTTCCATTCTCTGCCAGAGACTTGAGCACAGTAAC
85		118	44	del	GATGGAGTTCCAAGGAATGCCACACGACCCTCTGCCATGAGCAAGATCTTGTCGAACATGGAGAATA---CGGAGGATGGC-------------------TGGTCTTTCCCTTCTCTGCCAGAGACTTGAGCACAGTAAC
86		122	44	del	GATGGAGTTCCAAGGAATGCCACACGACCCTCTGCCATGAGCAAGATCTTGTCGAACATGGAGAATA---CGGAGGATGGCT---------------CTATGGTCTTTCCCTTCTCTGCCAGAGACTTGAGCACAGTAAC
87		123	44	del	GATGGAGTTCCAAGGAATGCCACACGACCCTCTGCCATGAGCAAGATCTTGTCGAACATGGAGAATA---CGGAGGATGGCTGGTGGATTGTGCA--------------AGTTCTCTGCCAGAGACTTGAGCACAGTAAC
89		137	43	del	GATGGAGTTCCAAGGAATGCCACACGACCCTCTGCCATGAGCAAGATCTTGTCGAACATGGAGAATA---CTGAGGATGGCTGGTGGATTGTGCACACTATGGTCTTTCCCTTCTCTGCCAGAGACTTGAGCACAGTAAC
90		137	43	del	GATGGAGTTCCAAGGAATGCCACACGACCATCTGCCATGAGCAAGATCTTGTCGAACATGGAGAATA---CGGAGGATGGCTGGTGGATTGTGCACACTATGGTCTTTCCCTTCTCTGCCAGAGACTTGAGCACAGTAAC
92		135	43	del	GATGGAGTTCCAAGGAATGCCACACGACCCTCTGCCATGAGCAAGATCTTGTCGAACATGGAGAATA---CGGAGGATGGCTGGTGGATTGTG--CACCATGGTCTTTCCCTTCTCTGCCAGAGACTTGAGCACAGTAAC
94		108	41	del	GATGGAGTTCCAAGGAATGCCACACGACCCTCTGCCATGAGCAAGATCTTGTCGAACATGGAGA--------------------------------ACTATGGTCTTTCCCTTCTCTGCCAGAGACTTGAGCACAGTAAC
96		126	41	del	GATGGAGTTCCAAGGAATGCCACACGACCCTCTGCCATGAGCAAGATCTTGTCGAACATGGAGAATAC--CGGAGGATGGCTGGTGG------------ATGGTCTTTCCCTTCTCTGCCAGAGACTTGAGCACAGTAAC
99		137	39	del	GATGGAGTTCCAAGGAATGCCACACGACCCTCTGCCATGAGCAAGATCTTGTCGAACATTGAGAATA---CGGAGGATGGCTGGTGGATTGTGCACACTATGGTCTTTCCCTTCTCTGCCAGAGACTTGAGCACAGTAAC
100		121	38	del	GATGGAGTTCCAAGGAATGCCACACGACCCTCTGCCATGAGCAAGATCTTGTCGAACATGGAGAATAC--CGGAGGATGG-----------------CTATGGTCTTTCCCTTCTCTGCCAGAGACTTGAGCACAGTAAC
102		119	37	del	GATGGAGTTCCAAGGAATGCCACACGACCCTCTGCCATGAGCAA-----------------------------TGGATGGCTGGTGGATTGTGCACAATAAATTTCTATGGTCTTTCCCTTCTCTGCCAGAGACTTGAGCACAGTAAC
103		125	37	del	GATGGAGTTCCAAGGAATGCCACACGACCCTCTGCCATGAGCAAGATCTTGTCGAACATGGAGAATA---CGGAGGATGGCTGGT------------CTATGGTCTTTCCCTTCTCTGCCAGAGACTTGAGCACAGTAAC
104		137	37	del	GATGGAGTTCCAAGGAATGCCACACGACCCTCTGCCATGAGCAAGATCTTGTCGAACATGGAGAATA---CGGATGATGGCTGGTGGATTGTGCACACTATGGTCTTTCCCTTCTCTGCCAGAGACTTGAGCACAGTAAC
106		126	35	del	GATGGAGTTCCAAGGAATGCCACACGACCCTCTGCCATGAGCAAGATCTTGTCGAACATGGAGAATACCT-GGATGATGGCTGGTGGATTGTGCACA-------------CTTCTCTGCCAGAGACTTGAGCACAGTAAC
107		117	34	del	GATGGAGTTCCAAGGAATGCCACACGACCCTCTGCCATGAGCAAGATCTTGTCGAACATGGAGA------------ATGGCTGGTGGAT-----------TGGTCTTTCCCTTCTCTGCCAGAGACTTGAGCACAGTAAC
109		93	34	del	GATGGAGTTCCAAGGAATGCCACACGACCCTCTGCCATGAGCAAGATCTT-----------------------------------------------CTATGGTCTTTCCCTTCTCTGCCAGAGACTTGAGCACAGTAAC
111		139	34	del	GATGGAGTTCCAAGGAATGCCACACGACCCTCTGCCATGAGCAAGATCTTGTCGAACATGGAGAATACCATGGAGCCGGAGGATGGCTGGTGGATT-------CTATGGTCTTTCCCTTCTCTGCCAGAGACTTGAGCACAGTAAC
112		132	33	del	GATGGAGTTCCAAGGAATGCCACACGACCCTCTGCCATGAGCAAGATCTTGTCGAACATGGAGAATACCT-GGATGATGGCTGGTGGAT-------ACTATGGTCTTTCCCTTCTCTGCCAGAGACTTGAGCACAGTAAC
113		133	33	del	GATGGAGTTCCAAGGAATGCCACACGACCCTCTGCCATGAGCAAGATCTTGTCGAACATGGAGAATA---CGGAGGATGGCTGGTGGATTGTGCACCCT----TCTTTCCCTTCTCTGCCAGAGACTTGAGCACAGTAAC
115		133	33	del	GATGGAGTTCCAAGGAATGCCACACGACCCTCTGCCATGAGCAAGATCTTGTCGAACATGGAGAATAC--TGGTGGATGGCTGGTGGATTG-----ACTATGGTCTTTCCCTTCTCTGCCAGAGACTTGAGCACAGTAAC
116		133	32	del	GATGGAGTTCCAAGGAATGCCACACGACCCTCTGCCATGAGCAAGATCTTGTCGAACATGGAGAATAC--CGGAGGATGGCTGGTGGATTG-----ACTATGGTCTTTCCCTTCTCTGCCAGAGACTTGAGCACAGTAAC
118		70	31	del	GATGGAGTTCCAAGGAATGCCACACG----------------------------------------------------------------------ACTATGGTCTTTCCCTTCTCTGCCAGAGACTTGAGCACAGTAAC
119		139	31	del	GATGGAGTTCCAAGGAATGCCACACGACCCTCTGCCATGAGCAAGATCTTGTCGAACATGGAGAATACCT-TGATGATGGCTGGTGGATTGTGCACACTATGGTCTTTCCCTTCTCTGCCAGAGACTTGAGCACAGTAAC
121		98	30	del	GATGGAGTTCCAAGGAATGCCACACGACCCTCTGCCATGAGCAAGATCTTGTCG------------------------------------------ACTATGGTCTTTCCCTTCTCTGCCAGAGACTTGAGCACAGTAAC
122		134	30	del	GATGGAGTTCCAAGGAATGCCACACGACCCTCTGCCATGAGCAAGATCTTGTCGAACATGGAGAATACCT-GGATGATGGCTGGTGGATTG-----ACTATGGTCTTTCCCTTCTCTGCCAGAGACTTGAGCACAGTAAC
123		130	30	del	GATGGAGTTCCAAGGAATGCCACACGACCCTCTGCCATGAGCAAGATCTTGTCGAACATGGAGAATAC--CGGAGGATGGCTGGTGGATTGTGGCAGA--TTGAACTT-------TCTGCCAGAGACTTGAGCACAGTAAC
124		137	29	del	GATGGAGTTCCAATGAATGCCACACGACCCTCTGCCATGAGCAAGATCTTGTCGAACATGGAGAATA---CGGAGGATGGCTGGTGGATTGTGCACACTATGGTCTTTCCCTTCTCTGCCAGAGACTTGAGCACAGTAAC
125		111	29	del	GATGGAGTTCCAAGGAATGCCACACGACCCTCTGCCATGAGCAAGATCTTGTCGAACATGGAGA------------ATGGCTGGT-----------------GTCTTTCCCTTCTCTGCCAGAGACTTGAGCACAGTAAC
126		137	28	del	GATGGAGTTCCAAGGAATGCCACACGACCCTCTGCCATGAGCAAGATCTTGTAGAACATGGAGAATA---CGGAGGATGGCTGGTGGATTGTGCACACTATGGTCTTTCCCTTCTCTGCCAGAGACTTGAGCACAGTAAC
128		137	28	del	GATGGAGTTCCAAGGAATTCCACACGACCCTCTGCCATGAGCAAGATCTTGTCGAACATGGAGAATA---CGGAGGATGGCTGGTGGATTGTGCACACTATGGTCTTTCCCTTCTCTGCCAGAGACTTGAGCACAGTAAC
129		138	27	del	GATGGAGTTCCAAGGAATGCCACACGACCCTCTGCCATGAGCAAGATCTTGTCGAACATGGAGAATA---CGGAGGATGGCTGGTGGATTGTGGTGGACTATGGTCTTTCCCTTCTCTGCCAGAGACTTGAGCACAGTAAC
130		137	27	del	GATGGAGTTCCAAGGAATGCCACACGACCCTCTGCCATGAGCAAGATCTTGTCGAACATGGAGAATA---CGGAGGATGGCTGGTTGATTGTGCACACTATGGTCTTTCCCTTCTCTGCCAGAGACTTGAGCACAGTAAC
131		78	27	del	GATGGAGTTCCAAGGAATGCCACACGACCCTCTACCAT--------------------------------------------------------------AGGTCTTTCCCTTCTCTGCCAGAGACTTGAGCACAGTAAC
134		137	26	del	GATGGAGTTCCAAGGAATGCCACACGACCCTCTGCCATGAGCAAGATCTTGTCGAACATGGAGAATACCT-GGATGATGGCTGGTGGATTGTG--CACCATGGTCTTTCCCTTCTCTGCCAGAGACTTGAGCACAGTAAC
136		137	26	del	GATGGAGTTCCAAGGAATGCCACACGACCCTCTGCCATGAGCAAGATCTTGTCGAACATGGAGAATA---CGGAGGATTGCTGGTGGATTGTGCACACTATGGTCTTTCCCTTCTCTGCCAGAGACTTGAGCACAGTAAC
137		119	26	del	GATGGAGTTCCAAGGAATGCCACACGACCCTCTGCCATGAGCAAGATCTTGTCGAACATGGAGAATAC--CGGAGGATGGC-------------------TGGTCTTTCCCTTCTCTGCCAGAGACTTGAGCACAGTAAC
138		111	26	del	GATGGAGTTCCAAGGAATGCCACACGACCCTCTGCCATGAG-----------------------------CGGAGGATGGCTGGTGGATTGTGCACACTATGGTCTTTCCCTTCTCTGCCAGAGACTTGAGCACAGTAAC
139		137	25	del	GATGGAGTTCCAAGGAATGCCACACGACCCTCTTCCATGAGCAAGATCTTGTCGAACATGGAGAATA---CGGAGGATGGCTGGTGGATTGTGCACACTATGGTCTTTCCCTTCTCTGCCAGAGACTTGAGCACAGTAAC
140		132	25	del	GATGGAGTTCCAAGGAATGCCACACGACCCTCTGCCATGAGCAAGATCTTGTCGAACATGGAGAATA---CGGAGGATGGCTGGTGGATTGTGCACA-----GTCTTTCCCTTCTCTGCCAGAGACTTGAGCACAGTAAC
141		137	25	del	GATGGAGTTCCAAGGAATGCCACACGACCCTCTGCCATGAGCAAGATCTTGTCGAACATGGAGAATAC--CGGAGGATGGCTGGTGGATTGTGCAGA-TATGGTCTTTCCCTTCTCTGCCAGAGACTTGAGCACAGTAAC
142		137	25	del	GATGGAGTTCCAAGGAATGCCACACGACCCTCTGCCATGAGCAAGATCTTGTCGAACATGGAGAATA---CGGAGGATGGATGGTGGATTGTGCACACTATGGTCTTTCCCTTCTCTGCCAGAGACTTGAGCACAGTAAC
144		133	25	del	GATGGAGTTCCAAGGAATGCCACACGACCCTCTGCCATGAGCAAGATCTTGTCGAACATGGAGAATACCT-GGATGATGGCTGGTGGATTGTG------ATGGTCTTTCCCTTCTCTGCCAGAGACTTGAGCACAGTAAC
147		120	24	del	GATGGAGTTCCAAGGAATGCCACACGACCCTCTGCCATGAGCAAGATCTTGTCGAACATGGAGAATA---CGGAGGATGGCTGGTGGATTGT------TACTG------------TCTGCCAGAGACTTGAGCACAGTAAC
148		137	24	del	GATGGAGTTCCAAGGAATGCCACACGACCCTCTGCCATGAGCAAGATCTTGTCGAACATGGAGAATA---CGGAGGATGGCTGGTGGATTGTGCACACTATGGTCTTTCACTTCTCTGCCAGAGACTTGAGCACAGTAAC
149		135	24	del	GATGGAGTTCCAAGGAATGCCACACGACCCTCTGCCATGAGCAAGATCTTGTCGAACATGGAGAATAC--CGGAGGATGGCTGGTGGATTGTGCAC---ATGGTCTTTCCCTTCTCTGCCAGAGACTTGAGCACAGTAAC
151		131	23	del	GATGGAGTTCCAAGGAATGCCACACGACCCTCTGCCATGAGCAAGATCTTGTCGAACATGGAGAATA---CGGAGGATGGCTGGTGGATTG------CTATGGTCTTTCCCTTCTCTGCCAGAGACTTGAGCACAGTAAC
153		77	22	del	GATGGAGTTCCAAGGAATGCCACACGACCCTCT---------------------------------------------------------------ACTATGGTCTTTCCCTTCTCTGCCAGAGACTTGAGCACAGTAAC
154		137	22	del	GATTGAGTTCCAAGGAATGCCACACGACCCTCTGCCATGAGCAAGATCTTGTCGAACATGGAGAATA---CGGAGGATGGCTGGTGGATTGTGCACACTATGGTCTTTCCCTTCTCTGCCAGAGACTTGAGCACAGTAAC
155		131	22	del	GATGGAGTTCCAAGGAATGCCACACGACCCTCTGCCATGAGCAAGATCTTGTCGAACATGGAGAATA---CGGAGGATGGCTGGTGGATGG------CTATGGTCTTTCCCTTCTCTGCCAGAGACTTGAGCACAGTAAC
157		138	21	del	GATGGAGTTCCAAGGAATGCCACACGACCATCTGCCATGAGCAAGATCTTGTCGAACATGGAGAATAC--CGGAGGATGGCTGGTGGATTGTGCACACTATGGTCTTTCCCTTCTCTGCCAGAGACTTGAGCACAGTAAC
159		137	21	del	GATGGAGTTCCAAGGAATGCCACACGACCCTCTGCCATGAGCAAGATCTTGTCGAACATGGAGAATA---CGGAGGATGGCTGGTGGATTGTGCACACTATGGTCTTTCCCTTCTCTTCCAGAGACTTGAGCACAGTAAC
160		110	21	del	GATGGAGTTCCAAGGAATGCCACACGACCCTCTGCCATGAGCAAGATCTTGTCGAACATGGAGAATAC--CGGA----------------------------ATCTTTCCCTTCTCTGCCAGAGACTTGAGCACAGTAAC
161		138	20	del	GATGGAGTTCCAAGGAATGCCACACGACCCTCTGCCATGAGCAAGATCTTGTCGAACATGGAGAATA---CGGAGGATGGCTGGTGGATTGTGCACACTTATGGTCTTTCCCTTCTCTGCCAGAGACTTGAGCACAGTAAC
162		137	20	del	GATGGAGTTCCAAGGAATGCCACACGACACTCTGCCATGAGCAAGATCTTGTCGAACATGGAGAATA---CGGAGGATGGCTGGTGGATTGTGCACACTATGGTCTTTCCCTTCTCTGCCAGAGACTTGAGCACAGTAAC
164		110	20	del	GATGGAGTTCCAAGGAATGCCACACGACCCTCTGCCATGAGCAAGATCTTGTCGAACATGGAGAAT------------------------------ACTATGGTCTTTCCCTTCTCTGCCAGAGACTTGAGCACAGTAAC
166		111	19	del	GATGGAGTTCCAAGGAATGCCACACGACCCTCTGCCAT---------------------------------GGAGGATGGCTGGTGGATTGTGCATGGATTCTATGGTCTTTCCCTTCTCTGCCAGAGACTTGAGCACAGTAAC
167		100	18	del	GATGGAGTTCCAAGGAATGCCACACGACCCTCTGCCAT---------------------------------GGAGGATGGCTGGTGGATT-------CTATGGTCTTTCCCTTCTCTGCCAGAGACTTGAGCACAGTAAC
168		136	18	del	GATGGAGTTCCAAGGAATGCCACACGACCCTCTGCCATGAGCAAGATCTTGTCGAACATGGAGAATACCT-GGATGATGGCTGGTGGATTGTGC---CTATGGTCTTTCCCTTCTCTGCCAGAGACTTGAGCACAGTAAC
171		127	17	del	GATGGAGTTCCAAGGAATGCCACACGACCCTCTGCCATGAGCAAGATCTTGTCGAACATGGAGAATA---CGGAGGATGGCTGGTGGA----------TATGGTCTTTCCCTTCTCTGCCAGAGACTTGAGCACAGTAAC
174		136	16	del	GATGGAGTTCCAAGGAATGCCACACGACCCTCTGCCATGAGCAAGATCTTGTCGAACATGGAGAATACCT-GGATGATGGCTGGTGGATTGTG---GCTATGGTCTTTCCCTTCTCTGCCAGAGACTTGAGCACAGTAAC
175		105	16	del	GATGGAGTTCCAAGGAATGCCACACGACCCTCTGCCATGAG-----------------------------CGGAGGATGGCTGGTGGATT------ACTATGGTCTTTCCCTTCTCTGCCAGAGACTTGAGCACAGTAAC
176		137	16	del	GATGGAGTTCCAAGGAATGCCACACGACCCTCTGCCATGAGCAAGATATTGTCGAACATGGAGAATA---CGGAGGATGGCTGGTGGATTGTGCACACTATGGTCTTTCCCTTCTCTGCCAGAGACTTGAGCACAGTAAC
177		136	16	del	GATGGAGTTCCAAGGAATGCCACACGACCCTCTGCCATGAGCAAGATCTTGTCGAACATGGAGAATAC--TGGTGGATGGCTGGTGGATTGTGCACA--ATGGTCTTTCCCTTCTCTGCCAGAGACTTGAGCACAGTAAC
178		134	16	del	GATGGAGTTCCAAGGAATGCCACACGACCCTCTGCCATGAGCAAGATCTTGTCGAACATGGAGAATA---CGGAGGATGGCTGGTGGATTGTG---ACTATGGTCTTTCCCTTCTCTGCCAGAGACTTGAGCACAGTAAC
182		130	15	del	GATGGAGTTCCAAGGAATGCCACACGACCCTCTGCCATGAGCAAGATCTTGTCGAACATGGAGA------------ATGGCTGGTGGATTGTGCACCACCTATGGTCTTTCCCTTCTCTGCCAGAGACTTGAGCACAGTAAC
183		137	15	del	GATGGAGTTCCAAGGAATGCCACACTACCCTCTGCCATGAGCAAGATCTTGTCGAACATGGAGAATA---CGGAGGATGGCTGGTGGATTGTGCACACTATGGTCTTTCCCTTCTCTGCCAGAGACTTGAGCACAGTAAC
184		132	15	del	GATGGAGTTCCAAGGAATGCCACACGACCCTCTGCCATGAGCAAGATCTTGTCGAACATGGAGAATA---CGGAGGATGGCTGGTGGATTGTGC-----TTGGTCTTTCCCTTCTCTGCCAGAGACTTGAGCACAGTAAC
186		136	15	del	GATGGAGTTCCAAGGAATGCCACACGACCCTCTGCCATGAGCAAGATCTTGTCGAACATGGAGAATAC--CGGAGGATGGCTGGTGGAT--TGCGCACTATGGTCTTTCCCTTCTCTGCCAGAGACTTGAGCACAGTAAC
188		139	14	del	GATGGAGTTCCAAGGAATGCCACACGACCATCTGCCATGAGCAAGATCTTGTCGAACATGGAGAATACCT-GGATGATGGCTGGTGGATTGTGCACACTATGGTCTTTCCCTTCTCTGCCAGAGACTTGAGCACAGTAAC
189		139	14	del	GATGGAGTTCCAAGGAATGCCACACGACCCTCTGCCATGAGCAAGATCTTGTCGAACATGGAGAATACCT-GGATGATGGCTGGTTGATTGTGCACACTATGGTCTTTCCCTTCTCTGCCAGAGACTTGAGCACAGTAAC
191		139	14	del	GATGGAGTTCCAAGGAATGCCACACGACCCTCTGCCATGAGCAAGATCTTGTCGAACATTGAGAATACCT-GGATGATGGCTGGTGGATTGTGCACACTATGGTCTTTCCCTTCTCTGCCAGAGACTTGAGCACAGTAAC
192		137	14	del	GATGGAGTTCCAAGGAATGCCACACGACCCTCTGCCATGAGAAAGATCTTGTCGAACATGGAGAATA---CGGAGGATGGCTGGTGGATTGTGCACACTATGGTCTTTCCCTTCTCTGCCAGAGACTTGAGCACAGTAAC
196		133	14	del	GATGGAGTTCCAAGGAATGCCACACGACCCTCTGCCATGAGCAAGATCTTGTCGAACATGGAGAATA---CGGAGGATGGCTGGTGGATTGT----ACTATGGTCTTTCCCTTCTCTGCCAGAGACTTGAGCACAGTAAC
197		136	14	del	GATGGAGTTCCAAGGAATGCCACACGACCCTCTGCCATGAGCAAGATCTTGTCGAACATGGAGAATAC------------CTGGTGGATTGTCCATACGGAGGATGGCTGGTCTTTCCCTTCTCTGCCAGAGACTTGAGCACAGTAAC
198		137	13	del	GATGGAGTTCCAAGTAATGCCACACGACCCTCTGCCATGAGCAAGATCTTGTCGAACATGGAGAATA---CGGAGGATGGCTGGTGGATTGTGCACACTATGGTCTTTCCCTTCTCTGCCAGAGACTTGAGCACAGTAAC
199		128	13	del	GATGGAGTTCCAAGGAATGCCACACGACCCTCTGCCATGAGCAAGATCTTGTCGAACATGGAGAATACCT-GGATGATGGCTGGTG-----------CTATGGTCTTTCCCTTCTCTGCCAGAGACTTGAGCACAGTAAC
200		137	13	del	GATGGAGTTCCAAGGAATGCCACACGACCCTCTGCCATGAGCAAGATCTTGTCGAACATGGAGAATA---CGGAGGATGGCTGGTGGATTGTGAACACTATGGTCTTTCCCTTCTCTGCCAGAGACTTGAGCACAGTAAC
202		129	13	del	GATGGAGTTCCAAGGAATGCCACACGACCCTCTGCCATGAGCAAGATCTTGTCGAACATGGAGAATAC--CGGAGGATGGCTGGTGGATTGTGCACA----GAGACTTTC------ATTACAGAGACTTGAGCACAGTAAC
204		139	13	del	GATGGAGTTCCAAGGAATGCCACACGACCCTCTGCCATGAGCAAGATCTTGTCGAACATGGAGAATACCT-GGATGATGGCTGGTGGATTGTGCACACTATGGTCTTTCCATTCTCTGCCAGAGACTTGAGCACAGTAAC
205		134	13	del	GATGGAGTTCCAAGGAATGCCACACGACCCTCTGCCATGAGCAAGATCTTGTCGAACATGGAGAATAC--CGGAGGATGGCTGGTGGATTGTG----CTATGGTCTTTCCCTTCTCTGCCAGAGACTTGAGCACAGTAAC
206		137	13	del	GCTGGAGTTCCAAGGAATGCCACACGACCCTCTGCCATGAGCAAGATCTTGTCGAACATGGAGAATA---CGGAGGATGGCTGGTGGATTGTGCACACTATGGTCTTTCCCTTCTCTGCCAGAGACTTGAGCACAGTAAC
208		137	13	del	GATGGAGTTCCAAGGAATGCCACACGACCCTCTGCCATGAGCAAGATCTTGTCGAACATGGAGAATA---CGGAGGATGGCTGGTGGATTGTGCACACTATGGTCTTTCCCTTCTCTGCAAGAGACTTGAGCACAGTAAC
209		133	13	del	GATGGAGTTCCAAGGAATGCCACACGACCCTCTGCCATGAGCAAGATCTTGTCGAACATGGAGAATA---CGGAGGATGGCTGGTGGATTGTGCAGAGACT------TTTCCCTTCTCTGCCAGAGACTTGAGCACAGTAAC
210		137	13	del	GATGGAGTTCCAAGGAATGCCACACGACCCTCTGCCATGAGCAAGATCTTGTCGAACATGGAGAATA---CGGAGGATGGCTTGTGGATTGTGCACACTATGGTCTTTCCCTTCTCTGCCAGAGACTTGAGCACAGTAAC
211		131	13	del	GATGGAGTTCCAAGGAATGCCACACGACCCTCTGCCATGAGCAAGATCTTGTCGAACATGGAGAATA---CGGAGGATGGCTGGTGGATTGTG------ATGGTCTTTCCCTTCTCTGCCAGAGACTTGAGCACAGTAAC
212		137	12	del	GATGGAGTTCCAAGGAATGCCACACGACCCTCTGCCATGAGCAAGATCTTGTCGAACATGGAGAATA---CGGAGGATGGCTGGTGGATTGTGCACACTATTGTCTTTCCCTTCTCTGCCAGAGACTTGAGCACAGTAAC
215		132	12	del	GATGGAGTTCCAAGGAATGCCACACGACCCTCTGCCATGAGCAAGATCTTGTCGAACATGGAGAATAC--CGGAGGATGGCTGGTGGATTGTGC------TGGTCTTTCCCTTCTCTGCCAGAGACTTGAGCACAGTAAC
216		137	12	del	GATGGAGTTCCAAGGAATGCCACACGACCCTCTGCCATGAGCAAGATCTTGTCGAACATGGAGAATA---CGGAGGATGGCTGGTGGATTGTGCACACTATGGTCTTTCCCTTCTCTGCCATAGACTTGAGCACAGTAAC
218		113	12	del	GATGGAGTTCCAAGGAATGCCACACGACCCTCTGCCATGAGCAAGATCTTGTCGAACATGGAGAATA---CGGAGGATGG------------------------CTTTCCCTTCTCTGCCAGAGACTTGAGCACAGTAAC
219		137	12	del	GATGGAGTTCAAAGGAATGCCACACGACCCTCTGCCATGAGCAAGATCTTGTCGAACATGGAGAATA---CGGAGGATGGCTGGTGGATTGTGCACACTATGGTCTTTCCCTTCTCTGCCAGAGACTTGAGCACAGTAAC
220		137	12	del	GATGGATTTCCAAGGAATGCCACACGACCCTCTGCCATGAGCAAGATCTTGTCGAACATGGAGAATA---CGGAGGATGGCTGGTGGATTGTGCACACTATGGTCTTTCCCTTCTCTGCCAGAGACTTGAGCACAGTAAC
222		137	12	del	GATGGAGTTCCAAGGAATGCCACACGACCCTCTGCCATGAGCAAGATCTTGTCGAACATGGAGAATA---CGTAGGATGGCTGGTGGATTGTGCACACTATGGTCTTTCCCTTCTCTGCCAGAGACTTGAGCACAGTAAC
224		138	12	del	GATGGAGTTCCAAGGAATGCCACACGACCCTCTGCCATGAGCAAGATCTTGTCGAACATGGAGAATAC--CGGAGGATGGCTGGTGGATTGTGCACACTATGGTCTTTCCATTCTCTGCCAGAGACTTGAGCACAGTAAC
225		129	12	del	GATGGAGTTCCAAGGAATGCCACACGACCCTCTGCCATGAGCAAGATCTTGTCGAACATGGAGAATA---CGGAGGATGGCTGGTGGAT--------CTATGGTCTTTCCCTTCTCTGCCAGAGACTTGAGCACAGTAAC
226		130	12	del	GATGGAGTTCCAAGGAATGCCACACGACCCTCTGCCATGAGCAAGATCTTGTCGAACATGGAGAATACCT-GGATGATGGCTGGTG---------CGCTATGGTCTTTCCCTTCTCTGCCAGAGACTTGAGCACAGTAAC
227		108	12	del	GATGGAGTTCCAAGGAATGCCACACGACCCTCTGCCATGAGCAAGATCTTGTCGAACATGGAGAATA---CGGA------------GATTCT-----------------CTTTCTCTGCCAGAGACTTGAGCACAGTAAC
228		127	12	del	GATGGAGTTCCAAGGAATGCCACACGACCCTCTGCCATGAGCAAGATCTTGTCGAACATGGAGAATA---CGGAGGATGGCTGGTGGATTGTGCA----------TTTCCCTTCTCTGCCAGAGACTTGAGCACAGTAAC
229		137	11	del	GATGGAGTTCCAAGGAATGCCACACGACCCTCTGCCATGAGCAAGATCTTGTCGAACATGGAGAATA---CGGAGGATGGCTGGTGGATTGTGCACACTATGGTCTTTCCCTTCTATGCCAGAGACTTGAGCACAGTAAC
230		137	11	del	GATGGAGTTCCAAGGAATGCAACACGACCCTCTGCCATGAGCAAGATCTTGTCGAACATGGAGAATA---CGGAGGATGGCTGGTGGATTGTGCACACTATGGTCTTTCCCTTCTCTGCCAGAGACTTGAGCACAGTAAC
232		137	11	del	GATGGAGTTCCAAGGAATGCCACACGACCCTCTGCCATGAGCAAGATCTTGTCGAACATGTAGAATA---CGGAGGATGGCTGGTGGATTGTGCACACTATGGTCTTTCCCTTCTCTGCCAGAGACTTGAGCACAGTAAC
233		139	11	del	GATGGAGTTCCAATGAATGCCACACGACCCTCTGCCATGAGCAAGATCTTGTCGAACATGGAGAATACCT-GGATGATGGCTGGTGGATTGTGCACACTATGGTCTTTCCCTTCTCTGCCAGAGACTTGAGCACAGTAAC
235		137	11	del	GATGGAGTTCCAAGGAATGCCACACGACCCTCTGCAATGAGCAAGATCTTGTCGAACATGGAGAATA---CGGAGGATGGCTGGTGGATTGTGCACACTATGGTCTTTCCCTTCTCTGCCAGAGACTTGAGCACAGTAAC
236		137	11	del	GATGGAGTTCCAAGGAATGCCACACGACCCTCTGCCATGAGCAAGATCTTGTCGAACATGGAGAATA---CGGAGGATGGCTGGTGGATTGCGAACACTATGGTCTTTCCCTTCTCTGCCAGAGACTTGAGCACAGTAAC
238		139	10	del	GATGGAGTTCCAAGGAATGCCACACGACCCTCTTCCATGAGCAAGATCTTGTCGAACATGGAGAATACCT-GGATGATGGCTGGTGGATTGTGCACACTATGGTCTTTCCCTTCTCTGCCAGAGACTTGAGCACAGTAAC
240		107	10	del	GATGGAGTTCCAAGGAATGCCACACGACCCTCTGCCAT---------------------------------GGATGATGGCTGGTGGATTGTGCACACTATGGTCTTTCCCTTCTCTGCCAGAGACTTGAGCACAGTAAC
241		138	10	del	GATGGAGTTCCAAGGAATGCCACACGACCCTCTGCCATGAGCAAGATCTTGTCGAACATGGAGAATA---CGGAGGATGGCTGGTGGATTGTGCACATCTATGGTCTTTCCCTTCTCTGCCAGAGACTTGAGCACAGTAAC
242		135	10	del	GATGGAGTTCCAAGGAATGCCACACGACCCTCTGCCATGAGCAAGATCTTGTCGAACATGGAGAATACCT-GGATGATGGCTGGTGGATTGTG----CTATGGTCTTTCCCTTCTCTGCCAGAGACTTGAGCACAGTAAC
244		136	10	del	GATGGAGTTCCAAGGAATGCCACACGACCCTCTGCCATGAGCAAGATCTTGTCGAACATGGAGAATA---CGGAGGATGGCTGGTGGATTGTGCA-ACTATGGTCTTTCCCTTCTCTGCCAGAGACTTGAGCACAGTAAC
245		132	10	del	GATGGAGTTCCAAGGAATGCCACACGACCCTCTGCCATGAGCAAGATCTTGTCGAACATGGAGAATA---CGGAGGATGGCTGGTGGATTGT-----CTATGGTCTTTCCCTTCTCTGCCAGAGACTTGAGCACAGTAAC
246		134	10	del	GATGGAGTTCCAAGGAATGCCACACGACCCTCTGCCATGAGCAAGATCTTGTCGAACATGGAGAATAC--CGGAGGATGGCTGGTGGATTGTCCA----ATGGTCTTTCCCTTCTCTGCCAGAGACTTGAGCACAGTAAC
250		137	10	del	GATGGAGTTCCAAGGAATGCCACACGACCCTCTGCCATGAGCAAGATCTTGTCGAACATGGAGAATA---CGGAGGATGGCTGGTGGATTGTGCAAACTATGGTCTTTCCCTTCTCTGCCAGAGACTTGAGCACAGTAAC
251		137	10	del	GATGGAGTTCCAAGGAATGCCACACGACCCTCTGCCATGAGCAAGATCTTGTCGAACATGGAGAATA---CGGAGGATGGCTGGTGGATTGTGCACACTATGGTCTTTCCCTTCTCTGCCAGAGACTTTAGCACAGTAAC
252		139	10	del	GATGGAGTTCCAAGGAATGCCACACGACCCTCTGCCATGAGCAAGATCTTGTCGAACATGGAGAATACCT-GGATGATGGATGGTGGATTGTGCACACTATGGTCTTTCCCTTCTCTGCCAGAGACTTGAGCACAGTAAC
254		137	9	del	GATGGAGTTCCAAGGAATGCCACACGACCCTCTGCCATGAGCAAGATCTTGTCGAACATGGAGAATA---CGGAGGATGGCTGGTGGATTGTTCACACTATGGTCTTTCCCTTCTCTGCCAGAGACTTGAGCACAGTAAC
255		137	9	del	GATGGAGTTCCAAGGAATGCCACACGACCCTCTGCCATGAGCAAGATCTTGTCGAACATGGAGAATA---CGGAGGATGGCTGGTGGATTGTGCACACTATGGTCTTTCCCTTATCTGCCAGAGACTTGAGCACAGTAAC
256		138	9	del	GATGGAGTTCCAAGGAATGCCACACGACCCTCTGCCATGAGCAAGATCTTGTCGAACATGGAGAATACCT--GAGGATGGCTGGTGGATTGTGCACACTATGGTCTTTCCCTTCTCTGCCAGAGACTTGAGCACAGTAAC
257		139	9	del	GATGGAGTTCCAAGGAATGCCACACGACCCTCTGCCATGAGCAAGATCTTGTCGAACATGGAGAATACCT-GGATGATGGCTGGTGGATTGTGCACACTATGGTCTTTCCCTTCTCTTCCAGAGACTTGAGCACAGTAAC
258		137	9	del	GATGGAGTTCCAAGGAATGCCACACGACCCTCTGCCATGAGCAAGATCTTGTCGAACATGGAGAATA---CGGAGGATGGCTGGTGGAGTGTGCACACTATGGTCTTTCCCTTCTCTGCCAGAGACTTGAGCACAGTAAC
260		138	9	del	GATGGAGTTCCAAGGAATGCCACACTACCCTCTGCCATGAGCAAGATCTTGTCGAACATGGAGAATAC--CGGAGGATGGCTGGTGGATTGTGCACACTATGGTCTTTCCCTTCTCTGCCAGAGACTTGAGCACAGTAAC
261		138	9	del	GATGGAGTTCCAAGGAATGCCACACGACCCTCTGCCATGAGCAAGATCTTGTCGAACATGGAGAATAC--CGGAGGATGGCTGGTTGATTGTGCACACTATGGTCTTTCCCTTCTCTGCCAGAGACTTGAGCACAGTAAC
262		138	9	del	GATGGAGTTCCAAGGAATGCCACACGACCCTCTGCCATGAGCAAGATCTTGTCGAACATGGAGAATACCT-GGATGATGGCTGGTGGATTGTGC-TTCTATGGTCTTTCCCTTCTCTGCCAGAGACTTGAGCACAGTAAC
263		126	9	del	GATGGAGTTCCAAGGAATGCCACACGACCCTCTGCCATGAGCAAGATCTTGTCGAACATGGAGAATAC------------CTGGTGGATTGTG--CACTATGGTCTTTCCCTTCTCTGCCAGAGACTTGAGCACAGTAAC
264		137	9	del	GATGGAGTTCCAAGGAATGCCACACGACCCTCTGACATGAGCAAGATCTTGTCGAACATGGAGAATA---CGGAGGATGGCTGGTGGATTGTGCACACTATGGTCTTTCCCTTCTCTGCCAGAGACTTGAGCACAGTAAC
265		139	9	del	GATGGAGTTCCAAGGAATGCCACACGACCCTCTGCCATGAGCAAGATCTTGTCGAACATGGAGAATACCT-GGATTATGGCTGGTGGATTGTGCACACTATGGTCTTTCCCTTCTCTGCCAGAGACTTGAGCACAGTAAC
267		138	9	del	GATGGAGTTCCAAGGAATGCCACACGACCCTCTGCCATGAGCAAGATCTTGTCGAACATTGAGAATAC--CGGAGGATGGCTGGTGGATTGTGCACACTATGGTCTTTCCCTTCTCTGCCAGAGACTTGAGCACAGTAAC
269		131	9	del	GATGGAGTTCCAAGGAATGCCACACGACCCTCTGCCATGAGCAAGATCTTGTCGAACATGGAGAATAC--CGGAGGATGGCTGGTGGAT-------ACTATGGTCTTTCCCTTCTCTGCCAGAGACTTGAGCACAGTAAC
271		126	9	del	GATGGAGTTCCAAGGAATGCCACACGACCCTCTGCCATGAGCAAGATCTTGTCGAACATGGAGAATAC--TGGTGGATGGCTGGT------------CTATGGTCTTTCCCTTCTCTGCCAGAGACTTGAGCACAGTAAC
272		132	9	del	GATGGAGTTCCAAGGAATGCCACACGACCCTCTGCCATGAGCAAGATCTTGTCGAACATGGAGAATAC--TGGTGGATGGCTGGTGGATT------ACTATGGTCTTTCCCTTCTCTGCCAGAGACTTGAGCACAGTAAC
274		137	9	del	GATGGAGTTCCAAGGAATGCCACACGACCCTCTGCCATGAGCAAGATCTTGTCGAACATGGAGAATA---CGGAGGATGTCTGGTGGATTGTGCACACTATGGTCTTTCCCTTCTCTGCCAGAGACTTGAGCACAGTAAC
275		137	9	del	GATGGAGTTCCAAGGAATGCCACACGACCCTCTGCCATGATCAAGATCTTGTCGAACATGGAGAATA---CGGAGGATGGCTGGTGGATTGTGCACACTATGGTCTTTCCCTTCTCTGCCAGAGACTTGAGCACAGTAAC
276		137	8	del	GATGGAGTTACAAGGAATGCCACACGACCCTCTGCCATGAGCAAGATCTTGTCGAACATGGAGAATA---CGGAGGATGGCTGGTGGATTGTGCACACTATGGTCTTTCCCTTCTCTGCCAGAGACTTGAGCACAGTAAC
277		124	8	del	GATGGAGTTCCAAGGAATGCCACACGACCCTCTGCCATGAGCAAGATCTTGTCGAACATGGAGAATAC--CGGAGGATGGCTGGTGGATTGTGCACACT-TGAT----------TGTGC---AGACTTGAGCACAGTAAC
278		139	8	del	GATGGAGTTCCAAGGAATGCCACACGACCCTCTGCCATGAGCAAGATCTTGTCGAACATGGAGAATACCT-GGATGATGGCTGGTGGATTGTGCACACTATGGTCTTTCCCTTCTCTGCAAGAGACTTGAGCACAGTAAC
279		138	8	del	GATGGAGTTCCAAGGAATGCCACACGACCCTCTGCCATGAGCAAGATCTTGTCGAACATGGAGAATAC--CGGAGGATGGCTGGTGGATTGTGCACACTATGGTCTTTCACTTCTCTGCCAGAGACTTGAGCACAGTAAC
282		139	8	del	GATGGAGTTCCAAGGAATGCCACACGACCCTCTGCCATGAGCAAGATCTTGTCGAACATGGAGAATA---CGGAGGATGGCTGGTGGATTGTGCCCACACTATGGTCTTTCCCTTCTCTGCCAGAGACTTGAGCACAGTAAC
284		128	8	del	GATGGAGTTCCAAGGAATGCCACACGACCCTCTGCCATGAGCAAGATCTTGTCGAACATGGAGAATA---CGGAGGATGGCTGGTGGATTG---------TGGTCTTTCCCTTCTCTGCCAGAGACTTGAGCACAGTAAC
286		139	8	del	GATGGAGTTCCAAGGAATGCCACACGACCCTCTGCCATGAGCAAGATCTTGTCGAACATGGAGAATACCT-GGATGATGGCTGGTGGATTGTGAACACTATGGTCTTTCCCTTCTCTGCCAGAGACTTGAGCACAGTAAC
287		139	8	del	GATGGAGTTCCAAGGAATGCCACACGACCCTCTGCCATGAGCAAGATCTTGTCGAACATGGAGAATAC--CGGAGGATGGCTGGAAATAATGG--TGAGGA---TATGGTCTTTCCCTTCTCTGCCAGAGACTTGAGCACAGTAAC
288		137	8	del	GATGGAGTTCCAAGGAATGCCACACGACCCTATGCCATGAGCAAGATCTTGTCGAACATGGAGAATA---CGGAGGATGGCTGGTGGATTGTGCACACTATGGTCTTTCCCTTCTCTGCCAGAGACTTGAGCACAGTAAC
290		137	8	del	GATGGAGTTCCAAGGAATGCCACACAACCCTCTGCCATGAGCAAGATCTTGTCGAACATGGAGAATA---CGGAGGATGGCTGGTGGATTGTGCACACTATGGTCTTTCCCTTCTCTGCCAGAGACTTGAGCACAGTAAC
294		138	8	del	GATGGAGTTCCAAGGAATGCCACACGACCCTCTGCCATGAGCAAGATCTTGTCGAACATGTAGAATAC--CGGAGGATGGCTGGTGGATTGTGCACACTATGGTCTTTCCCTTCTCTGCCAGAGACTTGAGCACAGTAAC
295		139	8	del	GATGGAGTTCCAAGGAATGCCACACGACCCTCTGCCATGAGCAAGATCTTGTCGAACATGGAGAATA---CGGAGGATGGCTGGTGGATTGTGC---CTTGGATATGGTCTTTCCCTTCTCTGCCAGAGACTTGAGCACAGTAAC
296		139	8	del	GATGGAGTTCCAAGGAATGCCACACGACCCTCTGCCATGAGCAAGATCTTGTAGAACATGGAGAATACCT-GGATGATGGCTGGTGGATTGTGCACACTATGGTCTTTCCCTTCTCTGCCAGAGACTTGAGCACAGTAAC
297		126	8	del	GATGGAGTTCCAAGGAATGCCACACGACCCTCTGCCATGAGCAAGATCTTGTCGAACATGGAGAATAC------------CTGGTGGATTGTG--GTCTTTGGTCTTTCCCTTCTCTGCCAGAGACTTGAGCACAGTAAC
299		130	8	del	GATGGAGTTCCAAGGAATGCCACACGACCCTCTGCCATGAGCAAGATCTTGTCGAACATGGAGAATAC--CGGAGGATGGCTGGTGGAT--------CTATGGTCTTTCCCTTCTCTGCCAGAGACTTGAGCACAGTAAC
300		128	8	del	GATGGAGTTCCAAGGAATGCCACACGACCCTCTGCCATGAGCAAGATCTTGTCGAACATGGAGAATAC--CGGAGGATGGCTGGTGGATTGTGCACAC----------CCCTTCTCATTCAGAGACTTGAGCACAGTAAC
301		139	8	del	GATGGAGTTCCAAGGAATGCCACACGACACTCTGCCATGAGCAAGATCTTGTCGAACATGGAGAATACCT-GGATGATGGCTGGTGGATTGTGCACACTATGGTCTTTCCCTTCTCTGCCAGAGACTTGAGCACAGTAAC
302		138	8	del	GATGGAGTTCCAATGAATGCCACACGACCCTCTGCCATGAGCAAGATCTTGTCGAACATGGAGAATAC--CGGAGGATGGCTGGTGGATTGTGCACACTATGGTCTTTCCCTTCTCTGCCAGAGACTTGAGCACAGTAAC
304		137	7	del	GATGGAGTTCCATGGAATGCCACACGACCCTCTGCCATGAGCAAGATCTTGTCGAACATGGAGAATA---CGGAGGATGGCTGGTGGATTGTGCACACTATGGTCTTTCCCTTCTCTGCCAGAGACTTGAGCACAGTAAC
305		138	7	del	GATGGAGTTCCAAGGAATGCCACACGACCCTCTGCCATGAGCAAGATCTTGTAGAACATGGAGAATAC--CGGAGGATGGCTGGTGGATTGTGCACACTATGGTCTTTCCCTTCTCTGCCAGAGACTTGAGCACAGTAAC
307		137	7	del	GATGTAGTTCCAAGGAATGCCACACGACCCTCTGCCATGAGCAAGATCTTGTCGAACATGGAGAATA---CGGAGGATGGCTGGTGGATTGTGCACACTATGGTCTTTCCCTTCTCTGCCAGAGACTTGAGCACAGTAAC
309		137	7	del	GATGGAGTTCCAAGGAATGCCACACGACCCTCTGCCATGAGCAAGATCTTGTCGAACATGGAGAATA---CGGAGGATGGCTGGTGGATTGTGCACACTATGTTCTTTCCCTTCTCTGCCAGAGACTTGAGCACAGTAAC
310		137	7	del	GATGGAGTTCCAAGGAATGCCACACGACCCTCTGCCATGAGCAAGATCTTGTCGAACATGGAGAATA---CGGAGGATGGCTGTTGGATTGTGCACACTATGGTCTTTCCCTTCTCTGCCAGAGACTTGAGCACAGTAAC
311		137	7	del	GATGGAGTTCCAAGGAATGCCACACGACCCTCTGCCATGAGCAAGATCTTGTCGAACATGGAGAATA---CGGAGGATGGCTGGTGGATTGTGCACACTATGGTCTGTCCCTTCTCTGCCAGAGACTTGAGCACAGTAAC
312		139	7	del	GATGGAGTTCCAAGGAATGCCACACGACCCTCTGCAATGAGCAAGATCTTGTCGAACATGGAGAATACCT-GGATGATGGCTGGTGGATTGTGCACACTATGGTCTTTCCCTTCTCTGCCAGAGACTTGAGCACAGTAAC
313		115	7	del	GATGGAGTTCCAAGGAATGCCACACGACCCTCTGCCATGAGCAAGATCTTGTCGAACATGGAGAATA---CGGAGGATGGCTGGTGGATTGTGCACA----------------------CAGAGACTTGAGCACAGTAAC
318		135	7	del	GATGGAGTTCCAAGGAATGCCACACGACCCTCTGCCATGAG-----------------------------CGGAGGATGGCTGGTGGATTGTGCACCAGCCATTCCCTTTTGTGGATTGTGCTATGGTCTTTCCCTTCTCTGCCAGAGACTTGAGCACAGTAAC
321		139	7	del	GATGGAGTTCAAAGGAATGCCACACGACCCTCTGCCATGAGCAAGATCTTGTCGAACATGGAGAATACCT-GGATGATGGCTGGTGGATTGTGCACACTATGGTCTTTCCCTTCTCTGCCAGAGACTTGAGCACAGTAAC
322		137	7	del	GATGGAGTTCCAAGGAATGCCACACGACCCTCTGCCATGAGCTAGATCTTGTCGAACATGGAGAATA---CGGAGGATGGCTGGTGGATTGTGCACACTATGGTCTTTCCCTTCTCTGCCAGAGACTTGAGCACAGTAAC
323		134	7	del	GATGGAGTTCCAAGGAATGCCACACGACCCTCTGCCATGAGCAAGATCTTGTCGAACATGGAG------CCGGAGGATGGCTGGTGGATTGTGCACACTATGGTCTTTCCCTTCTCTGCCAGAGACTTGAGCACAGTAAC
325		138	7	del	GATGGAGTTCCAAGGAATGCCACACGACCCTCTGCCATGAGCAAGATCTTGTCGAACATGGAGAATAC--CGGAGGATGGCTTGTGGATTGTGCACACTATGGTCTTTCCCTTCTCTGCCAGAGACTTGAGCACAGTAAC
326		138	7	del	GATGGAGTTCCAAGGAATGCCACACGACCCTCTGCCATGAGCAAGATCTTGTCGAACATGGAGAATACCT-GGATGATGGCTGGTGGATTGTGCAC-CTATGGTCTTTCCCTTCTCTGCCAGAGACTTGAGCACAGTAAC
327		136	7	del	GATGGAGTTCCAAGGAATGCCACACGACCCTCTGCCATGAGCAAGATCTTGTCGAACATGGAGAATAC--CGGAGGATGGCTGGTGGATTGTGCACA--ATGGTCTTTCCCTTCTCTGCCAGAGACTTGAGCACAGTAAC
328		137	7	del	GATGGAGTTCCAAGGAATGCCACACGACCCTCTGCCATTAGCAAGATCTTGTCGAACATGGAGAATA---CGGAGGATGGCTGGTGGATTGTGCACACTATGGTCTTTCCCTTCTCTGCCAGAGACTTGAGCACAGTAAC
330		137	7	del	GATGGAGTTCCAAGGAATGCCACACGACCCTCTGCCATGAGCAAGATCTTGTCGAACATGGAGAATA---CGGAGGATGGCTGGTGGATTGTGCACACTATGGTCTTTCCCTTCTCTGACAGAGACTTGAGCACAGTAAC
331		137	7	del	GATGGAGTTCCAAGGAATGCCACACGACCCTCTGCCATGAGCAAGATCTTGTCGAACATGGAGAATA---CGGAGGATGGCTGGTGGATTGTGCACACTTTGGTCTTTCCCTTCTCTGCCAGAGACTTGAGCACAGTAAC
333		137	6	del	GATGGAGTTCCAAGGAATGCCACACGACCCTCTGCCATGAGCAAGATCTTGTCGAACATGGAGAATA---AGGAGGATGGCTGGTGGATTGTGCACACTATGGTCTTTCCCTTCTCTGCCAGAGACTTGAGCACAGTAAC
335		136	6	del	GATGGAGTTCCAAGGAATGCCACACGACCCTCTGCCATGAGCAAGATCTTGTCGAACATGGAGAATAC--TGGTGGATGGCTGGTGGATTGTG--CACTATGGTCTTTCCCTTCTCTGCCAGAGACTTGAGCACAGTAAC
337		137	6	del	GATGGAGTTCCAAGGAATGCCACACGACCCTCTGCCATGAGCAAGATCTTGTCGAAAATGGAGAATA---CGGAGGATGGCTGGTGGATTGTGCACACTATGGTCTTTCCCTTCTCTGCCAGAGACTTGAGCACAGTAAC
338		129	6	del	GATGGAGTTCCAAGGAATGCCACACGACCCTCTGCCATGAGCAAGATCTTGTCGAACATGGAGAATACCT-GGATGGTGGCTGGT----------CACTATGGTCTTTCCCTTCTCTGCCAGAGACTTGAGCACAGTAAC
339		135	6	del	GATGGAGTTCCAAGGAATGCCACACGACCCTCTGCCATGAGCAAGATCTTGTCGAACATGGAGAATAC--CGGAGGATGGCTGGTGGATTGTGC---CTATGGTCTTTCCCTTCTCTGCCAGAGACTTGAGCACAGTAAC
341		139	6	del	GATGGAGTTCCAAGGAATGCCACACGACCCTCTGCCATGAGCAAGATCTTGTCGAACATGGAGAATACAT-GGATGATGGCTGGTGGATTGTGCACACTATGGTCTTTCCCTTCTCTGCCAGAGACTTGAGCACAGTAAC
342		137	6	del	GATGGAGTTCCTAGGAATGCCACACGACCCTCTGCCATGAGCAAGATCTTGTCGAACATGGAGAATA---CGGAGGATGGCTGGTGGATTGTGCACACTATGGTCTTTCCCTTCTCTGCCAGAGACTTGAGCACAGTAAC
344		138	6	del	GATGGAGTTCCAAGGAATGCCACACGACCCTCTGCCATGAGCAAGATCTTGTCGAACATGGAGAATAC--CGGATGATGGCTGGTGGATTGTGCACACTATGGTCTTTCCCTTCTCTGCCAGAGACTTGAGCACAGTAAC
346		134	6	del	GATGGAGTTCCAAGGAATGCCACACGACCCTCTGCCATGAGCAAGATCTTGTCGAACATGGAGAATACCTGGTGGATTGTCCATACGGAGGATGGCTGGTGGATTGTGCACA---------------------CCAGAGACTTGAGCACAGTAAC
351		137	6	del	GATGGAGCTCCAAGGAATGCCACACGACCCTCTGCCATGAGCAAGATCTTGTCGAACATGGAGAATA---CGGAGGATGGCTGGTGGATTGTGCACACTATGGTCTTTCCCTTCTCTGCCAGAGACTTGAGCACAGTAAC
352		139	6	del	GATGGAGTTCCAAGGAATGCCACACGACCCTCTGCCATTAGCAAGATCTTGTCGAACATGGAGAATACCT-GGATGATGGCTGGTGGATTGTGCACACTATGGTCTTTCCCTTCTCTGCCAGAGACTTGAGCACAGTAAC
353		138	6	del	GATGGAGTTCCAAGGAATGCCACACGACCCTCTTCCATGAGCAAGATCTTGTCGAACATGGAGAATAC--CGGAGGATGGCTGGTGGATTGTGCACACTATGGTCTTTCCCTTCTCTGCCAGAGACTTGAGCACAGTAAC
355		137	6	del	GATGGAGTTCCAAGGAATGCCACACGACCCTCTGCCATGAGCAAGATCTTGTCGAACATGGAGAATA---CGGAGTATGGCTGGTGGATTGTGCACACTATGGTCTTTCCCTTCTCTGCCAGAGACTTGAGCACAGTAAC
356		128	6	del	GATGGAGTTCCAAGGAATGCCACACGACCCTCTGCCATGAGCAAGATCTTGTCGAACATTGAGA------------ATGGCTGGTGGATTGTGCACACTATGGTCTTTCCCTTCTCTGCCAGAGACTTGAGCACAGTAAC
357		137	6	del	GATGGAGTTCCAAGGAATGCCACACGACCCTCTGCCTTGAGCAAGATCTTGTCGAACATGGAGAATA---CGGAGGATGGCTGGTGGATTGTGCACACTATGGTCTTTCCCTTCTCTGCCAGAGACTTGAGCACAGTAAC
358		139	6	del	GATGGAGTTCCAAGGAATGCCACACGACCCTCTGCCATGAGCAAGATCTTGTCGAACATGGAGAATACCT-GGTGGATGGCTGGTGGATTGTGCACACTATGGTCTTTCCCTTCTCTGCCAGAGACTTGAGCACAGTAAC
359		109	6	del	GATGGAGTTCCAAGGAATGCCACACGACCCTCTGCCATGAGCAAGATCTTGTCGAACATGGAGAATA---CGGAGGATGGCTGGTGGATTGTGCAC----------------------------ACTTGAGCACAGTAAC
361		138	6	del	GATGGAGTTCCAAGGAATGCCACACGACCCTCTGACATGAGCAAGATCTTGTCGAACATGGAGAATAC--CGGAGGATGGCTGGTGGATTGTGCACACTATGGTCTTTCCCTTCTCTGCCAGAGACTTGAGCACAGTAAC
364		137	6	del	GATGGAGTTCCAAGGAATGCCACACGACCCTCTGCCATGAGCAAGATCTTGTCTAACATGGAGAATA---CGGAGGATGGCTGGTGGATTGTGCACACTATGGTCTTTCCCTTCTCTGCCAGAGACTTGAGCACAGTAAC
365		139	6	del	GATGGAGTTCCAAGGAATGCCACACGACCCTCTGCCATGAGCAAGATCTTGTCTAACATGGAGAATACCT-GGATGATGGCTGGTGGATTGTGCACACTATGGTCTTTCCCTTCTCTGCCAGAGACTTGAGCACAGTAAC
366		109	6	del	GATGGAGTTCCAAGGAATGCCACACGACCCTCTGCCATGAG-----------------------------CGGAGGATGGCTGGTGGATTGTG--CACTATGGTCTTTCCCTTCTCTGCCAGAGACTTGAGCACAGTAAC
367		118	6	del	GATGGAGTTCCAAGGAATGCCACACGACCCTCTGCCATGAGCAA-----------------------------TGGATGGCTGGTGGATTGTGGA---TGTGGTGTGTGATGGTCTTTCCCTTCTCTGCCAGAGACTTGAGCACAGTAAC
368		116	6	del	GATGGAGTTCCAAGGAATGCCACACGACCCTCTGCCATGAGCAAGATCTTGTCGAACATGGAGAATA---CGGAG---------------------AATATGGTCTTTCCCTTCTCTGCCAGAGACTTGAGCACAGTAAC
370		137	6	del	GATGGAGTTCCAAGGAATGCCACACGACCCTCTGCCATGAGCAAGATCTTGTCGAACATGGAGAATA---CGGAGGATGGCTGGTGGATTGTGCACAATATGGTCTTTCCCTTCTCTGCCAGAGACTTGAGCACAGTAAC
371		137	6	del	GATGGAGTTCCAAGGAATGCCACACGACCCTCTGCCATGAGCAAGATCTTGTCGAACATGGAGAATA---CGGAGGATGGCTGGTGGATTGTGCACACTATGGTCTTTCCCTTCTCTGCCAGAGACTTGAGAACAGTAAC
372		103	6	del	GATGGAGTTCCAAGGAATGCCACACGACCCTCTGCCAT---------------------------------GGAGGATGGCTGGTGGATTGT----ACTATGGTCTTTCCCTTCTCTGCCAGAGACTTGAGCACAGTAAC
373		129	6	del	GATGGAGTTCCAAGGAATGCCACACGACCCTCTGCCATGAGCAAGATCTTGTCGAACATGGAGAATAC------------CTGGTGGATTGTGCACAACTATGGTCTTTCCCTTCTCTGCCAGAGACTTGAGCACAGTAAC
374		137	6	del	GATGGAGTTCCAAGGAATGACACACGACCCTCTGCCATGAGCAAGATCTTGTCGAACATGGAGAATA---CGGAGGATGGCTGGTGGATTGTGCACACTATGGTCTTTCCCTTCTCTGCCAGAGACTTGAGCACAGTAAC
375		136	5	del	GATGGAGTTCCAAGGAATGCCACACGACCCTCTGCCATGAGCAAGATCTTGTCGAACATGGAGAATAC--CGGAGGATGGCTGGTGGATTGTG--GTCTTTGGTCTTTCCCTTCTCTGCCAGAGACTTGAGCACAGTAAC
376		137	5	del	GATGGAGTTCCAAGGAATGCCACACGACCCTCTGCCATGAGCAAGATCTTGTCGAACAAGGAGAATA---CGGAGGATGGCTGGTGGATTGTGCACACTATGGTCTTTCCCTTCTCTGCCAGAGACTTGAGCACAGTAAC
377		137	5	del	GATGGAGTTCCAAGGAATGCCACACGACCCTCTGCCATGAGCAAGATCTTGTCGAACATGGAGAATA---TGGAGGATGGCTGGTGGATTGTGCACACTATGGTCTTTCCCTTCTCTGCCAGAGACTTGAGCACAGTAAC
378		137	5	del	GATGGAGTTCCAAGGATTGCCACACGACCCTCTGCCATGAGCAAGATCTTGTCGAACATGGAGAATA---CGGAGGATGGCTGGTGGATTGTGCACACTATGGTCTTTCCCTTCTCTGCCAGAGACTTGAGCACAGTAAC
379		139	5	del	GATGGAGTTCCAAGGAATGCCACACGACCCTCTGCCATGATCAAGATCTTGTCGAACATGGAGAATACCT-GGATGATGGCTGGTGGATTGTGCACACTATGGTCTTTCCCTTCTCTGCCAGAGACTTGAGCACAGTAAC
381		107	5	del	GATGGAGTTCCAAGGAATGCCACACGACCCTCTGCCATGAGCAAGATCTTGTCGAACATGGAGAA---------------------------------TATGGTCTTTCCCTTCTCTGCCAGAGACTTGAGCACAGTAAC
382		137	5	del	GATGGAGTTCCAAGGAATGCCACCCGACCCTCTGCCATGAGCAAGATCTTGTCGAACATGGAGAATA---CGGAGGATGGCTGGTGGATTGTGCACACTATGGTCTTTCCCTTCTCTGCCAGAGACTTGAGCACAGTAAC
383		137	5	del	GATGGAGTTCCGAGGAATGCCACACGACCCTCTGCCATGAGCAAGATCTTGTCGAACATGGAGAATA---CGGAGGATGGCTGGTGGATTGTGCACACTATGGTCTTTCCCTTCTCTGCCAGAGACTTGAGCACAGTAAC
384		128	5	del	GATGGAGTTCCAATGAATGCCACACGACCCTCTGCCATGAGCAAGATCTTGTCGAACATGGAGA------------ATGGCTGGTGGATTGTGCACACTATGGTCTTTCCCTTCTCTGCCAGAGACTTGAGCACAGTAAC
385		131	5	del	GATGGAGTTCCAAGGAATGCCACACGACCCTCTGCCATGAGCAAGATCTTGTCGAACATGGAGAATAC------------CTGGTGGATTGTGCACA-TGTTCATGGTCTTTCCCTTCTCTGCCAGAGACTTGAGCACAGTAAC
387		138	5	del	GATGTAGTTCCAAGGAATGCCACACGACCCTCTGCCATGAGCAAGATCTTGTCGAACATGGAGAATAC--CGGAGGATGGCTGGTGGATTGTGCACACTATGGTCTTTCCCTTCTCTGCCAGAGACTTGAGCACAGTAAC
388		104	5	del	GATGGAGTTCCAAGGAATGCCACACGACCCTCTGCCAT---------------------------------GGAGGATGGCTGGTGGATTGTGCA---TATGGTCTTTCCCTTCTCTGCCAGAGACTTGAGCACAGTAAC
389		129	5	del	GATGGAGTTCCAAGGAATGCCACACGACCCTCTGCCATGAGCAAGATCTTGTCGAACATGGAGAATA---CGGAGGATGGCTG-------GTGCAC-CTATGGTCTTTCCCTTCTCTGCCAGAGACTTGAGCACAGTAAC
390		107	5	del	GATGGAGTTCCAAGGAATGCCACACGACCCTCTGCCAT---------------------------------GGAGGATGGCTTGTGGATTGTGCACACTATGGTCTTTCCCTTCTCTGCCAGAGACTTGAGCACAGTAAC
391		139	5	del	GATGGAGTTCCAAGGAATGCCACACGACCCTCTGCCATGAGCAAGATCTTGTCGAACATGGAGAATACCT-GGAGGATGGCTGGTGGATTGTGCACACTATGGTCTTTCCCTTCTCTGCCAGAGACTTGAGCACAGTAAC
392		137	5	del	GATGGAGTTCCAAGGAATGCCACACGACCCTCTGCCATGAGCAAGATCTTGTCGAACATGGATAATA---CGGAGGATGGCTGGTGGATTGTGCACACTATGGTCTTTCCCTTCTCTGCCAGAGACTTGAGCACAGTAAC
394		139	5	del	GATGGAGTTCCAAGGAATGCCACACTACCCTCTGCCATGAGCAAGATCTTGTCGAACATGGAGAATACCT-GGATGATGGCTGGTGGATTGTGCACACTATGGTCTTTCCCTTCTCTGCCAGAGACTTGAGCACAGTAAC
398		138	5	del	GATGGAGTTCCAAGGAATGCCACACGACCCTCTGCCATGAGCAAGATCTTGTCGAACATGGAGAATAC--CGGAGGATGGATGGTGGATTGTGCACACTATGGTCTTTCCCTTCTCTGCCAGAGACTTGAGCACAGTAAC
400		104	5	del	GATGGAGTTCCAAGGAATGCCACACGACCCTCTGCCAT---------------------------------GGAGGATGGCTGGTGGATTGTGCACAC---ACCCTTTCCCTTCTCTGCCAGAGACTTGAGCACAGTAAC
401		117	5	del	GATGGAGTTCCAAGGAATGCCACACGACCCTCTGCCATGAGCAAGATCTTGTCGAACATGGAGAATA---CGGAGG--------------------ACTATGGTCTTTCCCTTCTCTGCCAGAGACTTGAGCACAGTAAC
402		137	5	del	GATGGAGTTCCAAGGAATGCCACACGACCCTCTGCCATGAGCAAGATCTCGTCGAACATGGAGAATA---CGGAGGATGGCTGGTGGATTGTGCACACTATGGTCTTTCCCTTCTCTGCCAGAGACTTGAGCACAGTAAC
403		135	5	del	GATGGAGTTCCAAGGAATGCCACACGACCCTCTGCCATGAGCAAGATCTTGTCGAACATGGAGAATA---CGGAGGATGGCTGGTGGATTGTG--TGCTATGGTCTTTCCCTTCTCTGCCAGAGACTTGAGCACAGTAAC
405		108	5	del	GATGGAGTTCCAAGGAATGCCACACGACCCTCTGCCAT---------------------------------TGAGGATGGCTGGTGGATTGTGCACAACTATGGTCTTTCCCTTCTCTGCCAGAGACTTGAGCACAGTAAC
406		139	5	del	GATGTAGTTCCAAGGAATGCCACACGACCCTCTGCCATGAGCAAGATCTTGTCGAACATGGAGAATACCT-GGATGATGGCTGGTGGATTGTGCACACTATGGTCTTTCCCTTCTCTGCCAGAGACTTGAGCACAGTAAC
407		137	5	del	GATGGAGTTCCAAGGAATGCCACACGACCCTCTGCCATGAGCATGATCTTGTCGAACATGGAGAATA---CGGAGGATGGCTGGTGGATTGTGCACACTATGGTCTTTCCCTTCTCTGCCAGAGACTTGAGCACAGTAAC
410		103	5	del	GATGGAGTTCCAAGGAATGCCACACGACCCTCTGCCAT---------------------------------GGAGGATGGCTGGTGGATTGTG----CTATGGTCTTTCCCTTCTCTGCCAGAGACTTGAGCACAGTAAC
411		137	5	del	TATGGAGTTCCAAGGAATGCCACACGACCCTCTGCCATGAGCAAGATCTTGTCGAACATGGAGAATA---CGGAGGATGGCTGGTGGATTGTGCACACTATGGTCTTTCCCTTCTCTGCCAGAGACTTGAGCACAGTAAC
412		137	5	del	GATGGAGTTCCAAGGAATGCCACACGACCCTCTGCCATGAGCAAGATCTTGTCGAACATGGAGAATA---CGGAGGTTGGCTGGTGGATTGTGCACACTATGGTCTTTCCCTTCTCTGCCAGAGACTTGAGCACAGTAAC
413		137	5	del	GATGGAGTTCCAAGGAATGCCACACGACCCTCTGCCATGAGCAATATCTTGTCGAACATGGAGAATA---CGGAGGATGGCTGGTGGATTGTGCACACTATGGTCTTTCCCTTCTCTGCCAGAGACTTGAGCACAGTAAC
414		138	5	del	GATGGAGTTCCAAGGAATGCCACACGACCCTCTGCCATGAGCAAGATCTTGTCGAACATGGAGAATAC--CGGAGGATGGCTGGTGGATTGTGCACACTATGGTCTTTCCCTTCTCTGACAGAGACTTGAGCACAGTAAC
415		123	5	del	GATGGAGTTCCAAGGAATGCCACACGACCCTCTGCCATGAGCAAGATCTTGTCGAACATGGAGAATA---CGGAGGATGGCTG--------------CTATGGTCTTTCCCTTCTCTGCCAGAGACTTGAGCACAGTAAC
417		135	5	del	GATGGAGTTCCAAGGAATGCCACACGACCCTCTGCCATGAGCAAGATCTTGTCGAACATGGAGAATA---CGGAGGATGGCTGGTGGATTGTG--GTCTTTGGTCTTTCCCTTCTCTGCCAGAGACTTGAGCACAGTAAC
418		138	5	del	GATGGAGTTCCAAGGAATGCCACACGACCCTCTGCAATGAGCAAGATCTTGTCGAACATGGAGAATAC--CGGAGGATGGCTGGTGGATTGTGCACACTATGGTCTTTCCCTTCTCTGCCAGAGACTTGAGCACAGTAAC
419		129	5	del	GATGGAGTTCCAAGGAATGCCACACGACCCTCTGCCATGAGCAAGATCTTGTCGAACATGGAGAATA---CGGAGGATGGCTGGTGGATTGTGCACA--------TTTCCCTTCTCTGCCAGAGACTTGAGCACAGTAAC
420		131	5	del	GATGGAGTTCCAAGGAATGCCACACGACCCTCTGCCATGAGCAAGATCTTGTCGAACATGGAGAATAC--CGGAGGATGGCTGGTGGATT-------CTATGGTCTTTCCCTTCTCTGCCAGAGACTTGAGCACAGTAAC
421		133	5	del	GATGGAGTTCCAAGGAATGCCACACGACCCTCTGCCATGAGCAAGATCTTGTCGAACATGGAGAATA---CGGAGGATGGCTGGTGGATTGTCCA----ATGGTCTTTCCCTTCTCTGCCAGAGACTTGAGCACAGTAAC
422		139	5	del	GATGGAGTTCCAAGGAATGCCACACGACCCTCTGCCATGAGCAAGATCTTGTCGAACATGGAGAATACCT-GTATGATGGCTGGTGGATTGTGCACACTATGGTCTTTCCCTTCTCTGCCAGAGACTTGAGCACAGTAAC
423		138	5	del	GATTGAGTTCCAAGGAATGCCACACGACCCTCTGCCATGAGCAAGATCTTGTCGAACATGGAGAATAC--CGGAGGATGGCTGGTGGATTGTGCACACTATGGTCTTTCCCTTCTCTGCCAGAGACTTGAGCACAGTAAC
424		137	5	del	GATGGAGTTCCAAGGAATGCCACACGACCCTCTGCCATGAGCAAGATCTTGTCGAACATGGAGAATA---CGGAGGATGGCTGGTGGATCGTGCACACTATGGTCTTTCCCTTCTCTGCCAGAGACTTGAGCACAGTAAC
427		136	5	del	GATGGAGTTCCAAGGAATGCCACACGACCCTCTGCCATGAGCAAGATCTTGTCGAACATGGAGAATA---CGGAGGATGGCTGGTGGATTGTGGATGGC----TGGTCTTTCCCTTCTCTGCCAGAGACTTGAGCACAGTAAC
429		124	5	del	GATGGAGTTCCAAGGAATGCCACACGACCCTCTGCCATGAGCAAGATCTTGTCGAACATGGAGAATAC------------CTGGTGGATTGTG----CTATGGTCTTTCCCTTCTCTGCCAGAGACTTGAGCACAGTAAC
431		107	5	del	GATGGAGTTCCAAGGAATGCCACACGACCCTATGCCAT---------------------------------GGAGGATGGCTGGTGGATTGTGCACACTATGGTCTTTCCCTTCTCTGCCAGAGACTTGAGCACAGTAAC
433		135	5	del	GATGGAGTTCCAAGGAATGCCACACGACCCTCTGCCATGAGCAAGATCTTGTCGAACATGTAGAATA---CGGAGGATGGCTGGTGGATTGTG--CACTATGGTCTTTCCCTTCTCTGCCAGAGACTTGAGCACAGTAAC
437		128	4	del	GATGGAGTTCCAAGGAATGCCACACGACCCTCTGCCATGAGCAAGATCTTGTCGAACATGGAGA------------ATGGCTTGTGGATTGTGCACACTATGGTCTTTCCCTTCTCTGCCAGAGACTTGAGCACAGTAAC
438		137	4	del	GATGGAGTTCCAAGGAATGCCACACGACCCTCTGCCATGAGCAAGATCTTGTCGAACATGGAGAATA---CGGAGGATGGCTGGTGTATTGTGCACACTATGGTCTTTCCCTTCTCTGCCAGAGACTTGAGCACAGTAAC
439		137	4	del	GATGGAGTTCCAAGGAATGCCACACGACCCTCTGCCCTGAGCAAGATCTTGTCGAACATGGAGAATA---CGGAGGATGGCTGGTGGATTGTGCACACTATGGTCTTTCCCTTCTCTGCCAGAGACTTGAGCACAGTAAC
440		137	4	del	GATGGAGGTCCAAGGAATGCCACACGACCCTCTGCCATGAGCAAGATCTTGTCGAACATGGAGAATA---CGGAGGATGGCTGGTGGATTGTGCACACTATGGTCTTTCCCTTCTCTGCCAGAGACTTGAGCACAGTAAC
443		100	4	del	GATGGAGTTCCAAGGAATGCCACACGACCCTCTGCCAT---------------------------------GGAGGATGGCTGGTGGAT-------ACTATGGTCTTTCCCTTCTCTGCCAGAGACTTGAGCACAGTAAC
445		137	4	del	GATGGAGTTCCAAGGACTGCCACACGACCCTCTGCCATGAGCAAGATCTTGTCGAACATGGAGAATA---CGGAGGATGGCTGGTGGATTGTGCACACTATGGTCTTTCCCTTCTCTGCCAGAGACTTGAGCACAGTAAC
446		138	4	del	GATGGAGTTCCAAGGAATGCCACACGACCCTCTGCCATGAGCAAGATCTTGTCGAACATGGAGAATAC--AGGAGGATGGCTGGTGGATTGTGCACACTATGGTCTTTCCCTTCTCTGCCAGAGACTTGAGCACAGTAAC
447		137	4	del	GATGGAGTTCCAAGGAATGCCACACGACCCTCTGCCATGAGCAAGATCTTGTCGAACATGGAGAATA---CGGAGGATGGCTGGTGGATTGTGCACACTATGGTCTTTCCCTTCTCTACCAGAGACTTGAGCACAGTAAC
449		117	4	del	GATGGAGTTCCAAGGAATGCCACACGACCCTCTGCCATGAGCAAGATCTTGTCGAACATGGAGAATAC--CGGAGGATGGCTGGTGGATTGTGCACA---------------------CCAGAGACTTGAGCACAGTAAC
451		135	4	del	GATGGAGTTCCAAGGAATGCCACACGACCCTCTGCCATGAGCAAGATCTTGTCGAACATGGAGAATA---CGGAGGATGGCTGGTGGATTGTG--CACTATGGTCTTTCCATTCTCTGCCAGAGACTTGAGCACAGTAAC
453		137	4	del	GATGGAGTTCCAAGGAATGCCACACGACCCTCTGCCATGAGCAAGATCTTGTCGAACATGGAGAATA---CGGAGAATGGCTGGTGGATTGTGCACACTATGGTCTTTCCCTTCTCTGCCAGAGACTTGAGCACAGTAAC
454		137	4	del	GATGGAGTTCCAAGGAATGCCACACGACCCTCTGCCATGAGCAAGATCTTGTCGAACATGGAGAATA---CGGAGGATGGCTGGTGGATTGTGCACACTATGGTCTTTCCCTTCTCTGCCAGAGACTTGATCACAGTAAC
455		133	4	del	GATGGAGTTCCAAGGAATGCCACACGACCCTCTGCCATGAGCAAGATCTTGTCGAACATGGAGAATA---CGGAGGATGGCTTGTGGATTGTG----CTATGGTCTTTCCCTTCTCTGCCAGAGACTTGAGCACAGTAAC
457		139	4	del	GATGGAGTTCCAAGGAATGCCACACGACCCTCTGCCATGAGAAAGATCTTGTCGAACATGGAGAATACCT-GGATGATGGCTGGTGGATTGTGCACACTATGGTCTTTCCCTTCTCTGCCAGAGACTTGAGCACAGTAAC
460		139	4	del	GATTGAGTTCCAAGGAATGCCACACGACCCTCTGCCATGAGCAAGATCTTGTCGAACATGGAGAATACCT-GGATGATGGCTGGTGGATTGTGCACACTATGGTCTTTCCCTTCTCTGCCAGAGACTTGAGCACAGTAAC
467		129	4	del	GATGGAGTTCCAAGGAATGCCACACGACCCTCTGCCATGAGCAAGATCTTGTCGAACATGGAGAATAC--CGGAGGATGGCTGGTGG---------ACTATGGTCTTTCCCTTCTCTGCCAGAGACTTGAGCACAGTAAC
469		116	4	del	GATGGAGTTCCAAGGAATGCCACACGACCCTCTGCCATGAGCAAGATCTTGTCGAACATGGAGAATACCTGG------------------------ACTATGGTCTTTCCCTTCTCTGCCAGAGACTTGAGCACAGTAAC
470		138	4	del	GATGGAGTTCCAAGGAATGCCACACGACCCTCTGCCATGAGCAAGATCTTGTCGAACATGGAGAATAC--CGTAGGATGGCTGGTGGATTGTGCACACTATGGTCTTTCCCTTCTCTGCCAGAGACTTGAGCACAGTAAC
471		138	4	del	GATGGAGTTCCAAGGAATGCCACACGACCCTCTGCCATGAGCAAGATCTTGTCGAACATGGATAATAC--CGGAGGATGGCTGGTGGATTGTGCACACTATGGTCTTTCCCTTCTCTGCCAGAGACTTGAGCACAGTAAC
472		137	4	del	GATGGAGTTCCAAGGAATGCCACACGACCCTCTGCCATGAGCAAGATCTTGTCGAACATGGAGAATA---CGGAGGATGGCTGGTGGATTGTGCACACTATGGTATTTCCCTTCTCTGCCAGAGACTTGAGCACAGTAAC
473		107	4	del	GATGGAGTTCCAAGGAATGCCACACGACCCTCTGCCAT---------------------------------GGAGGATGGCTGGTGGATTGTGCACACTATGGTCTTTCACTTCTCTGCCAGAGACTTGAGCACAGTAAC
475		122	4	del	GATGGAGTTCCAAGGAATGCCACACGACCCTCTGCCATGAGCAAGATCTTGTCGAACATGGAGA------------ATGGCTGGTGGATTGTG------ATGGTCTTTCCCTTCTCTGCCAGAGACTTGAGCACAGTAAC
477		137	4	del	GATGGAGTTCCAAGGAATGCCACACGACCCTCTGCCATGAGCAAGATCTTGTCGAACACGGAGAATA---CGGAGGATGGCTGGTGGATTGTGCACACTATGGTCTTTCCCTTCTCTGCCAGAGACTTGAGCACAGTAAC
481		127	4	del	GATGGAGTTCCAAGGAATGCCACACGACCCTCTGCCATGAGCAAGATCTTGTCGAACATGGAGAATAC------------CTGGTGGATTGTGCAC-CTATGGTCTTTCCCTTCTCTGCCAGAGACTTGAGCACAGTAAC
483		135	4	del	GATGGAGTTCCAAGGAATGCCACACGACCCTCTGCCATGAGCAAGATCTTGTCGAACATGGAGAATA---CGGAGGATGGCTGGTGGATTGTGCA-------GCCTTGTGGATCCCTTCTCTGCCAGAGACTTGAGCACAGTAAC
485		132	4	del	GATGGAGTTCCAAGGAATGCCACACGACCCTCTGCCATGAGCAAGATCTTGTCGAACATGGAGAATA---CGGAGGATGGCTGGTTGATTG-----ACTATGGTCTTTCCCTTCTCTGCCAGAGACTTGAGCACAGTAAC
487		137	4	del	GATGGAGTTCCAAGGAATGCCACACGACCCTCTGCCATGAGCAAGATCTTGTCGAACATGGAGAATA---CGGAGGATGGCTGGTGGATTGTGCACACTATGGTCTTTCCCTTCTCTGCCAGATACTTGAGCACAGTAAC
488		132	4	del	GATGGAGTTCCAAGGAATGCCACACGACCCTCTGCCATGAGCAAGATCTTGTCGAACATGGAGAATACCT-TGATGATGGCTGGTGGATT-------CTATGGTCTTTCCCTTCTCTGCCAGAGACTTGAGCACAGTAAC
489		120	4	del	GATGGAGTTCCAAGGAATGCCACACGACCCTCTGCCATGAGCAAGATCTTGTCGAACATGGAGAATA---CGGAGGATGGCTGGTGGATAGT------TACTG------------TCTGCCAGAGACTTGAGCACAGTAAC
490		133	4	del	GATGGAGTTCCAAGGAATGCCACACGACCCTCTGCCATGAGCAAGATCTTGTCGAACATGGAGAATAC--TGGTGGATGGCTGGTGGATTG-----CCTATGGTCTTTCCCTTCTCTGCCAGAGACTTGAGCACAGTAAC
491		128	4	del	GATGGAGTTACAAGGAATGCCACACGACCCTCTGCCATGAGCAAGATCTTGTCGAACATGGAGA------------ATGGCTGGTGGATTGTGCACACTATGGTCTTTCCCTTCTCTGCCAGAGACTTGAGCACAGTAAC
492		139	4	del	GATGGAGTTCCAAGGAATGCCACACGACCCTCTGCCATGAGCAAGATCTTGTCGAACATGGAGAATACCT-GGATGATGGCTGGTGGATTGTGCACACTATGGTCTTTCCCTTCTCTGCCAGAGACTTGAGCACAGTTAC
495		138	4	del	GATGGAGTTCCAAGGAATGCCACACGACCCTCTGCCATGAGCAAGATCTTGTCGAACATGGAGAATAC--CGGAGGATGGCTGGTGGATTGTGCACACTATGGTCTTTCCCTTCTCTGCAAGAGACTTGAGCACAGTAAC
497		129	4	del	GATGGAGTTCCAAGGAATGCCACACGACCCTCTGCCATGAGCAAGATCTTGTCGAACATGGAGA------------ATGGCTGGTGGATTGTGTCTTTCTATGGTCTTTCCCTTCTCTGCCAGAGACTTGAGCACAGTAAC
499		135	4	del	GATGGAGTTCCAAGGAATGCCACACGACCCTCTGCCATGAGCAAGATCTTGTCGAACATGGAGAATAC--TGGTGGATGGCTGGTGGATTGTG---ACTATGGTCTTTCCCTTCTCTGCCAGAGACTTGAGCACAGTAAC
500		126	4	del	GATGGAGTTCCAAGGAATGCCACACGACACTCTGCCATGAGCAAGATCTTGTCGAACATGGAGA------------ATGGCTGGTGGATTGTG--GTCTTTGGTCTTTCCCTTCTCTGCCAGAGACTTGAGCACAGTAAC
501		138	4	del	GATGGAGTTCCAAGGAATGCCACACGACCCTCTGCCATGAGCAAGATCTTGTCGAACATGGAGAATAC--CGGAGGATGGCTGGTGGATTGTGCACACTATGGTCTTTCCCTTCTCTTCCAGAGACTTGAGCACAGTAAC
502		139	4	del	GATGGAGTTCCAAGGAATTCCACACGACCCTCTGCCATGAGCAAGATCTTGTCGAACATGGAGAATACCT-GGATGATGGCTGGTGGATTGTGCACACTATGGTCTTTCCCTTCTCTGCCAGAGACTTGAGCACAGTAAC
503		137	4	del	GATGGAGTTCCAAGGAATGCCACACGACCCTCTGCCATGAGCAAGATCTTGTCGAACATGGAGAATA---CGGAGGATGGCTGGTGGATTGTGCACCCTTTGGTCTTTCCCTTCTCTGCCAGAGACTTGAGCACAGTAAC
504		138	4	del	GATGGAGTTCCAAGGAATGCCACACGACCCTCTGCCATGAGCAAGATCTTGTCGAACATGGAGAATAC--CGGAGGATGGCTGGTGGATTGTGCACACTATGGTCTTTCCCTTCTCTGCCATAGACTTGAGCACAGTAAC
505		138	4	del	GATGGAGTTCCAAGGAATGCCACACGACCCTCTGCCATGAGCAAGATATTGTCGAACATGGAGAATAC--CGGAGGATGGCTGGTGGATTGTGCACACTATGGTCTTTCCCTTCTCTGCCAGAGACTTGAGCACAGTAAC
508		139	4	del	GATGGAGTTCCAAGGAATGCCACACGACCCTCTGCCATGAGCAAGATATTGTCGAACATGGAGAATACCT-GGATGATGGCTGGTGGATTGTGCACACTATGGTCTTTCCCTTCTCTGCCAGAGACTTGAGCACAGTAAC
509		126	4	del	GATGGAGTTCCAAGGAATGCCACACGACCCTCTGCCATGAGCAAGATCTTGTCGAACATTGAGA------------ATGGCTGGTGGATTGTG--GTCTTTGGTCTTTCCCTTCTCTGCCAGAGACTTGAGCACAGTAAC
512		138	4	del	GATGGAGTTCAAAGGAATGCCACACGACCCTCTGCCATGAGCAAGATCTTGTCGAACATGGAGAATAC--CGGAGGATGGCTGGTGGATTGTGCACACTATGGTCTTTCCCTTCTCTGCCAGAGACTTGAGCACAGTAAC
513		137	4	del	GATGGAGTTCCAAGGAATGCCACACGACCCTCTGCCATGAGCAAGATCTTGTCGAACATGGAGAATA---CGGAGGATGGCTGGTGGATTGTGCACACTATGGTCTTTACCTTCTCTGCCAGAGACTTGAGCACAGTAAC
515		139	4	del	GATGGAGTTCCAAGGAATGCCACACGACCCTCTGCCATGAGCAAGATCTTGTCGAACATGGAGAATACCT-GGATGATGGCTGGTGGATTGTGCACACTATGGTCTTTCCCTTCTATGCCAGAGACTTGAGCACAGTAAC
517		139	4	del	GATCGAGTTCCAAGGAATGCCACACGACCCTCTGCCATGAGCAAGATCTTGTCGAACATGGAGAATACCT-GGATGATGGCTGGTGGATTGTGCACACTATGGTCTTTCCCTTCTCTGCCAGAGACTTGAGCACAGTAAC
518		138	4	del	GACGGAGTTCCAAGGAATGCCACACGACCCTCTGCCATGAGCAAGATCTTGTCGAACATGGAGAATAC--CGGAGGATGGCTGGTGGATTGTGCACACTATGGTCTTTCCCTTCTCTGCCAGAGACTTGAGCACAGTAAC
519		120	3	del	GATGGAGTTCCAAGGAATGCCACACGACCCTCTGCCATGAGCAAGATCTTGTCGAACATGGAGAATAC--CGGAGGATGGCTGGTGGATTGTGCACA------------------CTGCCAGAGACTTGAGCACAGTAAC
520		137	3	del	GATGGAGTTCCAAGGAATGCCACACGACCCTCTGCCATGAGCAAGATCTTGTCGAACATGGAGAATA---CGGAGGATGGCTGGTGGATTGTGCACACTATGGTCTTTCCCTGCTCTGCCAGAGACTTGAGCACAGTAAC
521		139	3	del	GATGGAGTTCCAAGGAATGCCACACGACCCTCTGCCATGAGCAAGATCTTGTCGAACATGGAGAATACCT-GGATGATGGCTTGTGGATTGTGCACACTATGGTCTTTCCCTTCTCTGCCAGAGACTTGAGCACAGTAAC
523		139	3	del	GATGGAGTTCCAAGGAATGCCACACGACCCTCTGCCATGAGCAAGATCTTGTCGAACATGGAGAATACCT-GGATGATGGCTGGTGGATTGTGCACACTATGGTCTTTCCCTTCTCTGCCATAGACTTGAGCACAGTAAC
524		135	3	del	GATGGAGTTCCAAGGAATGCCACACGACCCTCTGCCATGAGCAAGATCTTGTCGAACATGGAGAATA---CGGATGATGGCTGGTGGATTGTG--CACTATGGTCTTTCCCTTCTCTGCCAGAGACTTGAGCACAGTAAC
525		130	3	del	GATGGAGTTCCAAGGAATGCCACACGACCCTCTGCCATGAGCAAGATCTTGTCGAACATGGAGAATAC--CGGAGGATGGCTGGTGGATTGTGTC---------TCTTTCCCTTCTCTGCCAGAGACTTGAGCACAGTAAC
526		137	3	del	GATGGAGTTCCAAGGAATGCCACACGACCCTCTGCCATGAGCAAGATCTTGTCGAACTTGGAGAATA---CGGAGGATGGCTGGTGGATTGTGCACACTATGGTCTTTCCCTTCTCTGCCAGAGACTTGAGCACAGTAAC
527		137	3	del	GATGGAGTTCCAAGGAATGCCACACGACCCTCTGCCATGAGCAAGATCTTGTCGAACATGGAGAATA---CGGAGGATGGCTGGTGGATTGTGCACACTATGGTCTTTCCCTTCTCTGCCAGAGACTTGAGCACATTAAC
528		125	3	del	GATGGAGTTCCAAGGAATGCCACACGACCCTCTGCCATGAGCAAGATCTTGTCGAACATGGAGA------------ATGGCTGGTGGATTGTGCAC---ATGGTCTTTCCCTTCTCTGCCAGAGACTTGAGCACAGTAAC
530		137	3	del	GATGGAGTTCCAAGGAATGCCACACGACCCTCTGCCATGAGCAAGATCTTGTCGAACATGGAGAATA---CGGAGGATGGCTGGTGGATTGTGCACACTATGGTCTTTCCCTTCTCTGCCAGAGACTTGAGCTCAGTAAC
534		137	3	del	GATGGAGTTCCAAGGAATGCCACACGACCCTCTGCCATGAGCAAGATCTTGTCGAACATGGAGAAT---CCGGAGGATGGCTGGTGGATTGTGCACACTATGGTCTTTCCCTTCTCTGCCAGAGACTTGAGCACAGTAAC
537		138	3	del	GATGGAGTTCCAAGGAATGCCACACGACCCTCTGCCATGAGCATGATCTTGTCGAACATGGAGAATAC--CGGAGGATGGCTGGTGGATTGTGCACACTATGGTCTTTCCCTTCTCTGCCAGAGACTTGAGCACAGTAAC
538		133	3	del	GATGGAGTTCCAAGGAATGCCACACGACCCTCTGCCATGAGCAAGATCTTGTCGAACATGGAGAATAC------------CTGGTGGATTGTGCACCCTTCTCTTTGGTCTTTCCCTTCTCTGCCAGAGACTTGAGCACAGTAAC
540		129	3	del	GATGGAGTTCCAAGGAATGCCACACGACCCTCTGCCATGAGCAAGATCTTGTCGAACATGGAGAATACCT-GGATGATGGCTGGTGG----------CTATGGTCTTTCCCTTCTCTGCCAGAGACTTGAGCACAGTAAC
541		138	3	del	GATGGAGTTCCAAGGAATGCCACACGACCCTCTGCCATGAGCAAGATCTTGTCGAACATGGAGAATAC--CGGAGGATGGCTGGTGGATTGTGCACACTATGGTCTTTCCCGTCTCTGCCAGAGACTTGAGCACAGTAAC
542		138	3	del	GATGGAGTTCCAAGGAATGCCACACGACCCTCTGCCATGAGCAAGATCTTGTCGAACATGGAGAATAC--TGGTTGATGGCTGGTGGATTGTGCACACTATGGTCTTTCCCTTCTCTGCCAGAGACTTGAGCACAGTAAC
543		138	3	del	GTTGGAGTTCCAAGGAATGCCACACGACCCTCTGCCATGAGCAAGATCTTGTCGAACATGGAGAATAC--CGGAGGATGGCTGGTGGATTGTGCACACTATGGTCTTTCCCTTCTCTGCCAGAGACTTGAGCACAGTAAC
544		138	3	del	GATGGAGTTCCAAGGAATGCCACACGACCCTCTGCCATGAGCAAGATCTTGTCGAACATGGAGAATAC--CGGAGGATGGCTGGTGGATTGTGCACACTTTGGTCTTTCCCTTCTCTGCCAGAGACTTGAGCACAGTAAC
545		105	3	del	GATGGAGTTCCAAGGAATGCCACACGACCCTCTGCCAT---------------------------------GGAGGATGGCTGGTGGATTGTGCA-------GCCTTGTTGATCCCTTCTCTGCCAGAGACTTGAGCACAGTAAC
547		104	3	del	GATTGAGTTCCAAGGAATGCCACACGACCCTCTGCCAT---------------------------------GGAGGATGGCTGGTGGATTGTGC---CTATGGTCTTTCCCTTCTCTGCCAGAGACTTGAGCACAGTAAC
548		113	3	del	GATGGAGTTCCAAGGAATGCCACACGACCCTCTGC---------------------CATGGAGGATGGCT-GGTGGATTG-TGGTGGATTGTG----CTATGGTCTTTCCCTTCTCTGCCAGAGACTTGAGCACAGTAAC
549		137	3	del	GATGGAGTTCCAAGGAATGCCACACGACCCTCTGCCATGAGCAAGATCTTGTCGAACATGGAGAATA---CGGAGGATGGCTGGTGGATTGTGCACACTATGGTCTTTCCCTTCTCTGCCAGAGTCTTGAGCACAGTAAC
550		138	3	del	GATGGAGTTCCAAGGAATGCCACAAGACCCTCTGCCATGAGCAAGATCTTGTCGAACATGGAGAATAC--CGGAGGATGGCTGGTGGATTGTGCACACTATGGTCTTTCCCTTCTCTGCCAGAGACTTGAGCACAGTAAC
551		137	3	del	GATGGAGTTCCAAGGAATGCCACACGACCCTCTGCCATGAGCAAGATCTTGTCGAACAGGGAGAATA---CGGAGGATGGCTGGTGGATTGTGCACACTATGGTCTTTCCCTTCTCTGCCAGAGACTTGAGCACAGTAAC
552		125	3	del	GATGGAGTTCCAAGGAATGCCACACGACCCTCTGCCATGAGCAAGATCTTGTCGAACATGGAGAATAC------------CTGGTGGATTGTGC---CTATGGTCTTTCCCTTCTCTGCCAGAGACTTGAGCACAGTAAC
554		139	3	del	GATGGAGTTCCAAGGAATGCCACACGACCCTCTGCCATGAGCAAGATCTTGTCGAACATGGAGAATACCT-GGATGATGGCTGGTGGATTGTGCACACTATGGTCTTTCACTTCTCTGCCAGAGACTTGAGCACAGTAAC
555		107	3	del	GATGGAGTTCAAAGGAATGCCACACGACCCTCTGCCAT---------------------------------GGAGGATGGCTGGTGGATTGTGCACACTATGGTCTTTCCCTTCTCTGCCAGAGACTTGAGCACAGTAAC
556		139	3	del	GATGGAGTTCCAAGGAATGCCACACGACCCTCTGCCATGAGCAAGATCTTGTCGAACATGGAGAATACCT-GGATGATGGCTGGTGGATTGTGCACACTATGGTCTTTCCCTTCTCTGACAGAGACTTGAGCACAGTAAC
558		137	3	del	GATGGAGTTCCAAGGAATGCCACACGACCCTCTGCCATGAGCAAGATCTTGCCGAACATGGAGAATA---CGGAGGATGGCTGGTGGATTGTGCACACTATGGTCTTTCCCTTCTCTGCCAGAGACTTGAGCACAGTAAC
559		129	3	del	GATGGAGTTCCAAGGAATGCCACACGACCCTCTGCCATGAGCAAGATCTTGTCGAACATGGAGAATACCT-GGATGATGGCTGGTG----------ACTATGGTCTTTCCCTTCTCTGCCAGAGACTTGAGCACAGTAAC
560		136	3	del	GATTGAGTTCCAAGGAATGCCACACGACCCTCTGCCATGAGCAAGATCTTGTCGAACATGGAGAATA---CGGAGGATGGCTGGTGGATTGTGCAC-CTATGGTCTTTCCCTTCTCTGCCAGAGACTTGAGCACAGTAAC
563		137	3	del	GATGGAGTTCCAAGGAATGCCACACGACCCTCTGCCATGAGCAAGATCTTGTCGAACATGGAGAATA---CGGAGGATGGCCGGTGGATTGTGCACACTATGGTCTTTCCCTTCTCTGCCAGAGACTTGAGCACAGTAAC
566		139	3	del	GATGGAGTTCCAAGGAATGCCACACGACCCTATGCCATGAGCAAGATCTTGTCGAACATGGAGAATACCT-GGATGATGGCTGGTGGATTGTGCACACTATGGTCTTTCCCTTCTCTGCCAGAGACTTGAGCACAGTAAC
567		138	3	del	GATGGAGTTCCAAGGAATGCCACACGACCCTCTGCCATGAGCAAGATCTTGTCGAACATGGAGAATAC--CGGAGGATGGCTGGTGGATTGTGCACACTATGGTCTTTCCCTTCTCTGCCAGAGACGTGAGCACAGTAAC
569		138	3	del	GATGGAGTTCCAAGGAATGCCACACGACACTCTGCCATGAGCAAGATCTTGTCGAACATGGAGAATAC--CGGAGGATGGCTGGTGGATTGTGCACACTATGGTCTTTCCCTTCTCTGCCAGAGACTTGAGCACAGTAAC
570		137	3	del	GATGGAGTTCCAAGGAATGCCACACGACCCTCTGCCATGAGCAAGATCTTGTCGAACATGGGGAATA---CGGAGGATGGCTGGTGGATTGTGCACACTATGGTCTTTCCCTTCTCTGCCAGAGACTTGAGCACAGTAAC
572		119	3	del	GATGGAGTTCCAAGGAATGCCACACGACCCTCTGCCATGAGCAAGATCTTGTCGAACATGGAGAATAC------------CTGGTGGATTG---------TGGTCTTTCCCTTCTCTGCCAGAGACTTGAGCACAGTAAC
574		139	3	del	GATGGATTTCCAAGGAATGCCACACGACCCTCTGCCATGAGCAAGATCTTGTCGAACATGGAGAATACCT-GGATGATGGCTGGTGGATTGTGCACACTATGGTCTTTCCCTTCTCTGCCAGAGACTTGAGCACAGTAAC
575		107	3	del	GATGGAGTTCCAATGAATGCCACACGACCCTCTGCCAT---------------------------------GGAGGATGGCTGGTGGATTGTGCACACTATGGTCTTTCCCTTCTCTGCCAGAGACTTGAGCACAGTAAC
576		138	3	del	GATGGAGTTCCAAGGAATGCCACACGACCCTCTGCCATGAGCAAGATCTTGTCGAACATGGAGAATAC--CGGAGGATGGCTGGTGTATTGTGCACACTATGGTCTTTCCCTTCTCTGCCAGAGACTTGAGCACAGTAAC
577		104	3	del	GATGGAGTTCCAAGGAATGCCACACGACCCTCTGCCAT---------------------------------GGAGGATGGCTGGTGGATTGTGCAC---ATGGTCTTTCCCTTCTCTGCCAGAGACTTGAGCACAGTAAC
579		137	3	del	GATGGAGTTCCAAGGAATGCCACACGACCCTCTGCCATGAGCAAGATCTTGTCGAACATGGAGAATA---CGGAGGATGGCTGGTGGATTGTGCACACTATGGTCTTTCCCTTCTCTGCCAGAGAATTGAGCACAGTAAC
580		137	3	del	GATGGAGTTCCAAGGAATGCCACACGACCCTCTGCCATGAGCAAGATCTTGTCGAACATGGAGAATA---CGGAGGATGGCTGGTGGATTGTGCACACTATGGTCTTGCCCTTCTCTGCCAGAGACTTGAGCACAGTAAC
581		138	3	del	GATGGAGTTCCAAGGAATGCCACACGACCCTCTGCCATGAGCAAGATCTTGTCGAACATGGAGAATAC--CGGAGGATGGCTGGTGGATTGTGCACACTATTGTCTTTCCCTTCTCTGCCAGAGACTTGAGCACAGTAAC
583		119	3	del	GATGGAGTTCCAAGGAATTCCACACGACCCTCTGCCATGAGCAA-----------------------------TGGATGGCTGGTGGATTGTGCACAATAAATTTCTATGGTCTTTCCCTTCTCTGCCAGAGACTTGAGCACAGTAAC
584		138	3	del	GATGGAGTTCCAAGGAATTCCACACGACCCTCTGCCATGAGCAAGATCTTGTCGAACATGGAGAATAC--CGGAGGATGGCTGGTGGATTGTGCACACTATGGTCTTTCCCTTCTCTGCCAGAGACTTGAGCACAGTAAC
585		139	3	del	GATGGAGTTCCAAGGAATGCCACACGACCCTCTGCCATGAGCAAGATCTTGTCGAACATGGAGAATAC--CGGAGGATGGCTGGTGGATTGTGCACATCTATGGTCTTTCCCTTCTCTGCCAGAGACTTGAGCACAGTAAC
586		130	3	del	GATGGAGTTCCAAGGAATGCCACACGACCCTCTGCCATGATCAAGATCTTGTCGAACATGGAGAATA---CGGAGGATGGCTGGTGGAT-------ACTATGGTCTTTCCCTTCTCTGCCAGAGACTTGAGCACAGTAAC
587		131	3	del	TATGGAGTTCCAAGGAATGCCACACGACCCTCTGCCATGAGCAAGATCTTGTCGAACATGGAGAATA---CGGAGGATGGCTGGTGGATT------ACTATGGTCTTTCCCTTCTCTGCCAGAGACTTGAGCACAGTAAC
588		138	3	del	GATGGAGTTCCAAGGAATGACACACGACCCTCTGCCATGAGCAAGATCTTGTCGAACATGGAGAATAC--CGGAGGATGGCTGGTGGATTGTGCACACTATGGTCTTTCCCTTCTCTGCCAGAGACTTGAGCACAGTAAC
589		105	3	del	GATGGAGTTCCAAGGAATGCCACACGACCCTCTGCCAT---------------------------------GGAGGATGGCTGGTGGATTGTGCATCCTTGTGG---ATCCCTTCTCTGCCAGAGACTTGAGCACAGTAAC
590		139	3	del	GATGGAGTTCCAAGGAATGCCACACGACCCTCTGCCATGAGCAAGATCTTGTCGAACATGGAGAATACCT-GGATGATGGCTGGTGTATTGTGCACACTATGGTCTTTCCCTTCTCTGCCAGAGACTTGAGCACAGTAAC
593		137	3	del	GATGGAGTTCCAAGGAATGCCACACGACCCTCTACCATGAGCAAGATCTTGTCGAACATGGAGAATA---CGGAGGATGGCTGGTGGATTGTGCACACTATGGTCTTTCCCTTCTCTGCCAGAGACTTGAGCACAGTAAC
594		107	3	del	GATGGAGTTCCAAGGAATGCCACACGACCCTCTGCCAT---------------------------------GGAGGATGGCTGGTGGATTGTGCACACTATGGTCTTTCCCTTCTCTTCCAGAGACTTGAGCACAGTAAC
595		137	3	del	GATGGAGTTCCAAGGAATGCCACACGACCCTCTGCCATGAGCAAGATCTTGTCGAACATGGAGAGTA---CGGAGGATGGCTGGTGGATTGTGCACACTATGGTCTTTCCCTTCTCTGCCAGAGACTTGAGCACAGTAAC
596		137	3	del	GATGGAGTTCCAAGGAATGCCACACGACCCTCTGCCATGAGCAAGATCTTGTCGAACATGGAGAATA---CAGAGGATGGCTGGTGGATTGTGCACACTATGGTCTTTCCCTTCTCTGCCAGAGACTTGAGCACAGTAAC
597		137	3	del	GATGGAGTTCCAAGGAATGCCACACGACCCTCTGCCATGAGCAAGATCTTGTCGAACATGGAGAATA---CGGTGGATGGCTGGTGGATTGTGCACACTATGGTCTTTCCCTTCTCTGCCAGAGACTTGAGCACAGTAAC
601		139	3	del	GATGGAGTTCCAAGGAATGCCACACGACCCTCTGCCATGAGCAAGATCTTGTCGAACATGGAGAATACCT-GGATGATGGCTGGTGGATTGTGCACACTATGGTCTTTACCTTCTCTGCCAGAGACTTGAGCACAGTAAC
603		136	3	del	GATGGAGTTCCAAGGAATGCCACACGACCCTCTGCCATGAGCAAGATCTTGTCGAACATGGAGAATACCT-GGATGATGGATGGTGGATTGTGCAC---ATGGTCTTTCCCTTCTCTGCCAGAGACTTGAGCACAGTAAC
606		139	3	del	GACGGAGTTCCAAGGAATGCCACACGACCCTCTGCCATGAGCAAGATCTTGTCGAACATGGAGAATACCT-GGATGATGGCTGGTGGATTGTGCACACTATGGTCTTTCCCTTCTCTGCCAGAGACTTGAGCACAGTAAC
607		133	3	del	GATGGAGTTCCAAGGAATGCCACACGACCCTCTGCCATGAGCAAGATCTTGTCGAACATGGAGAATA---CTGAGGATGGCTGGTGGATTGTG----CTATGGTCTTTCCCTTCTCTGCCAGAGACTTGAGCACAGTAAC
608		138	3	del	GATGGAGTTCCAAGGAATGCCACACGACCCTCTGCCATGAGCAAGATCTTGTCGAACATGGAGAATA---CGGAGGATGGCTGGTGGATTGTGCACACCTATGGTCTTTCCCTTCTCTGCCAGAGACTTGAGCACAGTAAC
609		132	3	del	GATGGAGTTCCAAGGAATGCCACACGACCCTCTGCCATGAGCAAGATCTTGTCGAACATGGAGAATA---CGGAGGATGGCTGGTGGATT-----TACTATGGTCTTTCCCTTCTCTGCCAGAGACTTGAGCACAGTAAC
611		133	3	del	GATGGAGTTCCAAGGAATGCCACACGACCCTCTGCCATGAGCAAGATCTTGTCGAACATGGAGAATA---CGGAGGATGGCTGGTGGATTGTG----CTATGGTCTTTCCCTTCTCTTCCAGAGACTTGAGCACAGTAAC
614		105	3	del	GATGGAGTTCCAAGGAATGCCACACGACCCTCTGCCAT---------------------------------GGATGATGGCTGGTGGATTGTG--CACTATGGTCTTTCCCTTCTCTGCCAGAGACTTGAGCACAGTAAC
615		107	3	del	GATGGAGTTCCAAGGAATGCCACACGACCCTCTGCCAT---------------------------------GGAGGATGGATGGTGGATTGTGCACACTATGGTCTTTCCCTTCTCTGCCAGAGACTTGAGCACAGTAAC
616		116	3	del	GATGGAGTTCCAAGGAATGCCACACGACCCTCTGCCATGAGCAAGATCTTGTCGAACATGGAGAATA---CTGAGGATGGCTGGTGGATTGTGCACA---------------------CCAGAGACTTGAGCACAGTAAC
618		137	3	del	GATGAAGTTCCAAGGAATGCCACACGACCCTCTGCCATGAGCAAGATCTTGTCGAACATGGAGAATA---CGGAGGATGGCTGGTGGATTGTGCACACTATGGTCTTTCCCTTCTCTGCCAGAGACTTGAGCACAGTAAC
620		139	3	del	GATGGAGTTCCAAGGAATGCCACACGACCCTCTGCCATGAGCAAGATCTTGTCGAACATGGAGAATA---CGGAGGATGGCTGGTGGATTGTGCACCAGCTATGGTCTTTCCCTTCTCTGCCAGAGACTTGAGCACAGTAAC
623		108	3	del	GATGGAGTTCCAAGGAATGCCACACGACCCTCTGCCAT---------------------------------GGAGGATGGCTGGTGGATTGTGCACAACTACGGTCTTTCCCTTCTCTGCCAGAGACTTGAGCACAGTAAC
624		137	3	del	GATGGAGTTCCAAGGAATGCCACACGACCCTCTGCCATGAGCAAGATCTTGTCGATCATGGAGAATA---CGGAGGATGGCTGGTGGATTGTGCACACTATGGTCTTTCCCTTCTCTGCCAGAGACTTGAGCACAGTAAC
626		128	3	del	GATGGAGTTCCAAGGAATGCCACACGACCCTCTGCCATGAGCAAGATCTTGTCGAACATGGAGA------------ATGGCTGGTGGATTGTGCACACTATGGTCTTTCCCTTATCTGCCAGAGACTTGAGCACAGTAAC
627		124	3	del	GATGGAGTTCCAAGGAATGCCACACGACCCTCTGCCATGAGCAAGATCTTGTCGAACATGGAGAATA---CGGAGGATGGCTGGTGGATTGTGCACA-------------CTTCTCTGCCAGAGACTTGAGCACAGTAAC
628		78	3	del	GATGGAGTTCCAAGGAATGCCACACGACCCTCTGC--------------------------------------------------------------CTATGGTCTTTCCCTTCTCTGCCAGAGACTTGAGCACAGTAAC
632		137	3	del	GATGGAGTTCCAAGGAATGCCACACGACCCTCTGCCATGAGCAAGATCTTGTCGAACATGGAGATTA---CGGAGGATGGCTGGTGGATTGTGCACACTATGGTCTTTCCCTTCTCTGCCAGAGACTTGAGCACAGTAAC
633		139	3	del	GATGGAGTTCCAAGGAATGCCACACGACCCTCTGCCATGAGCAAGATCTTGTCGAACATGGAGAATACCT-GGATGATGGCTGGTGGATTGTTCACACTATGGTCTTTCCCTTCTCTGCCAGAGACTTGAGCACAGTAAC
636		127	3	del	GATGGAGTTCCAAGGAATGCCACACGACCCTCTGCCATGAGCAAGATCTTGTCGAACATGGAGAATA---CGGAGGATGGCTTGTG----------ACTATGGTCTTTCCCTTCTCTGCCAGAGACTTGAGCACAGTAAC
[truncated: 593 more rows]

## Sheet: Table S3h. WhC
Supplementary Table 3h. Ampilcon reads spanning the sgRNAw6-1 and sgRNAw6-2 regions from the WhC female
[truncated: 176 more rows]

## Sheet: Table 3i. WhD
Supplementary Table S3i. Ampilcon reads spanning the sgRNAw6-1 and sgRNAw6-2 regions from the WhD female
[truncated: 818 more rows]
