# Supplementary material for: Efficient CRISPR/Cas9-mediated genome modification of the glassy-winged sharpshooter Homalodisca vitripennis (Germar)
Source: Sci Rep. 2022 Apr 19;12:6428. doi: 10.1038/s41598-022-09990-4 (PMC9018754; doi:10.1038/s41598-022-09990-4)
Supplement: Supplementary file 9 — Supplementary Information 9. [file 41598_2022_9990_MOESM9_ESM.xlsx]

## Sheet: Table S4a-Summary
Supplementary Table S4a. % Indels in G0 females at putative off-target sites in w and cn.A
	sgRNAw6-1						sgRNAw6-12
	% Indels in off-target sites						% Indels in off-target sites
G0 female	#1	#2	#3	#4	#5		#1	#2	#3	#4
WhA	0	1.90875	0	2.75301	0.425342		0	0.000529	-	0.121703
WhB	-	-	0.000803437	7.24099	0.301492		0	0.00118448	0.62955	0.0078722
WhC	0	-	0.00116239	4.173	0.190447		0	0.000373223	0.739929	0.0049171
WhD	0	-	0.00111541	5.9896	0.204757		0	0.000338003	0.643122	0
sum	0	1.90875	0.00308124	20.1566	1.12204		0	0.00242471	2.01503	2.14709
# G0 amplicon libraries analyzed	3	2	4	4	4		4	4	3	4
Mean % Indels	0	0.954373	0.000770309	5.03915	0.28051		0	0.000606177	0.671675	0.536774
	sgRNAcn4-1
	% Indels in off-target sites
G0 female	#1	#2	#3	#4
A	-	0	1.01	-
B	-	0	0	0
C	-	0	1	0
D	-	0	0.46	-
E	-	0	-	0
F	-	0.06	0.95	0
sum	-	0.06	3.42	0
# G0 amplicon libraries analyzed	0	6	5	4
Mean % Indels	-	0.01	0.684	0
A Amplicon libraries were made from genomic DNA from WhA-D G0 or CnA-D females and amplified using off-target specific primers (Supplemental Table S5). Reads for each sgRNA are found in Supplementary Tables S4b-d. The genomic DNA was of variable quality due to the fact DNAs had been stored at -80oC for approximately one year. For this reason, some libraries had less than 10,000 mapped reads were …

## Sheet: Table S4b-off targets
Supplementary Table S4b. Off-target gene IDs
sgRNA	Off-target ID	Location	Feature	Mismatches	Bulge.Size	CFD_Score	Sequence (5' ® 3')
sgRNAcn4-1	1	scaffold_8:511422-512469	mRNA	4	0	0.143	GGcgGcGGAAGAgGTTGAGGAGG
sgRNAcn4-1	2	scaffold_12:2892138-2898261	mRNA	4	1	NA	GaGaaTG-TGAAGAAGTTGAGGAGG
sgRNAcn4-1	3	scaffold_161:1309248-1311540	mRNA	3	1	NA	GaGaaTGGg-GgGAAGTTGAGGAGG
sgRNAcn4-1	4	scaffold_808:360742-364225	mRNA	3	1	NA	aGGatTGGAA-AAAAGTTGAGGAGG
sgRNAw6-1	1	scaffold_2:5110658-5131443	mRNA	3	0	0.269	gCATGGccAATACCTCGGAGG
sgRNAw6-1	2	scaffold_5756:7508-17593	mRNA	4	0	0.253	ACcTacAaAATACCTCGGAGG
sgRNAw6-1	3	scaffold_2102:83257-87112	mRNA	4	2	NA	AtcTtcAGAATCAACCTCGGAGG
sgRNAw6-1	4	scaffold_1309:232498-237627	mRNA	3	0	0.63	AaATaGAaAATACCTCGGAGG
sgRNAw6-1	5	scaffold_2607:15407-20537	mRNA	3	0	0.63	AaATaGAaAATACCTCGGAGG
sgRNAw6-2	1	scaffold_933:245178-256780	mRNA	4	2	NA	CAATGGaGacaTGTGCACACTATGG
sgRNAw6-2	2	scaffold_105:89255-96462	mRNA	4	1	NA	aTGGaGcATT-TTTcCACACTATGG
sgRNAw6-2	3	scaffold_823:387861-391774	mRNA	4	1	NA	tgGcTGtATT-TTTGCACACTATGG
sgRNAw6-2	4	scaffold_3016:65970-69537	mRNA	4	1	NA	CcGGTGGATgGccTCACACTATGG
A

## Sheet: Table S4c- sgRNAw6-1
Supplemental Table S4c. Frequency and numbers of off-target mutations detected in amplicons of WhA-D G0 females that were generated by sgRNAw6-1.
Type of mutation	Frequencies (%) of mutations at sgRNAw6-1 off-target sites in G0 GWSS.
	WhA G0 female					WhB G0 female					WhC G0 female					WhD G0 female
	1	2	3	4	5	1	2	3	4	5	1	2	3	4	5	1	2	3	4	5
wild-type	91.1187	0.026616	98.7988	95.8825	79.6433	95.6811	92.0348	98.4562	91.3551	79.9766	98.3193	6.0241	98.7065	94.454	85.6379	96.8114	0	98.3957	92.5854	80.739
Substitutions	8.88135	98.0646	1.20121	1.36451	19.9314	4.31894	1.80544	1.543	1.40387	19.7219	1.68073	46.988	1.29229	1.373	14.1716	3.18864	92	1.60316	1.42501	19.0562
Deletions	0	1.55894	0	0	0	0	5.86236	0.000803437	0.000937163	0	0	18.0723	0.00116239	0.00100956	0	0	8	0.00111541	0	0
Insertions	0	0.34981	0	2.75301	0.425342	0	0.254885	0	7.24005	0.301492	0	28.9157	0	4.17199	0.190447	0	0	0	5.9896	0.204757
Type of mutation	Number of reads at sgRNAw6-1 off-target sites 1 to 5 in G0 GWSS.
	WhA G0 female					WhB G0 female					WhC G0 female					WhD G0 female
	1	2	3	4	5	1	2	3	4	5	1	2	3	4	5	1	2	3	4	5
Wild-type	36524	7	160140	135830	236116	288	4333	490175	194961	250945	53701	5	339667	187120	317465	133681	0	617506	232793	216085
Substitutions	3560	25791	1947	1933	59090	13	99	7682	2996	61882	918	39	4447	2720	52535	4403	23	10061	3583	51001
Deletions	0	410	0	0	0	0	0	4	2	0	0	15	4	2	0	0	0	7	0	0
Insertions	0	92	0	3900	1261	0	276	0	15451	946	0	24	0	8265	706	0	2	0	15060	548
Total	40084	26300	162087	141663	296467	301	4708	497861	213410	313773	54619	83	344118	198107	370706	138084	25	627574	251436	267634
A Amplicon libraries were made from genomic DNA from WhA-D G0 females and amplified using off-target specific primers (Supplemental Table S5). The genomic DNA was of variable quality due to the fact DNAs had been stored at -80oC for approximately one year. For this reason, four libraries had less than 10,000 mapped reads were not considered in the off-target data analysis (highlighted in yellow).…

## Sheet: Table S4d sgRNAw6-2
Supplemental Table S4d. Frequency and numbers of off-target mutations detected in amplicons of WhA-D G0 females that were generated by sgRNAw6-2.A
Type of mutation	Frequencies (%) of mutations at sgRNAw6-2 off-target sites in G0 GWSS.
	WhA G0 female				WhB G0 female				WhC G0 female				WhD G0 female
	1	2	3	4	1	2	3	4	1	2	3	4	1	2	3	4
wild-type	98.9766	98.5892	99.4108	97.1277	98.8711	98.5257	98.6969	98.0567	98.7393	98.5459	98.6643	98.2649	98.9761	98.6167	98.8884	98.8683
Substitutions	1.02344	1.41031	0.589226	2.75061	1.1289	1.47316	0.673593	1.9354	1.26068	1.4537	0.595787	1.73016	1.02393	1.38294	0.468481	1.13169
Deletions	0	0.000529	0	0	0	0.00118448	0.0621778	0	0	0.000373223	0	0	0	0.000338003	0	0
Insertions	0	0	0	0.121703	0	0	0.567372	0.0078722	0	0	0.739929	0.0049171	0	0	0.643122	0
Type of mutation	Number of reads at sgRNAw6-2 off-target sites in G0 GWSS.
	WhA G0 female				WhB G0 female				WhC G0 female				WhD G0 female
	1	2	3	4	1	2	3	4	1	2	3	4	1	2	3	4
wild-type	398829	559107	1181	343968	640572	582263	38096	336314	463667	528081	51337	299765	287185	583526	35673	961
Substitutions	4124	7998	7	9741	7314	8706	260	6638	5920	7790	310	5278	2971	8183	169	11
Deletions	0	3	0	0	0	7	24	0	0	2	0	0	0	2	0	0
Insertions	0	0	0	431	0	0	219	27	0	0	385	15	0	0	232	0
Total	402953	567108	1188	354140	647886	590976	38599	342979	469587	535873	52032	305058	290156	591711	36074	972
A Amplicon libraries were made from genomic DNA from WhA-D G0 females and amplified using off-target specific primers (Supplemental Table S5). The genomic DNA was of variable quality due to the fact DNAs had been stored at -80oC for approximately one year. For this reason, two libraries had less than 10,000 mapped reads were not considered in the off-target data analysis (highlighted in yellow). …

## Sheet: Table S4e sgRNAcn4-1
Supplemental Table S4e. Frequency and numbers of off-target mutations detected in amplicons of CnA-F G0 females that were generated by sgRNAcn4-1.A
Type of mutation	Frequencies (%) of mutations at sgRNAcn4-1 off-target sites in G0 GWSS.
	CnA G0 female				CnB G0 female				CnC G0 female				CnD G0 female				CnE G0 female				CnF G0 female
	1	2	3	4	1	2	3	4	1	2	3	4	1	2	3	4	1	2	3	4	1	2	3	4
wild-type	89.1464	97.5783	97.7695	-	5.26621	97.4759	97.3194	98.7202	95.293	31.7412	97.7978	98.3755	56.0504	0.349931	97.7773	-	56.8634	39.64	100	98.5794	95.8817	9.48622	97.8821	98.6746
Substitutions	9.54036	2.42172	1.2209	-	94.7338	2.52285	2.68055	1.27915	4.33544	68.2536	1.20289	1.62331	43.2561	99.6476	1.76515	-	43.1366	60.357	0	1.41997	4.0388	90.4584	1.16749	1.32384
Deletions	1.31325	0	1.00959	-	0	0	0	0.000675014	0.371609	0.00257594	0.999349	0.00116387	0.693557	0.00250847	0.457535	-	0	0.00296847	0	0.000638044	0.0795039	0.0553734	0.950378	0.00156143
Insertions	0	0	0	-	0	0	0	0	0	0	0	0	0	0	0	-	0	0	0	0	0	0	0	0
Type of mutation	Number of reads at sgRNAcn4-1 off-target sites in G0 GWSS.
	CnA G0 female				CnB G0 female				CnC G0 female				CnD G0 female				CnE G0 female				CnF G0 female
	1	2	3	4	1	2	3	4	1	2	3	4	1	2	3	4	1	2	3	4	1	2	3	4
wild-type	2308	99282	24985	-	272	160383	60086	292498	7693	61611	58619	338098	3071	279	37612	-	1744	40061	362	309005	6030	17474	115867	379169
Substitutions	247	2464	312	-	4893	4151	1655	3790	350	132483	721	5579	2370	79449	679	-	1323	60998	0	4451	254	166628	1382	5087
Deletions	34	0	258	-	0	0	0	2	30	5	599	4	38	2	176	-	0	3	0	2	5	102	1125	6
Insertions	0	0	0	-	0	0	0	0	0	0	0	0	0	0	0	-	0	0	0	0	0	0	0	0
Total	2589	101746	25555	-	5165	164534	61741	296290	8073	194099	59939	343681	5479	79730	38467	-	3067	101062	362	313458	6289	184204	118374	384262
A Amplicon libraries were made from genomic DNA from CnA-F females and amplified using off-target specific primers (Supplemental Table S5). The genomic DNA was of variable quality due to the fact DNAs had been stored at -80oC for approximately one year. For this reason, construction of some libraries for off-target 4 were unsuccessful (dashes); all off-target 1 and one off-target 3 amplicon libra…
