# Supplementary material for: Efficient CRISPR/Cas9-mediated genome modification of the glassy-winged sharpshooter Homalodisca vitripennis (Germar)
Source: Sci Rep. 2022 Apr 19;12:6428. doi: 10.1038/s41598-022-09990-4 (PMC9018754; doi:10.1038/s41598-022-09990-4)
Supplement: Supplementary file 10 — Supplementary Information 10. [file 41598_2022_9990_MOESM10_ESM.xlsx]

## Sheet: Sheet1
Supplementary Table 5. sgRNAs and Primers
	Gene	ID	Primer sequence (5' ® 3')	Tm (oC)
Guide RNAs	white (in vitro synthesized)	sgRNAw6-1	TAATACGACTCACTATAGGACATGGAGAATACCTCGGGTTTTAGAGCTAGAA
		sgRNAw6-2	TAATACGACTCACTATAGGGTGGATTGTGCACACTAGTTTTAGAGCTAGAA
		Tail primer	AAAAGCACCGACTCGGTGCCACTTTTTCAAGTTGATAACGGACTAGCCTTATTTTAACTTGCTATTTCTAGCCTTAAAAC
	white (Synthego)	sgRNAw6-1Syn	ACAUGGAGAAUACCUCGG
		sgRNAw6-2Syn	CUGGUGGAUUGUGCACACUA
	cinnabar (Synthego)	sgRNAcn4-1	GGGUGUGGAAGAAGUUGAGG
PCR Cloning	white	E1-For	ATGCTTAAGAGAAGCAGGACTGAC	64
		E1-Rev	GAACTTTTTCTTCAATTGTTTTTGATGAATAGG
	cinnabar	HV CnE3-For	TGAACAGTTTGCCATGAAGC	64
		HV CnE3-Rev	TTTTACAGAGACAAGGTTGGACG
Amplicon Sequencing	white	E1_Ez-For	ACACTCTTTCCCTACACGACGCTCTTCCGATCTTAACTGGGATAGCATACCCAG	58
		E1_Ez-Rev	GACTGGAGTTCAGACGTGTGCTCTTCCGATCTGAACTTTTTCTTCAATTGTTTTTGATGAATAGG
Off-target Analyses	sgRNAcn4-1 off-target genes (1-4)	Cnof1-For	CTTCAACGACTGTTTCGTCAA	62
		Cnof1-Rev	TGTTGTGGCGGATGAAAGTA
		EZ_Cnof1-For	ACACTCTTTCCCTACACGACGCTCTTCCGATCTCTTCAACGACTGTTTCGTCAA
		EZ_Cnof1-Rev	GACTGGAGTTCAGACGTGTGCTCTTCCGATCTTGTTGTGGCGGATGAAAGTA
		Cnof2-For	GGAGGTGATGAAGTTGCAGA	63
		Cnof2-Rev	TGAAGGGCGCCATTAAGAG
		EZ_Cnof2-For	ACACTCTTTCCCTACACGACGCTCTTCCGATCTGGAGGTGATGAAGTTGCAGA
		EZ_Cnof2-Rev	GACTGGAGTTCAGACGTGTGCTCTTCCGATCTTGAAGGGCGCCATTAAGAG
		Cnof3-For	ACCTTAATAGGCCCACTTAGTA	61
		Cnof3-Rev	GTGGGAATGATGGGTGTTG
		EZ_Cnof3-For	ACACTCTTTCCCTACACGACGCTCTTCCGATCTACCTTAATAGGCCCACTTAGTA
		EZ_Cnof3-Rev	GACTGGAGTTCAGACGTGTGCTCTTCCGATCTGTGGGAATGATGGGTGTTG
		Cnof4-For	AGGTAGAAGATAGATGGTGGAT	60
		Cnof4-Rev	GTGACGTGTGGTGAATGT
		EZ_Cnof4-For	ACACTCTTTCCCTACACGACGCTCTTCCGATCTAGGTAGAAGATAGATGGTGGAT
		EZ_Cnof4-Rev	GACTGGAGTTCAGACGTGTGCTCTTCCGATCTGTGACGTGTGGTGAATGT
	sgRNAw6-1 off-target genes (1-5)	w1of1-For	CGGACTTAGTGAGATCAGAGA	61
		w1of1-Rev	CACTTTCTCACACTTCCACA
		EZ_w1of1-For	ACACTCTTTCCCTACACGACGCTCTTCCGATCTCGGACTTAGTGAGATCAGAGA
		EZ_w1of1-Rev	GACTGGAGTTCAGACGTGTGCTCTTCCGATCTCACTTTCTCACACTTCCACA
		w1of2-For	CTCTGGTTTGTGCCATTCT	63
		w1of2-Rev	AGAGGTGGAGTGATTTACTTTG
		EZ_w1of2-For	ACACTCTTTCCCTACACGACGCTCTTCCGATCTCTCTGGTTTGTGCCATTCT
		EZ_w1of2-Rev	GACTGGAGTTCAGACGTGTGCTCTTCCGATCTAGAGGTGGAGTGATTTACTTTG
		w1of3-For	CTCACACGGCTAGCTACTAA	64
		w1of3-Rev	CCTACACGTCAAACTGGAATG
		EZ_w1of3-For	ACACTCTTTCCCTACACGACGCTCTTCCGATCTCTCACACGGCTAGCTACTAA
		EZ_w1of3-Rev	GACTGGAGTTCAGACGTGTGCTCTTCCGATCTCCTACACGTCAAACTGGAATG
		w1of4-For	AAATGATGTCGGTGCTAGAG	60
		w1of4-Rev	CAGTCAATGAAATGCCAGTC
		EZ_w1of4-For	ACACTCTTTCCCTACACGACGCTCTTCCGATCTAAATGATGTCGGTGCTAGAG
		EZ_w1of4-Rev	GACTGGAGTTCAGACGTGTGCTCTTCCGATCTCAGTCAATGAAATGCCAGTC
		w1of5-For	GTCCCACATAGACGATTGAG	61
		w1of5-Rev	CCAACAGCTGCCAGTATAG
		EZ_w1of5-For	ACACTCTTTCCCTACACGACGCTCTTCCGATCTGTCCCACATAGACGATTGAG
		EZ_w1of5-Rev	GACTGGAGTTCAGACGTGTGCTCTTCCGATCTCCAACAGCTGCCAGTATAG
	sgRNAw6-2 off-target genes (1-4)	w2of1-For	ACAATGACCACTGAGCTAAAG	63
		w2of1-Rev	GAAACCACAATATTCCAGGTGA
		EZ_w2of1-For	ACACTCTTTCCCTACACGACGCTCTTCCGATCTACAATGACCACTGAGCTAAAG
		EZ_w2of1-Rev	GACTGGAGTTCAGACGTGTGCTCTTCCGATCTGAAACCACAATATTCCAGGTGA
		w2of2-For	GGACTCTTTGTTGGCATTTC	60
		w2of2-Rev	CTGCAACTATTCTGTCCCTAA
		EZ_w2of2-For	ACACTCTTTCCCTACACGACGCTCTTCCGATCTGGACTCTTTGTTGGCATTTC
		EZ_w2of2-Rev	GACTGGAGTTCAGACGTGTGCTCTTCCGATCTCTGCAACTATTCTGTCCCTAA
		w2of3-For	CTTAGCCCTACGTGAAGTTT	62
		w2of3-Rev	TGCTACGAGATTCCAGTTTAG
		EZ_w2of3-For	ACACTCTTTCCCTACACGACGCTCTTCCGATCTCTTAGCCCTACGTGAAGTTT
		EZ_w2of3-Rev	GACTGGAGTTCAGACGTGTGCTCTTCCGATCTTGCTACGAGATTCCAGTTTAG
		w2of4-For	GCTTTAGATGAACTCGGTGTA	62
		w2of4-Rev	GGGTTGTCCAAGCGTAAT
		EZ_w2of4-For	ACACTCTTTCCCTACACGACGCTCTTCCGATCTGCTTTAGATGAACTCGGTGTA
		EZ_w2of4-Rev	GACTGGAGTTCAGACGTGTGCTCTTCCGATCTGGGTTGTCCAAGCGTAAT
